# Supplementary material for: Ancient DNA suggests modern wolves trace their origin to a Late Pleistocene expansion from Beringia
Source: Mol Ecol. 2020 Jan 2;29(9):1596–610. doi: 10.1111/mec.15329 (PMC7317801; doi:10.1111/mec.15329)
Supplement: Supplementary file 1 [file MEC-29-1596-s001.xlsx]

## Sheet: Sheet1
Table_S1	Loog et al. Molecular Ecology	Ancient DNA suggests modern wolves trace their origin to a late Pleistocene expansion from Beringia
Sample_Name	Present_Day_Country_of_Origin	Archaeological_Site/Geographic_Location	Latitude	Longitude	Mean_Age_of_Sample_Used_In_Analyses	Age_Classification_ANCIENT/MODERN	Method_for_Date_Used_In_Analyses	Sequencie_Source	GenBank_ID	Sample_Used_In_IBD_Analysis_included=1/not=0	Samples_Used_In_Partition_Finder_included=1/not=0	Samples_used_in_BEAST_mutation_rate_calculation_included=1/not=0	Samples_used_in_Simulation_Analysis_included=1/not=0	Sample_DEME_In_Simulations	Dating_Method(AMS/Context)	Reference_For_Radiocarbon_Dates	Laboratory_Codes_for_New_AMS_Dates	Uncalibrated_AMS_Date	Uncalibrated_AMS_Date_Error_Range	Calibrated_AMS_date_upper95%_CI_Before_Present(BP)	Calibrated_AMS_date_lower95%_CI_Before_Present(BP)	Calibrated_AMS_date_Mean_Before_Present(BP)	Mean_BEAST_Date_in_Years_Before_Present(BP)_For_Molecularly_Dated_Samples	Stdev_of_BEAST_Date_In_Years_Before_Present(BP)_For_Molecularly_Dated_Samples	BEAST_date_upper95%_HPD_Before_Present(BP)_For_Molecularly_Dated_Samples	BEAST_date_lower95%_HPD_In_Years_Before_Present(BP)_For_Molecularly_Dated_Samples	Sample_Newly_Sequenced_For_This_Study_yes=1/not=0	Laboratory_where_DNA_extraction_and_sequence_generation_was_performed	Institution_Providing_Access_To_Newly_Sequenced_Sample_Material	Sample_catalogue_name	Morphological_Element_Used	Method_Used_For_DNA_Extraction_See_SI_part_2_For_Detailed_Description	Method_Used_for_Building_Sequencing_Libraries_See_SI_part_2_For_Detailed_Description	Method_Used_for_DNA_Sequenc_Generation_See_SI_Part_2_For_Detailed_Description	Sequence_Coverage	Number_Of_Missing_BasePairs_Out_Of_15463	Number_Of_singletons	Number_Of_Deamination_Singletons(C>T/G>A)	Number_Of_C>T_Singletons	Number_Of_G>A_Singletons	Number_Of_Non_Deamination_Singletons	Wild_or_Zoo_Wolf
ID	Country	Site_Location	Latitude	Longitude	Age	Age_Class	Dating_Method	Source	GenBank_ID	IBD	Partition_Finder	BEAST_mut.rate	Simulation_included=1/not=0	DEME	Dated	AMS_Reference	AMS_Lab_Code	AMS_Date	AMS_Error	From_calBP	To_calBP	Mean_calBP	Mean_BEAST_Date	Stdev_BEAST_Date	BEAST_Date_From	BEAST_Date_To	Newly_sequenced	Laboratory	Sample_Provider	Catalogue_name	Element	Extraction	Library_build	Sequence generation	Coverage	Missing_Bases	Nr_singletons	Nr_DeAm	Nr_C>T	Nr_G>A	Nr_Non_DeAm_Singeltongs	Wild/Zoo Wolf
TH1	Belgium	Trou des Nutons	50.3802	4.79861	26036.5	ANCIENT	AMS	Thalman.et.al.2013	MK937027	0	0	1	1	Europe	AMS	Germonpré et al. 2009	KIA-25298	21810	90	26229	25844	26036.5	NA	NA	NA	NA	0	UCLA/MPI Leipzig	Royal Belgian Institute of Natural Sciences, Brussels, Belgium	RBINS2559	skull	NA	NA	NA	8.3	515	10	2	2	0	8	NA
TH3	Belgium	Goyet	50.4463	5.00975	28834.5	ANCIENT	AMS	Thalman.et.al.2013	MK937029	0	0	1	1	Europe	AMS	Germonpré et al. 2009	KIA-25297	24780	140	29184	28485	28834.5	NA	NA	NA	NA	0	UCLA/MPI Leipzig	Royal Belgian Institute of Natural Sciences, Brussels, Belgium	RBINS2860-2	mandible	NA	NA	NA	20.4	90	20	8	5	3	12	NA
TH4	Western Russia	Medvezya cave	62.05	58.1667	52153.7	ANCIENT	BEAST	Thalman.et.al.2013	MK937030	0	0	0	1	Europe	Context	NA	NA		NA	19000	17000	NA	52153.7	6813.05	65899.3	39259.2	0	UCLA/MPI Leipzig	The Russian Academy of Sciences, Saint Petersburg	NA	NA	NA	NA	NA	137.7	4	9	2	1	1	7	NA
TH5	Western Russia	Eliseevichi	53.1677	33.656	16830	ANCIENT	AMS	Thalman.et.al.2013	MK937031	0	0	1	1	Europe	AMS	Sablin & Khlopachev 2002	NA	13905	55	17075	16585	16830	NA	NA	NA	NA	0	UCLA/MPI Leipzig	The Russian Academy of Sciences, Saint Petersburg	NA	incisor	NA	NA	NA	6	3376	5	2	1	1	3	NA
TH6	Western Russia	Kostenki	51.4	39.0333	29272.4	ANCIENT	BEAST	Thalman.et.al.2013	MK937032	0	0	0	1	Europe	Context	NA	NA		NA	23000	21000	NA	29272.4	3743.02	36390.9	21900.1	0	UCLA/MPI Leipzig	The Russian Academy of Sciences, Saint Petersburg	NA	tooth	NA	NA	NA	21.5	19	7	2	1	1	5	NA
TH7	Switzerland	Kesslerloch cave	47.7453	8.69318	14968	ANCIENT	AMS	Thalman.et.al.2013	MK937033	0	0	1	1	Europe	AMS	This Study	MAMS-23874	12620	40	15179	14757	14968	NA	NA	NA	NA	0	University of Tubingen	NA	60	NA	NA	NA	NA	14.7	100	0	0	0	0	0	NA
TH8	Alaska	Eastern Beringia	68.4884	-161.055	27599.5	ANCIENT	AMS	Thalman.et.al.2013	MK937034	0	0	1	1	Beringia	AMS	Leonard et al. 2007	NA	23380	470	28536	26663	27599.5	NA	NA	NA	NA	0	University of Tubingen	American Museum of Natural History, New York	AMNH FM 68008	NA	NA	NA	NA	90.1	7	9	1	0	1	8	NA
TH10	Alaska	Eastern Beringia	68.4884	-161.055	20988.5	ANCIENT	AMS	Thalman.et.al.2013	MK937018	0	0	1	1	Beringia	AMS	Leonard et al. 2007	NA	17330	290	21751	20226	20988.5	NA	NA	NA	NA	0	University of Tubingen	American Museum of Natural History, New York	AMNH FM 67216	NA	NA	NA	NA	625.7	8	7	3	1	2	4	NA
TH11	Switzerland	Kesslerloch cave	47.7453	8.69318	14341.5	ANCIENT	AMS	Thalman.et.al.2013	MK937019	0	0	1	1	Europe	AMS	This Study	MAMS-23876	12320	40	14599	14084	14341.5	NA	NA	NA	NA	0	University of Tubingen	NA	M001/62	NA	NA	NA	NA	4.2	4480	14	11	5	6	3	NA
TH12	Russia	Razboinichya cave	49	89	34048	ANCIENT	AMS	Thalman.et.al.2013	MK937020	0	0	1	1	Central_North_Eurasia	AMS	Ovodov et al. 2011	NA	29950	170	34376	33720	34048	NA	NA	NA	NA	0	University of Tubingen	NA	NA	NA	NA	NA	NA	100.8	8	0	0	0	0	0	NA
TH14	Germany	Kartstein cave	50.5448	6.65893	4802.37	ANCIENT	BEAST	Thalman.et.al.2013	MK937022	0	0	0	1	Europe	Context_dated_site	NA	NA	10107.5	70	12019	11360	11689.5	4802.37	3179.75	11121.2	-1077.35	0	University of Tubingen	NA	NA	NA	NA	NA	NA	8.6	353	6	3	3	0	3	NA
TH15	Switzerland	Kesslerloch cave	47.7453	8.69318	14542.5	ANCIENT	AMS	Thalman.et.al.2013	MK937023	0	0	1	1	Europe	AMS	This Study	MAMS-23873	12430	40	14872	14213	14542.5	NA	NA	NA	NA	0	University of Tubingen	NA	M001/58	NA	NA	NA	NA	9.2	668	5	3	2	1	2	NA
CGG12	Russia/Siberia	Duvannyi Yar, Kolyma river downstream	68.6306	159.135	55643.4	ANCIENT	BEAST	This study	MK936995	0	0	0	1	Beringia	AMS	Lee et al. 2015	Beta-231445	>47000	NA	50000	47000	48500	55643.4	6611.25	68838.2	43151.1	1	Centre for GeoGenetics	The Russian Academy of Sciences, Saint Petersburg	DYA2005 1131-1	mandible	6	3	3	159	4	11	3	1	2	8	NA
CGG14	Russia/Siberia	Yana site, YMAM locality	70.7237	135.415	32734	ANCIENT	AMS	This study	MK936997	0	0	1	0	Beringia	AMS	This study	MAMS-24243	28660	130	33285	32183	32734	NA	NA	NA	NA	1	Centre for GeoGenetics	The Russian Academy of Sciences, Saint Petersburg	YMAM 13/15	partial mandible, right side (sample from a canine tooth)	6	3	3	101.7	3	0	0	0	0	0	NA
CGG15	Russia/Siberia	Yana site, YMAM locality	70.7237	135.415	32925.5	ANCIENT	AMS	This study	MK936998	0	0	1	1	Beringia	AMS	This study	MAMS-24244	28760	130	33405	32446	32925.5	NA	NA	NA	NA	1	Centre for GeoGenetics	The Russian Academy of Sciences, Saint Petersburg	YMAM 13/14	partial mandible, left side	6	3	3	55.5	7	0	0	0	0	0	NA
CGG16	Russia/Siberia	Yana site, SP locality	70.7237	135.415	818.5	ANCIENT	AMS	This study	MK936999	0	0	1	1	Beringia	AMS	This study	AAR-21020	884	25	905	732	818.5	NA	NA	NA	NA	1	Centre for GeoGenetics	The Russian Academy of Sciences, Saint Petersburg	Yana 2003	partial mandible	6	3	3	189.4	6	0	0	0	0	0	NA
CGG17	Russia/Siberia	Yana site, YMAM locality	70.7237	135.415	28519.5	ANCIENT	AMS	This study	MK937000	0	0	1	1	Beringia	AMS	This study	AAR-21019	24510	170	28912	28127	28519.5	NA	NA	NA	NA	1	Centre for GeoGenetics	The Russian Academy of Sciences, Saint Petersburg	YMAM CAN1	partial mandible, left side	6	3	3	180.1	4	2	1	1	0	1	NA
CGG18	Russia/Siberia	Yana site area, Upstream Point locality	70.7137	135.373	41738.5	ANCIENT	AMS	This study	MK937001	0	0	1	1	Beringia	AMS	This study	Beta 362937	37260	380	42328	41149	41738.5	NA	NA	NA	NA	1	Centre for GeoGenetics	The Russian Academy of Sciences, Saint Petersburg	Y13 NV-2#2	partial mandible, left side	6	3	3	215.1	6	23	4	1	3	19	NA
CGG19	Russia/Siberia	Mus-Khaya exposure	70.722	135.537	19710	ANCIENT	AMS	This study	MK937002	0	0	1	1	Beringia	AMS	This study	AAR-21021	16300	75	19940	19480	19710	NA	NA	NA	NA	1	Centre for GeoGenetics	The Russian Academy of Sciences, Saint Petersburg	M-Kh2012	mandible	4	2	2	9.6	137	1	0	0	0	1	NA
CGG20	Russia/Siberia	Nikita Lake site, Muksunuokha river	71.5812	141.619	13660	ANCIENT	AMS	This study	MK937003	0	0	1	0	Beringia	AMS	Pitulko et al., 2016	Beta-362943	11840	50	13765	13555	13660	NA	NA	NA	NA	1	Centre for GeoGenetics	The Russian Academy of Sciences, Saint Petersburg	Nikita NL 13/91	humerus	4	2	2	7.7	557	0	0	0	0	0	NA
CGG21	Russia/Siberia	Berelekh geoarchaeological complex, Berelekh river	70.5002	144.039	13974.5	ANCIENT	AMS	This study	MK937004	0	0	1	1	Beringia	AMS	Pitulko et al., 2014	LE-8936	12060	140	14394	13555	13974.5	NA	NA	NA	NA	1	Centre for GeoGenetics	The Russian Academy of Sciences, Saint Petersburg	Berelekh BR 09-478	femur	4	2	2	12.4	182	1	1	0	1	0	NA
CGG22	Russia/Siberia	Yana site, Northern Point Locality	70.7233	135.425	31377	ANCIENT	AMS	This study	MK937005	0	0	1	0	Beringia	AMS	This study	MAMS-24835	27620	120	31604	31150	31377	NA	NA	NA	NA	1	Centre for GeoGenetics	The Russian Academy of Sciences, Saint Petersburg	Y06 NP 21106	complete skull	4	2	2	10	238	0	0	0	0	0	NA
CGG25	Russia/Siberia	Yana site, Northern Point Locality	70.7233	135.425	31423.5	ANCIENT	AMS	This study	MK937008	0	0	1	1	Beringia	AMS	Pitulko et al., 2013	Beta-243114	27610	190	31757	31090	31423.5	NA	NA	NA	NA	1	Centre for GeoGenetics	The Russian Academy of Sciences, Saint Petersburg	Y07 NP 35020	complete skull	4	2	2	11.8	113	2	0	0	0	2	NA
CGG26	Russia/Siberia	Yana site, Northern Point Locality	70.7233	135.425	31351	ANCIENT	AMS	This study	MK937009	0	0	1	1	Beringia	AMS	This study	MAMS-24836	27580	120	31568	31134	31351	NA	NA	NA	NA	1	Centre for GeoGenetics	The Russian Academy of Sciences, Saint Petersburg	Y06 NP 16436	facial fragment	4	2	2	7.7	503	0	0	0	0	0	NA
CGG27	Russia/Siberia	Yana site, Northern Point Locality	70.7233	135.425	32844	ANCIENT	AMS	This study	MK937010	0	0	1	1	Beringia	AMS	This study	MAMS-24248	28710	130	33359	32329	32844	NA	NA	NA	NA	1	Centre for GeoGenetics	The Russian Academy of Sciences, Saint Petersburg	Y06 NP 17153	partial mandible	4	2	2	20.3	17	8	0	0	0	8	NA
CGG28	Russia/Siberia	Yana site, Northern Point Locality	70.7233	135.425	31758	ANCIENT	AMS	This study	MK937011	0	0	1	1	Beringia	AMS	Pitulko et al., 2013	NA	27840	220	32333	31183	31758	NA	NA	NA	NA	1	Centre for GeoGenetics	The Russian Academy of Sciences, Saint Petersburg	Y06 NP 21016	complete skull	4	2	2	6.8	993	0	0	0	0	0	NA
CGG29	Russia/Siberia	Bunge-Toll-1885 site, Yana river	68.9181	134.48	67239	ANCIENT	BEAST	This study	MK937012	0	0	0	1	Beringia	AMS	Pitulko et al. 2014	GrA-57022	44650	825	50000	46419	48209.5	67239	7616.39	80836.7	50579.2	1	Centre for GeoGenetics	The Russian Academy of Sciences, Saint Petersburg	BT-1885	humerus	4	2	2	23.6	91	1	0	0	0	1	NA
TU1	Belgium	Trou Magrite	50.2195	4.92335	35235.5	ANCIENT	AMS	This study	MK937044	0	0	1	1	Europe	AMS	This Study	ETH-61246	31316	252	35776	34695	35235.5	NA	NA	NA	NA	1	University of Tubingen	Royal Belgian Institute of Natural Sciences, Brussels, Belgium	2425-31	maxillary fragment (sample from upper P4 tooth)	1	1	1	3.95	4590	5	2	2	0	3	NA
TU2	Belgium	Trou Magrite	50.2195	4.92335	33318	ANCIENT	AMS	This study	MK937045	0	0	1	1	Europe	AMS	This Study	ETH-61247	29137	200	33786	32850	33318	NA	NA	NA	NA	1	University of Tubingen	Royal Belgian Institute of Natural Sciences, Brussels, Belgium	2425-34	maxillary fragment (sample from upper P4 tooth)	1	1	1	4	4515	6	4	4	0	2	NA
TU3	Belgium	Trou Magrite	50.2195	4.92335	32723	ANCIENT	AMS	This study	MK937046	0	0	1	1	Europe	AMS	This Study	ETH-61248	28678	181	33403	32043	32723	NA	NA	NA	NA	1	University of Tubingen	Royal Belgian Institute of Natural Sciences, Brussels, Belgium	2425-53	tibial fragment (distal)	1	1	1	4	4868	3	1	1	0	2	NA
TU4	Belgium	Trou de Frontal	51.715	4.66778	6160	ANCIENT	AMS	This study	MK937047	0	0	1	1	Europe	AMS	This Study	ETH-61243	5398	30	6287	6033	6160	NA	NA	NA	NA	1	University of Tubingen	Royal Belgian Institute of Natural Sciences, Brussels, Belgium	2468-4	radius	1	1	1	20.1	255	18	6	5	1	12	NA
TU5	Belgium	Trou de l'Ours	50.85	4.35	12837	ANCIENT	AMS	This study	MK937048	0	0	1	1	Europe	AMS	This Study	ETH-61245	10963	41	12957	12717	12837	NA	NA	NA	NA	1	University of Tubingen	Royal Belgian Institute of Natural Sciences, Brussels, Belgium	2508-32	upper P4 tooth	1	1	1	9.5	984	7	4	3	1	3	NA
TU6	Belgium	Goyet, third cave	50.4445	5.01298	38481.5	ANCIENT	AMS	This study	MK937049	0	0	1	1	Europe	AMS	This Study	ETH-61241	34024	326	39387	37576	38481.5	NA	NA	NA	NA	1	University of Tubingen	Royal Belgian Institute of Natural Sciences, Brussels, Belgium	2760-3	upper P4 tooth	1	1	1	115.3	4	7	2	1	1	5	NA
TU7	Belgium	Caverne Marie-Jeanne	50.217	4.817	46348.5	ANCIENT	AMS	This study	MK937050	0	0	1	1	Europe	AMS	This Study	ETH-61244	42662	921	48258	44439	46348.5	NA	NA	NA	NA	1	University of Tubingen	Royal Belgian Institute of Natural Sciences, Brussels, Belgium	Cvmj1	mandible	1	1	1	75.6	4	3	1	1	0	2	NA
TU8	Belgium	Trou de Praules	50.3516	4.84672	7375.5	ANCIENT	AMS	This study	MK937051	0	0	1	1	Europe	AMS	This Study	ETH-61242	6471	32	7435	7316	7375.5	NA	NA	NA	NA	1	University of Tubingen	Royal Belgian Institute of Natural Sciences, Brussels, Belgium	2506-1	mandible	1	1	1	206	4	3	0	0	0	3	NA
TU9	Armenia	Aghitu	39.5138	46.0821	31109.5	ANCIENT	AMS	This study	MK937052	0	0	1	1	Middle_East	AMS	Kandel et al. 2011,Kandel et al. 2014	KIA-39642	27120	170	31340	30879	31109.5	NA	NA	NA	NA	1	University of Tubingen	Institute of Archaeology and Ethnology of the Armenian National Academy of Sciences	AGH3-G11-98 (JK1556)	left radius (proximal)	2	1	1	14.5	89	0	0	0	0	0	NA
TU10	Armenia	Aghitu	39.5138	46.0821	29957	ANCIENT	AMS	This study	MK937036	0	0	1	0	Middle_East	AMS	This Study	MAMS-23306	25760	90	30351	29563	29957	NA	NA	NA	NA	1	University of Tubingen	Institute of Archaeology and Ethnology of the Armenian National Academy of Sciences	AGH3-I12-234 (JK1559)	complete skull	2	1	1	63.7	6	1	0	0	0	1	NA
TU11	Switzerland	Kesslerloch	47.7453	8.69318	14130.5	ANCIENT	AMS	This study	MK937037	0	0	1	1	Europe	AMS	Napierala & Uerpmann. 2012	NA	12225	45	14286	13975	14130.5	NA	NA	NA	NA	1	University of Tubingen	Antiquity Department of the Schaffhausen-province, Switzerland	M1892	maxilla	2	1	1	166.7	38	0	0	0	0	0	NA
TU13	Switzerland	Kesslerloch	47.7453	8.69318	14120	ANCIENT	AMS	This study	MK937039	0	0	1	1	Europe	AMS	This Study	MAMS-23875	12220	40	14256	13984	14120	NA	NA	NA	NA	1	University of Tubingen	Antiquity Department of the Schaffhausen-province, Switzerland	M61	mandibular fragment, right side	2	1	1	2.4	274	1	1	1	0	0	NA
TU14	Czech Republic	Predmosti	50.0407	14.6619	2861.5	ANCIENT	AMS	This study	MK937040	0	0	1	1	Europe	AMS	Germonpré et al. 2015	ETH-52774	2759	37	2947	2776	2861.5	NA	NA	NA	NA	1	University of Tubingen	Anthropos Institute, Moravian Museum, Brno, Czech Republic	PRDM47	mandibular fragment	2	1	1	NA	34	9	5	4	1	4	NA
TU15	Czech Republic	Predmosti	50.0407	14.6619	25694.9	ANCIENT	BEAST	This study	MK937041	0	0	0	1	Europe	Context_dated_canids_on_site	NA	NA	25503.2	303.25	30974	29875	30424.5	25694.9	4647.69	34901.9	16597	1	University of Tubingen	Anthropos Institute, Moravian Museum, Brno, Czech Republic	PRDM49	mandibular fragment	2	1	1	3.8	4900	3	3	0	3	0	NA
SK1	Russia/Siberia	Taymyr	74	98	34900.5	ANCIENT	AMS	Skoglund.et.al.2015	MK937053	0	0	1	1	Central_North_Eurasia	AMS	Skoglund et al. 2015	NA	30920	380	35659	34142	34900.5	NA	NA	NA	NA	0	NA	NA	NA	NA	NA	NA	NA	NA	4	2	1	1	0	1	NA
CGG32	Russia/Siberia	Tirektyakh	68.8942	147.213	61110.9	ANCIENT	BEAST	This study	MK937015	0	0	0	1	Beringia	AMS	Germonpré et al. 2017	OxA-31945	> 50300	NA	50000	55000	52500	61110.9	6353.72	73682.8	48920.9	1	Centre for GeoGenetics	Mammoth Museum, Institute of Applied Ecology of the North of the North-Eastern Federal University, Yakutsk, Sakha Republic, Russia	C_1216	complete skull	4	2	2	9.6	197	1	0	0	0	1	NA
CGG33	Russia/Siberia	Ulakhan Sular	67.6944	135.74	16863.5	ANCIENT	AMS	This study	MK937016	0	0	1	1	Beringia	AMS	Germonpré et al. 2017	OxA-31946	13925	70	17142	16585	16863.5	NA	NA	NA	NA	1	Centre for GeoGenetics	Mammoth Museum, Institute of Applied Ecology of the North of the North-Eastern Federal University, Yakutsk, Sakha Republic, Russia	C_1346	complete skull	4	2	2	9.4	63	4	1	1	0	3	NA
CGG34	Russia/Siberia	Badayarikha	67.9136	146.516	29935	ANCIENT	AMS	This study	MK937017	0	0	1	1	Beringia	AMS	Germonpré et al. 2017	OxA-31944	25690	220	30551	29319	29935	NA	NA	NA	NA	1	Centre for GeoGenetics	Mammoth Museum, Institute of Applied Ecology of the North of the North-Eastern Federal University, Yakutsk, Sakha Republic, Russia	C_Badyarikha	complete skull	4	2	2	21.7	2901	8	2	2	0	6	NA
Ma1	Japan	Kochi	33.5667	133.533	264.5	MODERN	NA	Matsumura.et.al.2014	AB499818	1	0	1	1	South_East_Asia	NA	NA			NA	0	100	NA	NA	NA	NA	NA	0	NA	NA	NA	NA	NA	NA	NA	NA	NA	NA	NA	NA	NA	NA	NA
Ma2	Japan	Kanagawa	35.4475	139.642	242.5	MODERN	NA	Matsumura.et.al.2014	AB499821	1	0	1	1	South_East_Asia	NA	NA			NA	0	100	NA	NA	NA	NA	NA	0	NA	NA	NA	NA	NA	NA	NA	NA	NA	NA	NA	NA	NA	NA	NA
Ma3	Japan	Kanagawa	35.4475	139.642	242.5	MODERN	NA	Matsumura.et.al.2014	AB499822	1	0	1	1	South_East_Asia	NA	NA			NA	0	100	NA	NA	NA	NA	NA	0	NA	NA	NA	NA	NA	NA	NA	NA	NA	NA	NA	NA	NA	NA	NA
Ma4	Japan	Kumamoto	32.7833	130.733	398	MODERN	NA	Matsumura.et.al.2014	AB499823	1	0	1	1	South_East_Asia	NA	NA			NA	0	100	NA	NA	NA	NA	NA	0	NA	NA	NA	NA	NA	NA	NA	NA	NA	NA	NA	NA	NA	NA	NA
Ma5	Japan	Hiroshima	34.3853	132.455	242.5	MODERN	NA	Matsumura.et.al.2014	AB499823	1	0	1	0	South_East_Asia	NA	NA			NA	0	100	NA	NA	NA	NA	NA	0	NA	NA	NA	NA	NA	NA	NA	NA	NA	NA	NA	NA	NA	NA	NA
Ma6	Japan	Nagano	36.6333	138.183	242.5	MODERN	NA	Matsumura.et.al.2014	AB499822	1	0	1	0	South_East_Asia	NA	NA			NA	0	100	NA	NA	NA	NA	NA	0	NA	NA	NA	NA	NA	NA	NA	NA	NA	NA	NA	NA	NA	NA	NA
Ma7	Japan	Hokkaido	43	142	242.5	MODERN	NA	Matsumura.et.al.2014	AB499819	1	0	1	1	South_East_Asia	NA	NA			NA	0	100	NA	NA	NA	NA	NA	0	NA	NA	NA	NA	NA	NA	NA	NA	NA	NA	NA	NA	NA	NA	NA
Ma8	Japan	Hokkaido	43	142	242.5	MODERN	NA	Matsumura.et.al.2014	AB499820	1	0	1	1	South_East_Asia	NA	NA			NA	0	100	NA	NA	NA	NA	NA	0	NA	NA	NA	NA	NA	NA	NA	NA	NA	NA	NA	NA	NA	NA	NA
Ma9	Japan		35.6833	139.767	0	MODERN	NA	Matsumura.et.al.2014	AB499824	1	1	1	1	South_East_Asia	NA	NA			NA	0	100	NA	NA	NA	NA	NA	0	NA	NA	NA	NA	NA	NA	NA	NA	NA	NA	NA	NA	NA	NA	NA
Bj1	Russia	Western Russia	59.3755	47.9805	0	MODERN	NA	Bjornerfeldt.et.al.2006	DQ480503	1	1	1	0	Europe	NA	NA			NA	0	100	NA	NA	NA	NA	NA	0	NA	NA	NA	NA	NA	NA	NA	NA	NA	NA	NA	NA	NA	NA	NA
Bj2	Sweden		59.3294	18.0686	0	MODERN	NA	Bjornerfeldt.et.al.2006	DQ480504	1	1	1	1	Europe	NA	NA			NA	0	100	NA	NA	NA	NA	NA	0	NA	NA	NA	NA	NA	NA	NA	NA	NA	NA	NA	NA	NA	NA	NA
Bj3	Spain		40.4139	-3.69423	0	MODERN	NA	Bjornerfeldt.et.al.2006	DQ480505	1	1	1	0	Europe	NA	NA			NA	0	100	NA	NA	NA	NA	NA	0	NA	NA	NA	NA	NA	NA	NA	NA	NA	NA	NA	NA	NA	NA	NA
Bj4	Saudi Arabia		24.7065	46.7388	0	MODERN	NA	Bjornerfeldt.et.al.2006	DQ480506	1	1	1	1	Middle_East	NA	NA			NA	0	100	NA	NA	NA	NA	NA	0	NA	NA	NA	NA	NA	NA	NA	NA	NA	NA	NA	NA	NA	NA	NA
Bj5	Saudi Arabia		24.7065	46.7388	0	MODERN	NA	Bjornerfeldt.et.al.2006	DQ480507	1	1	1	0	Middle_East	NA	NA			NA	0	100	NA	NA	NA	NA	NA	0	NA	NA	NA	NA	NA	NA	NA	NA	NA	NA	NA	NA	NA	NA	NA
Bj6	Canada		45.4208	-75.69	0	MODERN	NA	Bjornerfeldt.et.al.2006	DQ480508	1	1	1	1	North_America	NA	NA			NA	0	100	NA	NA	NA	NA	NA	0	NA	NA	NA	NA	NA	NA	NA	NA	NA	NA	NA	NA	NA	NA	NA
Zh3	China	Inner Mongolia	43.9657	117.161	0	MODERN	NA	Chen and Zhang	GQ374438	1	1	1	1	South_East_Asia	NA	NA			NA	0	100	NA	NA	NA	NA	NA	0	NA	NA	NA	NA	NA	NA	NA	NA	NA	NA	NA	NA	NA	NA	NA
Zh4	China	Altay, Xinjiang	46.9569	88.513	0	MODERN	NA	Zhang.et.al.2015	KC461238	1	1	1	1	Central_North_Eurasia	NA	NA			NA	0	100	NA	NA	NA	NA	NA	0	NA	NA	NA	NA	NA	NA	NA	NA	NA	NA	NA	NA	NA	NA	NA
Zh5	Mongolia		46.108	104.241	0	MODERN	NA	Zhang.et.al.2013	KC896375	1	1	1	1	South_East_Asia	NA	NA			NA	0	100	NA	NA	NA	NA	NA	0	NA	NA	NA	NA	NA	NA	NA	NA	NA	NA	NA	NA	NA	NA	NA
Pa1	China		35.02	101.048	0	MODERN	NA	Pang.et.al.2009	EU789787	1	1	1	1	South_East_Asia	NA	NA			NA	0	100	NA	NA	NA	NA	NA	0	NA	NA	NA	NA	NA	NA	NA	NA	NA	NA	NA	NA	NA	NA	NA
Pa2	China		35.02	101.048	0	MODERN	NA	Pang.et.al.2009	EU789788	1	1	1	1	South_East_Asia	NA	NA			NA	0	100	NA	NA	NA	NA	NA	0	NA	NA	NA	NA	NA	NA	NA	NA	NA	NA	NA	NA	NA	NA	NA
Tha1	Finland	Oulu	65.009	25.4636	0	MODERN	NA	Thalman.et.al.2013	KF661038	1	1	1	1	Europe	NA	NA			NA	0	100	NA	NA	NA	NA	NA	0	UCLA	NA	NA	NA	NA	NA	NA	NA	NA	NA	NA	NA	NA	NA	NA
Tha2	Western Russia	Kirov	58.5957	49.6507	0	MODERN	NA	Thalman.et.al.2013	KF661039	1	1	1	0	Europe	NA	NA			NA	0	100	NA	NA	NA	NA	NA	0	UCLA	NA	NA	NA	NA	NA	NA	NA	NA	NA	NA	NA	NA	NA	NA
Tha3	Sweden		59.35	18.0667	0	MODERN	NA	Thalman.et.al.2013	KF661040	1	1	1	1	Europe	NA	NA			NA	0	100	NA	NA	NA	NA	NA	0	UCLA	NA	NA	NA	NA	NA	NA	NA	NA	NA	NA	NA	NA	NA	NA
Tha4	China		35	103	0	MODERN	NA	Thalman.et.al.2013	KF661041	1	1	1	0	South_East_Asia	NA	NA			NA	0	100	NA	NA	NA	NA	NA	0	UCLA	NA	NA	NA	NA	NA	NA	NA	NA	NA	NA	NA	NA	NA	NA
Tha5	Israel	Golan Heights	33.0045	35.7807	0	MODERN	NA	Thalman.et.al.2013	KF661042	1	1	1	1	Middle_East	NA	NA			NA	0	100	NA	NA	NA	NA	NA	0	UCLA	NA	NA	NA	NA	NA	NA	NA	NA	NA	NA	NA	NA	NA	NA
Tha6	India		21	78	0	MODERN	NA	Thalman.et.al.2013	KF661043	1	1	1	1	Middle_East	NA	NA			NA	0	100	NA	NA	NA	NA	NA	0	UCLA	NA	NA	NA	NA	NA	NA	NA	NA	NA	NA	NA	NA	NA	NA
Tha7	Western Russia	St. Petersburg	59.9522	30.4219	0	MODERN	NA	Thalman.et.al.2013	KF661044	1	1	1	1	Europe	NA	NA			NA	0	100	NA	NA	NA	NA	NA	0	UCLA	NA	NA	NA	NA	NA	NA	NA	NA	NA	NA	NA	NA	NA	NA
Tha8	Poland		52.2167	21.0333	0	MODERN	NA	Thalman.et.al.2013	KF661045	1	1	1	1	Europe	NA	NA			NA	0	100	NA	NA	NA	NA	NA	0	UCLA	NA	NA	NA	NA	NA	NA	NA	NA	NA	NA	NA	NA	NA	NA
Tha9	Western Russia	Bryansk	53.2704	34.3514	0	MODERN	NA	Thalman.et.al.2013	KF661046	1	1	1	1	Europe	NA	NA			NA	0	100	NA	NA	NA	NA	NA	0	UCLA	NA	NA	NA	NA	NA	NA	NA	NA	NA	NA	NA	NA	NA	NA
Tha10	Ukraine	Kherson	46.6526	32.6007	0	MODERN	NA	Thalman.et.al.2013	KF661047	1	1	1	1	Europe	NA	NA			NA	0	100	NA	NA	NA	NA	NA	0	UCLA	NA	NA	NA	NA	NA	NA	NA	NA	NA	NA	NA	NA	NA	NA
Tha11	Italy		41.9	12.4833	0	MODERN	NA	Thalman.et.al.2013	KF661048	1	1	1	1	Europe	NA	NA			NA	0	100	NA	NA	NA	NA	NA	0	UCLA	NA	NA	NA	NA	NA	NA	NA	NA	NA	NA	NA	NA	NA	NA
Tha12	Poland	Katovice	50.2192	19.0309	0	MODERN	NA	Thalman.et.al.2013	KF661049	1	1	1	1	Europe	NA	NA			NA	0	100	NA	NA	NA	NA	NA	0	UCLA	NA	NA	NA	NA	NA	NA	NA	NA	NA	NA	NA	NA	NA	NA
Tha13	Oman		23.6	58.55	0	MODERN	NA	Thalman.et.al.2013	KF661050	1	1	1	1	Middle_East	NA	NA			NA	0	100	NA	NA	NA	NA	NA	0	UCLA	NA	NA	NA	NA	NA	NA	NA	NA	NA	NA	NA	NA	NA	NA
Tha14	Iran		32	53	0	MODERN	NA	Thalman.et.al.2013	KF661051	1	1	1	1	Middle_East	NA	NA			NA	0	100	NA	NA	NA	NA	NA	0	UCLA	NA	NA	NA	NA	NA	NA	NA	NA	NA	NA	NA	NA	NA	NA
Tha15	Sweden		59.35	18.0667	0	MODERN	NA	Thalman.et.al.2013	KF661052	1	1	1	0	Europe	NA	NA			NA	0	100	NA	NA	NA	NA	NA	0	UCLA	NA	NA	NA	NA	NA	NA	NA	NA	NA	NA	NA	NA	NA	NA
Tha16	China		35	103	0	MODERN	NA	Thalman.et.al.2013	KF661053	1	1	1	1	South_East_Asia	NA	NA			NA	0	100	NA	NA	NA	NA	NA	0	UCLA	NA	NA	NA	NA	NA	NA	NA	NA	NA	NA	NA	NA	NA	NA
Tha17	Croatia		45.8	16	0	MODERN	NA	Thalman.et.al.2013	KF661054	1	1	1	1	Europe	NA	NA			NA	0	100	NA	NA	NA	NA	NA	0	UCLA	NA	NA	NA	NA	NA	NA	NA	NA	NA	NA	NA	NA	NA	NA
Tha18	Isreal		31	35	0	MODERN	NA	Thalman.et.al.2013	KF661055	1	1	1	1	Middle_East	NA	NA			NA	0	100	NA	NA	NA	NA	NA	0	UCLA	NA	NA	NA	NA	NA	NA	NA	NA	NA	NA	NA	NA	NA	NA
Tha19	Canada	Boreal Forest	59.2449	-104.437	0	MODERN	NA	Thalman.et.al.2013	KF661056	1	1	1	1	North_America	NA	NA			NA	0	100	NA	NA	NA	NA	NA	0	UCLA	NA	NA	NA	NA	NA	NA	NA	NA	NA	NA	NA	NA	NA	NA
Tha20	Canada	Nunavut (lat:73.44, long: -121.925)	73.44	-121.925	0	MODERN	NA	Thalman.et.al.2013	KF661057	1	1	1	1	Arctic_North_America	NA	NA			NA	0	100	NA	NA	NA	NA	NA	0	UCLA	NA	NA	NA	NA	NA	NA	NA	NA	NA	NA	NA	NA	NA	NA
Tha21	Alaska		64	-150	0	MODERN	NA	Thalman.et.al.2013	KF661058	1	1	1	0	Beringia	NA	NA			NA	0	100	NA	NA	NA	NA	NA	0	UCLA	NA	NA	NA	NA	NA	NA	NA	NA	NA	NA	NA	NA	NA	NA
Tha22	Canada_West	Yukon	64.587	-138.378	0	MODERN	NA	Thalman.et.al.2013	KF661059	1	1	1	1	Beringia	NA	NA			NA	0	100	NA	NA	NA	NA	NA	0	UCLA	NA	NA	NA	NA	NA	NA	NA	NA	NA	NA	NA	NA	NA	NA
Tha23	Mexico	100kmN/70kmW of Durango	24.9239	-105.28	0	MODERN	NA	Thalman.et.al.2013	KF661060	1	1	1	0	North_America	NA	NA			NA	0	100	NA	NA	NA	NA	NA	0	UCLA	NA	NA	NA	NA	NA	NA	NA	NA	NA	NA	NA	NA	NA	NA
Tha24	Canada_North	Devon Island (lat:72.77; long:-11.02)	75.1361	-84.9267	0	MODERN	NA	Thalman.et.al.2013	KF661061	1	1	1	1	Arctic_North_America	NA	NA			NA	0	100	NA	NA	NA	NA	NA	0	UCLA	NA	NA	NA	NA	NA	NA	NA	NA	NA	NA	NA	NA	NA	NA
Tha25	Canada_North	Banks Island (lat:73.03; long:-85.17)	73.1288	-120.362	0	MODERN	NA	Thalman.et.al.2013	KF661062	1	1	1	0	Arctic_North_America	NA	NA			NA	0	100	NA	NA	NA	NA	NA	0	UCLA	NA	NA	NA	NA	NA	NA	NA	NA	NA	NA	NA	NA	NA	NA
Tha26	Canada_West	lat:65.12; long:-140.52	65.12	-140.52	0	MODERN	NA	Thalman.et.al.2013	KF661063	1	1	1	0	Beringia	NA	NA			NA	0	100	NA	NA	NA	NA	NA	0	UCLA	NA	NA	NA	NA	NA	NA	NA	NA	NA	NA	NA	NA	NA	NA
Tha27	USA	NW Montana	47.7986	-113.209	0	MODERN	NA	Thalman.et.al.2013	KF661064	1	1	1	0	North_America	NA	NA			NA	0	100	NA	NA	NA	NA	NA	0	UCLA	NA	NA	NA	NA	NA	NA	NA	NA	NA	NA	NA	NA	NA	NA
Tha28	Mexico		19	-99	0	MODERN	NA	Thalman.et.al.2013	KF661065	1	1	1	0	North_America	NA	NA			NA	0	100	NA	NA	NA	NA	NA	0	UCLA	NA	NA	NA	NA	NA	NA	NA	NA	NA	NA	NA	NA	NA	NA
Tha29	Alaska		64	-150	0	MODERN	NA	Thalman.et.al.2013	KF661066	1	1	1	1	Beringia	NA	NA			NA	0	100	NA	NA	NA	NA	NA	0	UCLA	NA	NA	NA	NA	NA	NA	NA	NA	NA	NA	NA	NA	NA	NA
Tha30	Alaska		64	-150	0	MODERN	NA	Thalman.et.al.2013	KF661067	1	1	1	1	Beringia	NA	NA			NA	0	100	NA	NA	NA	NA	NA	0	UCLA	NA	NA	NA	NA	NA	NA	NA	NA	NA	NA	NA	NA	NA	NA
Tha31	USA	Yellowstone	44.4281	-110.587	0	MODERN	NA	Thalman.et.al.2013	KF661068	1	1	1	0	North_America	NA	NA			NA	0	100	NA	NA	NA	NA	NA	0	UCLA	NA	NA	NA	NA	NA	NA	NA	NA	NA	NA	NA	NA	NA	NA
Tha32	USA	Yellowstone	44.4281	-110.587	0	MODERN	NA	Thalman.et.al.2013	KF661069	1	1	1	1	North_America	NA	NA			NA	0	100	NA	NA	NA	NA	NA	0	UCLA	NA	NA	NA	NA	NA	NA	NA	NA	NA	NA	NA	NA	NA	NA
Tha33	USA	Yellowstone	44.4281	-110.587	0	MODERN	NA	Thalman.et.al.2013	KF661070	1	1	1	1	North_America	NA	NA			NA	0	100	NA	NA	NA	NA	NA	0	UCLA	NA	NA	NA	NA	NA	NA	NA	NA	NA	NA	NA	NA	NA	NA
Tha34	Alaska	Denali NP	63.1142	-151.191	0	MODERN	NA	Thalman.et.al.2013	KF661071	1	1	1	1	Beringia	NA	NA			NA	0	100	NA	NA	NA	NA	NA	0	UCLA	NA	NA	NA	NA	NA	NA	NA	NA	NA	NA	NA	NA	NA	NA
Tha35	Alaska	Denali NP	63.1142	-151.191	0	MODERN	NA	Thalman.et.al.2013	KF661072	1	1	1	1	Beringia	NA	NA			NA	0	100	NA	NA	NA	NA	NA	0	UCLA	NA	NA	NA	NA	NA	NA	NA	NA	NA	NA	NA	NA	NA	NA
Tha36	Alaska	Denali NP	63.1142	-151.191	0	MODERN	NA	Thalman.et.al.2013	KF661073	1	1	1	1	Beringia	NA	NA			NA	0	100	NA	NA	NA	NA	NA	0	UCLA	NA	NA	NA	NA	NA	NA	NA	NA	NA	NA	NA	NA	NA	NA
Tha37	Canada		45.4	-75.6667	0	MODERN	NA	Thalman.et.al.2013	KF661074	1	1	1	1	North_America	NA	NA			NA	0	100	NA	NA	NA	NA	NA	0	UCLA	NA	NA	NA	NA	NA	NA	NA	NA	NA	NA	NA	NA	NA	NA
Tha38	Canada		45.4	-75.6667	0	MODERN	NA	Thalman.et.al.2013	KF661075	1	1	1	0	North_America	NA	NA			NA	0	100	NA	NA	NA	NA	NA	0	UCLA	NA	NA	NA	NA	NA	NA	NA	NA	NA	NA	NA	NA	NA	NA
Tha39	Canada		45.4	-75.6667	0	MODERN	NA	Thalman.et.al.2013	KF661076	1	1	1	0	North_America	NA	NA			NA	0	100	NA	NA	NA	NA	NA	0	UCLA	NA	NA	NA	NA	NA	NA	NA	NA	NA	NA	NA	NA	NA	NA
Tha40	Canada		45.4	-75.6667	0	MODERN	NA	Thalman.et.al.2013	KF661077	1	1	1	0	North_America	NA	NA			NA	0	100	NA	NA	NA	NA	NA	0	UCLA	NA	NA	NA	NA	NA	NA	NA	NA	NA	NA	NA	NA	NA	NA
Ar1	Sweden		59.35	18.0667	0	MODERN	NA	Arnason.et.al.2007	AM711902	1	1	1	1	Europe	NA	NA			NA	0	100	NA	NA	NA	NA	NA	0	NA	NA	NA	NA	NA	NA	NA	NA	NA	NA	NA	NA	NA	NA	NA
Fr1	Isreal		31	35	0	MODERN	NA	Freedman.et.al.2014	NA	1	1	1	0	Middle_East	NA	NA			NA	0	100	NA	NA	NA	NA	NA	0	NA	NA	NA	NA	NA	NA	NA	NA	NA	NA	NA	NA	NA	NA	NA
Fr2	Croatia		45.8	16	0	MODERN	NA	Freedman.et.al.2014	NA	1	1	1	0	Europe	NA	NA			NA	0	100	NA	NA	NA	NA	NA	0	NA	NA	NA	NA	NA	NA	NA	NA	NA	NA	NA	NA	NA	NA	NA
Ms1	Afganistan	Pashki	36.5328	70.3749	52	MODERN	NA	This study	MN071185	1	1	1	1	Middle_East	NA	NA			NA	0	100	NA	NA	NA	NA	NA	1	Centre for GeoGenetics	Natural History Museum of Denmark	CN4498	NA	3	2	2	NA	NA	NA	NA	NA	NA	NA	Wild
Ms2	Denmark	Nationalpark Thy	56	10	0	MODERN	NA	This study	MN071186	1	1	1	0	Europe	NA	NA			NA	0	100	NA	NA	NA	NA	NA	1	Centre for GeoGenetics	Natural History Museum of Denmark	M10218	NA	5	2	2	NA	NA	NA	NA	NA	NA	NA	Wild
Ms25	India		21	78	0	INDIAN	NA	This study	MN071206	0	1	1	0	South_Asia	NA	NA			NA	0	100	NA	NA	NA	NA	NA	1	Centre for GeoGenetics	Natural History Museum of Denmark	M8443	NA	4	2	2	NA	NA	NA	NA	NA	NA	NA	Wild
Ms4	Mongolia	Zurich Zoo	46	105	0	MODERN	NA	This study	MN071187	1	1	1	1	South_East_Asia	NA	NA			NA	0	100	NA	NA	NA	NA	NA	1	Centre for GeoGenetics	Zurich Zoo	A70094	NA	5	2	2	NA	NA	NA	NA	NA	NA	NA	Zoo
Ms5	Saudi-Arabia		24.65	46.7667	0	MODERN	NA	Gopalakrishnan et al. 2018	MN071188	1	1	1	1	Middle_East	NA	NA			NA	0	100	NA	NA	NA	NA	NA	1	Centre for GeoGenetics	Breeding Centre for Endangered Arabian Wildlife (Cyrintha Barwise- Joubert and Paul Vercammen)	CL001	NA	5	2	2	NA	NA	NA	NA	NA	NA	NA	Breeding center
Ms6	Turky	Eskipazar north of Angora (Ankara)	40.9431	32.5306	70	MODERN	NA	This study	MN071189	1	1	1	1	Middle_East	NA	NA			NA	0	100	NA	NA	NA	NA	NA	1	Centre for GeoGenetics	Natural History Museum of Denmark	CN2239	NA	4	2	2	NA	NA	NA	NA	NA	NA	NA	Wild
Ms7	Alaska	Alexander Archipelago	56.75	-133.5	0	MODERN	NA	Sindig et al. 2018	MN071190	1	1	0	0	Beringia	NA	NA			NA	0	100	NA	NA	NA	NA	NA	1	Centre for GeoGenetics	University of Alaska Museum of the North (Link Olson)	UAM:Mamm:21440	NA	5	2	2	NA	NA	NA	NA	NA	NA	NA	Wild
Ms8	Alaska	St. Lawrence Island	63.7797	-171.741	0	MODERN	NA	Sindig et al. 2018	MN071191	1	1	0	1	Beringia	NA	NA			NA	0	100	NA	NA	NA	NA	NA	1	Centre for GeoGenetics	University of Alaska Museum of the North (Link Olson)	UAM:Mamm:30678	NA	5	2	2	NA	NA	NA	NA	NA	NA	NA	Wild
Ms9	Alaska	Kobuk River	67	-158	0	MODERN	NA	Sindig et al. 2018	MN071192	1	1	0	1	Beringia	NA	NA			NA	0	100	NA	NA	NA	NA	NA	1	Centre for GeoGenetics	North American Fur Auctions (Lindsey Carmichael and David Coltman)	ARF07	NA	5	2	2	NA	NA	NA	NA	NA	NA	NA	Wild
Ms10	Canada_East	Postville	54.9	-59.78	0	MODERN	NA	Sindig et al. 2018	MN071193	1	1	0	1	North_America	NA	NA			NA	0	100	NA	NA	NA	NA	NA	1	Centre for GeoGenetics	North American Fur Auctions (Lindsey Carmichael and David Coltman)	BAF-117	NA	5	2	2	NA	NA	NA	NA	NA	NA	NA	Wild
Ms11	Canada_North	"Graveyard"	72.7	-77.98	0	MODERN	NA	Sindig et al. 2018	MN071194	1	1	0	1	Arctic_North_America	NA	NA			NA	0	100	NA	NA	NA	NA	NA	1	Centre for GeoGenetics	Department of Environment, Government of Nunavut (Lindsey Carmichael and David Coltman)	PI58	NA	5	2	2	NA	NA	NA	NA	NA	NA	NA	Wild
Ms12	Canada_North	Mouth of Chidliak Fiord/Cumberland Sound	65.17	-65.5	0	MODERN	NA	Sindig et al. 2018	MN071195	1	1	0	1	Arctic_North_America	NA	NA			NA	0	100	NA	NA	NA	NA	NA	1	Centre for GeoGenetics	Department of Environment, Government of Nunavut (Lindsey Carmichael and David Coltman)	PG65	NA	5	2	2	NA	NA	NA	NA	NA	NA	NA	Wild
Ms13	Canada_North	Thomsen River	74.13	-119.75	0	MODERN	NA	Sindig et al. 2018	MN071196	1	1	0	1	Arctic_North_America	NA	NA			NA	0	100	NA	NA	NA	NA	NA	1	Centre for GeoGenetics	Department of Environment and Natural Resources, Government of the Northwest Territories (Lindsey Carmichael and David Coltman)	SW24	NA	5	2	2	NA	NA	NA	NA	NA	NA	NA	Wild
Ms14	Canada_North	10 km south of Gunnars Island, 77.22N-85.42W	77.22	-85.42	0	MODERN	NA	Sindig et al. 2018	MN071197	1	1	0	1	Arctic_North_America	NA	NA			NA	0	100	NA	NA	NA	NA	NA	1	Centre for GeoGenetics	Department of Environment, Government of Nunavut (Lindsey Carmichael and David Coltman)	GF212	NA	5	2	2	NA	NA	NA	NA	NA	NA	NA	Wild
Ms15	Canada_North	in community of Grise Fiord	76.42	-82.88	0	MODERN	NA	Sindig et al. 2018	MN071198	1	0	0	0	Arctic_North_America	NA	NA			NA	0	100	NA	NA	NA	NA	NA	1	Centre for GeoGenetics	Department of Environment, Government of Nunavut (Lindsey Carmichael and David Coltman)	GF217	NA	5	2	2	NA	NA	NA	NA	NA	NA	NA	Wild
Ms16	Canada_North	Tehery Lake	64.43	-93.1	0	MODERN	NA	Sindig et al. 2018	MN071199	1	1	0	1	Arctic_North_America	NA	NA			NA	0	100	NA	NA	NA	NA	NA	1	Centre for GeoGenetics	Department of Environment, Government of Nunavut (Lindsey Carmichael and David Coltman)	RI79	NA	5	2	2	NA	NA	NA	NA	NA	NA	NA	Wild
Ms17	Canada_South	La Ronge	55.1	-105.28	0	MODERN	NA	Sindig et al. 2018	MN071200	1	1	0	1	North_America	NA	NA			NA	0	100	NA	NA	NA	NA	NA	1	Centre for GeoGenetics	North American Fur Auctions (Lindsey Carmichael and David Coltman)	GWC-857	NA	5	2	2	NA	NA	NA	NA	NA	NA	NA	Wild
Ms18	Canada_South	Rexdale	43.72	-79.55	0	MODERN	NA	Sindig et al. 2018	MN071201	1	0	0	1	North_America	NA	NA			NA	0	100	NA	NA	NA	NA	NA	1	Centre for GeoGenetics	North American Fur Auctions (Lindsey Carmichael and David Coltman)	2-PAM-720	NA	5	2	2	NA	NA	NA	NA	NA	NA	NA	Wild
Ms19	Canada_North	Wynniatt Bay	72.77	-111.02	0	MODERN	NA	Sindig et al. 2018	MN071202	1	0	0	0	Arctic_North_America	NA	NA			NA	0	100	NA	NA	NA	NA	NA	1	Centre for GeoGenetics	Department of Environment and Natural Resources, Government of the Northwest Territories (Lindsey Carmichael and David Coltman)	HW70	NA	5	2	2	NA	NA	NA	NA	NA	NA	NA	Wild
Ms20	Syria		33.5	36.3	0	MODERN	NA	Gopalakrishnan et al. 2018	MN071203	1	1	1	1	Middle_East	NA	NA			NA	0	100	NA	NA	NA	NA	NA	1	Centre for GeoGenetics	Breeding Centre for Endangered Arabian Wildlife (Cyrintha Barwise- Joubert and Paul Vercammen )	CP013	NA	5	2	2	NA	NA	NA	NA	NA	NA	NA	Breeding center
Ms21	Mexico		19.4333	-99.1333	0	MODERN	NA	Gopalakrishnan et al. 2018	MN071204	1	0	1	1	North_America	NA	NA			NA	0	100	NA	NA	NA	NA	NA	1	Centre for GeoGenetics	Museum of Southwestern Biology (USFWS Sevilleta Wolf Management Facility, Sevilleta National Wildlife Refuge. Socorro County, New Mexico, United States, North America).	MSB:Mamm:259087	NA	5	2	2	NA	NA	NA	NA	NA	NA	NA	Wild
Ms22	Spain	Howlett's + Port Lympne Wild Animal Parks	40.4333	-3.7	0	MODERN	NA	This study	MN071205	1	1	1	1	Europe	NA	NA			NA	0	100	NA	NA	NA	NA	NA	1	Centre for GeoGenetics	Howlett's & Port Lympne Wild Animal Parks	H20845	NA	5	2	2	NA	NA	NA	NA	NA	NA	NA	Zoo
Zh1	China	Inner Mongolia	43.9657	117.161	0	MODERN	NA	Meng and Zhang	EU442884	0	0	0	0	South_Asia	NA	NA			NA	0	500	NA	NA	NA	NA	NA	0	NA	NA	NA	NA	NA	NA	NA	NA	NA	NA	NA	NA	NA	NA	NA
Zh2	China	Qinghai	35.6538	95.4467	0	MODERN	NA	Meng.et.al.2009	FJ032363	0	0	0	0	South_Asia	NA	NA			NA	0	500	NA	NA	NA	NA	NA	0	NA	NA	NA	NA	NA	NA	NA	NA	NA	NA	NA	NA	NA	NA	NA
Zh6	China	Lhasa	30.0585	91.0904	0	MODERN	NA	Zhang, Zhao, Liu, Chen and Zhang	KF573616	0	0	0	0	South_Asia	NA	NA			NA	0	500	NA	NA	NA	NA	NA	0	NA	NA	NA	NA	NA	NA	NA	NA	NA	NA	NA	NA	NA	NA	NA
Zh7	China	Inner Mongolia	43.9657	117.161	0	MODERN	NA	Meng and Zhang	NC_010340	0	0	0	0	South_Asia	NA	NA			NA	0	500	NA	NA	NA	NA	NA	0	NA	NA	NA	NA	NA	NA	NA	NA	NA	NA	NA	NA	NA	NA	NA
Zh8	China		35.02	101.048	0	MODERN	NA	Meng.et.al.2009	NC_011218	0	0	0	0	South_Asia	NA	NA			NA	0	500	NA	NA	NA	NA	NA	0	NA	NA	NA	NA	NA	NA	NA	NA	NA	NA	NA	NA	NA	NA	NA
SAPMPLES EXCLUDED FROM ANALYSES
TH2	Belgium	Goyet	50.4463	5.00975	35769	ANCIENT	AMS	Thalman.et.al.2013	MK937028	0	0	0	0	NA	AMS	Germonpré et al. 2009	Beta-239920; GrA-44568	31890	230	36287	35251	35769	NA	NA	NA	NA	0	UCLA/MPI Leipzig	Royal Belgian Institute of Natural Sciences, Brussels, Belgium	RBINS2860	skull	NA	NA	NA	4.1	6550	5	1	0	1	4	NA
TH9	Alaska	Eastern Beringia	68.4884	-161.055	21316	ANCIENT	AMS	Thalman.et.al.2013	MK937035	0	0	0	0	NA	AMS	Leonard et al. 2007	NA	17640	240	21947	20685	21316	NA	NA	NA	NA	0	University of Tubingen	American Museum of Natural History, New York	AMNH FM 67224	NA	NA	NA	NA	2.1	10184	5	3	2	1	2	NA
TH13	Germany	Bonn-Oberkassel	50.7139	7.16667	13917.5	ANCIENT	Context_dated_canids_on_site	Thalman.et.al.2013	MK937039	0	0	0	0	NA	Context_dated_canids_on_site	NA	NA	12052.5	66.25	14083	13752	13917.5	NA	NA	NA	NA	0	University of Tubingen	NA	NA	NA	NA	NA	NA	1.9	11418	5	1	0	1	4	NA
CGG13	Russia/Siberia	Duvannyi Yar, Kolyma river downstream	68.6306	159.135	48500	ANCIENT	AMS	This study	MK936996	0	0	0	0	NA	AMS	Lee et al. 2015	NA	>47000		50000	47000	48500	NA	NA	NA	NA	1	Centre for GeoGenetics	The Russian Academy of Sciences, Saint Petersburg	DYA2005 1131-2	mandible	4	2	2	657.4	40	70	36	26	10	34	NA
CGG23	Russia/Siberia	Yana site, Northern Point Locality	70.7233	135.425	33019.5	ANCIENT	AMS	This study	MK937006	0	0	0	0	NA	AMS	This Study	MAMS-24246	28830	130	33465	32574	33019.5	NA	NA	NA	NA	1	Centre for GeoGenetics	The Russian Academy of Sciences, Saint Petersburg	Y06 NP 18994	partial mandible	4	2	2	2.8	7625	2	0	0	0	2	NA
CGG24	Russia/Siberia	Yana site, Northern Point Locality	70.7233	135.425	32479.5	ANCIENT	AMS	This study	MK937007	0	0	0	0	NA	AMS	Pitulko et al., 2013	NA	28520	240	33271	31688	32479.5	NA	NA	NA	NA	1	Centre for GeoGenetics	The Russian Academy of Sciences, Saint Petersburg	Y06 NP 19251	partial mandible	4	2	2	0.9	14299	0	0	0	0	0	NA
CGG30	Russia/Siberia	Gorky settlement, Ob river	65.05	65.2833	48892.5	ANCIENT	AMS	This study	MK937013	0	0	0	0	NA	AMS	Pitulko, 2016	AAR-21023	>45000		50000	47785	48892.5	NA	NA	NA	NA	1	Centre for GeoGenetics	The Russian Academy of Sciences, Saint Petersburg	Gorky-7 (85)	humerus	4	2	2	1.4	12658	0	0	0	0	0	NA
CGG31	Russia/Siberia	Malyi Lyakhovsky Island	73.96	140.795	826.5	ANCIENT	AMS	This study	MK937014	0	0	0	0	NA	AMS	Germonpré et al. (in press)	OxA-31985	901	25	911	742	826.5	NA	NA	NA	NA	1	Centre for GeoGenetics	Mammoth Museum, Institute of Applied Ecology of the North of the North-Eastern Federal University, Yakutsk, Sakha Republic, Russia	C_1215	skull	4	2	2	1.4	237	0	0	0	0	0	NA
TU12	Switzerland	Kesslerloch	47.7453	8.69318	14425	ANCIENT	AMS	This study	MK937038	0	0	0	0	NA	AMS	This Study	MAMS-23872	12370	40	14709	14141	14425	NA	NA	NA	NA	1	University of Tubingen	Antiquity Department of the Schaffhausen-province, Switzerland	M54	maxilla	2	1	1	2.8	7704	15	12	8	4	3	NA
TU16	Czech Republic	Predmosti	50.0407	14.6619	30424.5	ANCIENT	Context_dated_canids_on_site	This study	MK937042	0	0	0	0	NA	Context_dated_canids_on_site	NA		25503.2	303.25	30974	29875	30424.5	NA	NA	NA	NA	1	University of Tubingen	Anthropos Institute, Moravian Museum, Brno, Czech Republic	PRDM58	mandible	2	1	1	2.7	7993	5	3	3	0	2	NA
TU17	Czech Republic	Predmosti	50.0407	14.6619	30424.5	ANCIENT	Context_dated_canids_on_site	This study	MK937043	0	0	0	0	NA	Context_dated_canids_on_site	NA		25503.2	303.25	30974	29875	30424.5	NA	NA	NA	NA	1	University of Tubingen	Anthropos Institute, Moravian Museum, Brno, Czech Republic	PRDM61	mandible	2	1	1	2.4	9200	5	2	1	1	3	NA
BIBLIOGRAPHY
Arnason, Ulfur, Anette Gullberg, Axel Janke, and Morgan Kullberg
2007	Mitogenomic Analyses of Caniform Relationships. Molecular Phylogenetics and Evolution 45(3): 863–874.
Björnerfeldt, Susanne, Matthew T. Webster, and Carles Vilà
2006	Relaxation of Selective Constraint on Dog Mitochondrial DNA Following Domestication. Genome Research 16(8): 990–994.
Freedman, Adam H., Ilan Gronau, Rena M. Schweizer, et al.
2014	Genome Sequencing Highlights the Dynamic Early History of Dogs. PLOS Genet 10(1): e1004016.
Germonpré, Mietje, Sergey Fedorov, Petr Danilov, et al.
2017	Palaeolithic and Prehistoric Dogs and Pleistocene Wolves from Yakutia: Identification of Isolated Skulls. Journal of Archaeological Science 78: 1–19.
Germonpré, Mietje, Martina Lázničková-Galetová, Robert J. Losey, Jannikke Räikkönen, and Mikhail V. Sablin
2015	Large Canids at the Gravettian Předmostí Site, the Czech Republic: The Mandible. Quaternary International 359–360. World of Gravettian Hunters: 261–279.
Germonpré, Mietje, Mikhail V. Sablin, Rhiannon E. Stevens, et al.
2009	Fossil Dogs and Wolves from Palaeolithic Sites in Belgium, the Ukraine and Russia: Osteometry, Ancient DNA and Stable Isotopes. Journal of Archaeological Science 36(2): 473–490.
Kandel, Andrew W., Boris Gasparyan, Angela A. Bruch, Lior Weissbrod, and Diana Zardaryan
2011	Introducing Aghitu-3, the First Upper Paleolithic Cave Site in Armenia. ARAMAZD: Armenian Journal of Near Eastern Studies 6(2): 7–23.
Kandel, Andrew W., Boris Gasparyan, Samvel Nahepetyan, Andreas Taller, and Lior Weissbrod
2014	The Upper Paleolithic Settlement of the Armenian Highlands. In M. Otte & F. Le Brun-Ricalens (Eds.) Modes de Contacts et de Déplacements Au Paléolithique Eurasiatique, Actes Du Colloque International de La Commission 8 (Paléolithique Supérieur) de l’UISPP Pp. 39–60.
Lee, Esther J., D. Andrew Merriwether, Alexei K. Kasparov, et al.
2015	Ancient DNA Analysis of the Oldest Canid Species from the Siberian Arctic and Genetic Contribution to the Domestic Dog. PLoS ONE 10(5). http://www.ncbi.nlm.nih.gov/pmc/articles/PMC4446326/, accessed November 10, 2016.
Leonard, Jennifer A., Carles Vilà, Kena Fox-Dobbs, et al.
2007	Megafaunal Extinctions and the Disappearance of a Specialized Wolf Ecomorph. Current Biology 17(13): 1146–1150.
Matsumura, Shuichi, Yasuo Inoshima, and Naotaka Ishiguro
2014	Reconstructing the Colonization History of Lost Wolf Lineages by the Analysis of the Mitochondrial Genome. Molecular Phylogenetics and Evolution 80: 105–112.
Meng, Chao, Honghai Zhang, and Qingcheng Meng
2009	Mitochondrial Genome of the Tibetan Wolf. Mitochondrial DNA 20(2–3): 61–63.
Napierala, Hannes, and Hans-Peter Uerpmann
2012	A “new” Palaeolithic Dog from Central Europe. International Journal of Osteoarchaeology 22(2): 127–137.
Ovodov, Nikolai D., Susan J. Crockford, Yaroslav V. Kuzmin, et al.
2011	A 33,000-Year-Old Incipient Dog from the Altai Mountains of Siberia: Evidence of the Earliest Domestication Disrupted by the Last Glacial Maximum. PloS One 6(7): e22821.
Pang, Jun-Feng, Cornelya Kluetsch, Xiao-Ju Zou, et al.
2009	mtDNA Data Indicate a Single Origin for Dogs South of Yangtze River, Less Than 16,300 Years Ago, from Numerous Wolves. Molecular Biology and Evolution 26(12): 2849–2864.
Pitulko, V., P Nikolskiy, A. Basilyan, and E. Pavlova
2013	Human Habitation in the Arctic Western Beringia Prior the LGM. In Paleoamerican Odyssey Pp. 13 – 44. CSFA, Dept. of Anthropology, Texas A&M University.
Pitulko, V., A. Tikhonov, K Kuper, and R Polozov
2014	Human Inficted Lesion on a 45,000-Year-Old Pleistocene Wolf Humerus from the Yana River, Arctic Siberia. In Abstract Book of the VIth International Conference on Mammoths and Their Relatives. S.A.S.G. Pp. 156–157.
Pitulko, V. V., E. Y. Pavlova, and A. E. Basilyan
2016	Mass Accumulations of Mammoth (Mammoth “graveyards”) with Indications of Past Human Activity in the Northern Yana-Indighirka Lowland, Arctic Siberia. Quaternary International 406, Part B. VIth International Conference on Mammoths and Their Relatives, Part 2: 202–217.
Pitulko, Vladimir V., Aleksandr E. Basilyan, and Elena Y. Pavlova
2014	The Berelekh Mammoth “Graveyard”: New Chronological and Stratigraphical Data from the 2009 Field Season. Geoarchaeology 29(4): 277–299.
Sablin, MikhailV., and GennadyA. Khlopachev
2002	The Earliest Ice Age Dogs: Evidence from Eliseevichi 1. Current Anthropology 43(5): 795–799.
Skoglund, Pontus, Jan Storå, Anders Götherström, and Mattias Jakobsson
2013	Accurate Sex Identification of Ancient Human Remains Using DNA Shotgun Sequencing. Journal of Archaeological Science 40(12): 4477–4482.
Thalmann, O., B. Shapiro, P. Cui, et al.
2013	Complete Mitochondrial Genomes of Ancient Canids Suggest a European Origin of Domestic Dogs. Science 342(6160): 871–874.
Zhang, Honghai, Jin Zhang, Lei Chen, and Guangshuai Liu
2014	The Complete Mitochondrial Genome of Chinese Shinjang Wolf. Mitochondrial DNA 25(2): 106–108.
Zhang, Honghai, Jin Zhang, Chao Zhao, et al.
2015	Complete Mitochondrial Genome of Canis Lupus Campestris. Mitochondrial DNA 26(2): 255–256.

## Sheet: Sheet2
Sample_Name	Present_Day_Country_of_Origin	Archaeological_Site/Geographic_Location	Latitude	Longitude	Mean_Age_of_Sample_Used_In_Analyses	Age_Classification_ANCIENT/MODERN	Method_for_Date_Used_In_Analyses	Reference_For_Published_Sequencies	GenBank_ID	Sample_Used_In_IBD_Analysis_included=1/not=0	Samples_Used_In_Partition_Finder_included=1/not=0	Samples_used_in_BEAST_mutation_rate_calculation_included=1/not=0	Samples_used_in_Simulation_Analysis_included=1/not=0	Sample_DEME_In_Simulations	Dating_Method(AMS/Context)	Reference_For_Radiocarbon_Dates	Laboratory_Codes_for_New_AMS_Dates	Uncalibrated_AMS_Date	Uncalibrated_AMS_Date_Error_Range	Calibrated_AMS_date_upper95%_CI_Before_Present(BP)	Calibrated_AMS_date_lower95%_CI_Before_Present(BP)	Calibrated_AMS_date_Mean_Before_Present(BP)	Mean_BEAST_Date_in_Years_Before_Present(BP)_For_Molecularly_Dated_Samples	Stdev_of_BEAST_Date_In_Years_Before_Present(BP)_For_Molecularly_Dated_Samples	BEAST_date_upper95%_HPD_Before_Present(BP)_For_Molecularly_Dated_Samples	BEAST_date_lower95%_HPD_In_Years_Before_Present(BP)_For_Molecularly_Dated_Samples	Sample_Newly_Sequenced_For_This_Study_yes=1/not=0	Laboratory_where_DNA_extraction_and_sequence_generation_was_performed	Institution_Providing_Access_To_Newly_Sequenced_Sample_Material	Sample_catalogue_name	Morphological_Element_Used	Method_Used_For_DNA_Extraction_See_SI_part_2_For_Detailed_Description	Method_Used_for_Building_Sequencing_Libraries_See_SI_part_2_For_Detailed_Description	Method_Used_for_DNA_Sequenc_Generation_See_SI_Part_2_For_Detailed_Description	Sequence_Coverage	Number_Of_Missing_BasePairs_Out_Of_15463(Whole_Mt.Genome_Excluding_The_Controle_Region)	Number_Of_singletons	Number_Of_Deamination_Singletons(C>T/G>A)	Number_Of_C>T_Singletons	Number_Of_G>A_Singletons	Number_Of_Non_Deamination_Singletons	Wild_or_Zoo_Wolf
TU9	Armenia	Agithu	40.4772	44.6342	31109.5	ANCIENT	AMS	This study	-	0	0	1	1	Middle_East	AMS	Kandel et al. 2011	KIA-39642	27120	170	31340	30879	31109.5	NA	NA	NA	NA	1	University of Tubingen	Institute of Archaeology and Ethnology of the Armenian National Academy of Sciences	JK1556	complete skull	2	1	1	14.5	89	0	0	0	0	0	NA
TU10	Armenia	Agithu	40.4772	44.6342	29957	ANCIENT	AMS	This study	-	0	0	1	0	Middle_East	AMS	Kandel et al. 2014	MAMS-23306	25760	90	30351	29563	29957	NA	NA	NA	NA	1	University of Tubingen	Institute of Archaeology and Ethnology of the Armenian National Academy of Sciences	JK1559	left radius (proximal)	2	1	1	63.7	6	1	0	0	0	1	NA
TU9	Armenia	Agithu	40.4772	44.6342	31109.5	ANCIENT	AMS	This study	-	0	0	1	1	Middle_East	AMS	Kandel et al. 2011	KIA-39642	27120	170	31340	30879	31109.5	NA	NA	NA	NA	1	University of Tubingen	Institute of Archaeology and Ethnology of the Armenian National Academy of Sciences	JK1556	complete skull	2	1	1	14.5	89	0	0	0	0	0	NA
TU10	Armenia	Agithu	40.4772	44.6342	29957	ANCIENT	AMS	This study	-	0	0	1	0	Middle_East	AMS	Kandel et al. 2014	MAMS-23306	25760	90	30351	29563	29957	NA	NA	NA	NA	1	University of Tubingen	Institute of Archaeology and Ethnology of the Armenian National Academy of Sciences	JK1559	left radius (proximal)	2	1	1	63.7	6	1	0	0	0	1	NA
TU9	Armenia	Agithu	39.5138	46.0821		ANCIENT	AMS	This study	-	0	0	1	1	Middle_East	AMS		KIA-39642 (Kiel)	27120	170											JK1556
TU10	Armenia	Agithu	39.5138	46.0821		ANCIENT	AMS	This study	-	0	0	1	0	Middle_East	AMS		MAMS-23306 (Mannheim)	25760	90											JK1559
