# Supplementary material for: Ancient DNA suggests modern wolves trace their origin to a Late Pleistocene expansion from Beringia
Source: Mol Ecol. 2020 Jan 2;29(9):1596–610. doi: 10.1111/mec.15329 (PMC7317801; doi:10.1111/mec.15329)
Supplement: Supplementary file 3 [file MEC-29-1596-s003.txt]

>TU3
nnnnnnnnnnnnnnnnnnnnnnnnnnnnnnnnnnaaaatgccaagatgagtcgcacgactccataaacataaaggtttggtcctagccttcctattagtnnttagtagacttacacntgcaagcctccnnnnnnnagtgagaatgcccttaaaatcaccagtgatctaaaggagcaggtatcaagcacactcttaagtagctcataacaccttgctaagccacacccccacggganacagcagtgataaaaattaagccataaacgaaagtttgactaagccatactaaatagngttggtaaatttcgtgccagccaccgcggtcatacgattaacccaaactaataggcctacggcgtaaagcgtgttcaagatacttttacactaaagttaaaacttaactaagccgtaaaaagctacagttatcacaaaataaaccannnnnnnnnnnnnnnnnnnnnnnnnnnnnnnnnnnnctaagacccaaactgggattagataccccactatgcttagccctaannnnnnnnnnnnnnnnnnnnnnnnnnnnnnnnnnnnnactacnagcnnnagcttaaaactcaaaggacntggcggtgcttnatatccctctagaggagcctgttctataatcgataaaccccgataaacctcaccacctttcgctaatnnnnnnnnnnnnnnnnnnnnnnnnnnnnnnnnnnnnnnnnnnnnnnnntaagcacaatcattttacataaaaaagttaggtcaaggtgtaacttatgaggtgggaagaaatgggctacattttctancccaagaacatttcacgaatgtttttatgaaattaaannnnnnnnnnnnnnnnnnnnnnnnnnnnnnnnnnnnnnnnnnnnnngaatagggccatgaagcacgcacacaccgcccgtcaccctcctcaagtaataagacacaaccataaccatattaacttaactaaaacacaagaggagacaagtcgtaacaaggtaagcataccggaaggtgtgcttggattaatcaaagtgtagcttaactaaagcgtctggcctacacccagaagatttcattacttatggccactttgaacaaaagctagcccaactaaccccaaacttaagtattacagacacataaaataaaacatttagttaaacaataaaagtataggagatagaaattttanattgnagcgatagagatagtnnnnnnnnnnnnnnnnnnnnnnnnnnnnnnnnntattaaacagcaaagattaccccttctaccttttgcataatgaactagccagaaacaacttaacaaagagaacttaagctaagctccccgaaaccagacgagctaccnataaacaatctaaaaggatcaactcatctatgtagcaaaatagtgagaagatttgtgggtagaggtgaaaagcctaacgagcctggtgatagctggttacccacaaacagaattttagttcaactttaaatttacctnaaaaaaaataaaattttaatgtaaatttaaaatatagtctaagaaggtacagcnnnnnnnnnnnnnnnnnnnnnnnnnnnnnnnnnnnnnnnnnnnnnnnnnnnnnnnnnnnnnnnnnnnnnnnnnnnnnnnnnnnnnnnnnnnnnnnnnnnnnnnnnnnnnnnnnnnnnnnnnnnnnnnnnnnnnnnnnnnnnnnnnnnnnnnnnnnnnnnnnnnnnnnnnnnntatagaagcaatannnnnnnnnnnnnnnnnnnnnaccattttctccccgcataagcttatatcaggaacggatagaccactgatagttaacaatctgataatatcaacccaaaaatgaaatactnnnnnnnnnnnnnnnnnnnnnnnnnnnnnnnnnnnnnnnnnnnnnnnnnnnnnnnnnnnnnnnnnnnnnnnnnnnnnnnnnccccgcctgtttaccaaaaacatcacctccagcatttctagtattggaggcactgcctgcccggtgacacttgtttaacggccgcggtancctnaccgtgcaaaggtagcataatcanttgttccnnaaatagggacntgtatgaatggcnncacgagggttcagctgtctcttactnnnaancagtgaaattgacctncccgtgaagaggnnnnnnnnnnnnnnnnnnnnnnnnnnnnnnnnnnnnnnnnnnnnnnnnnnnnnnnnnnnnnnnnnnnnnnnnnnnnnnnnnnnnnnnnnnnnnnnnnnnnnnnnnnnnnnnnnnnnnnnnnnnnnnnnnnnnnnnnnnnnnnnnnnnnnnnnnnnnnnnnnnnnnnnnnnnnnnnnaagtcaaaatacaacatcacttattgatccaataatttttgatcaacggaacaagttancctagggataacagcgcaatcctattcnagagtccatatcgacaatagggtttacgacctcgatgttggatcaggacatccnnatggtgcagcngctattaagggttcgtttgttcaacgattaaagtcctacgtgatctgagttcagaccggagnaatccaggtcggtttctatctattatacaacctcccccagtacgaaaggacaagggatgtaaggcctacctnnnnnnnnnnnnnnnnnantaatagatgaagtcaactcaatctaaccagnnnnnnnnnnnnnnnnnnnnnnnnnnnnnnnnnnnnnnnnnnnnnnnnnnnnnnnnnnnnnnnnnnnctnnnnnnnnnnnnnnnnnnnnnnnnnnnnnnnnnnnnnnnnnnnnnnnnnnnnnnnnnnnnnnnnnnnnnnnnnnnnnnnnnnnnnnnnccgtagccttccnnaccctcgttgaacgaaaagtcttaggctatatacaacttcgaaaaggacctaatattgtaggcccctacggcctccttcaaccaatcgcagacgcagtaaaactcttcacaaaagaacctctacgaccacttacatcctctatatcaatatnnnnnnnnnnnnnnnnnnnnnnnnnnnnnnnnnnnnnnnnnnnnnnnnnnnnnnnnnnnnnnnnnnnnnnnnnnnnnnnnnnnnnnnnnnnnnnnnnnnnnnnnnnnnnnnnnnnnnnnnnnnnnnnnnnnnnnnnnnnnnnnnnnnnnnnngcctcaaactccaaatacgccctaatcggagcccttcgagcagtagctcaaacaatctcatatgaagtaacgctagcaattattcnnnnnnnnnnnnnnnnnnnnnnnnnnnnnnnnnnnnnnnnnnnnnnnattattacccaagaacatatatgattaatctttccggcctgacccctagccatgatatgattcatctctactctagcagaaactaatcgagcccccttcgacttaactgaaggagaatccgaactagtctctggatttaacgtagagtatgcagcaggtccttttgccctattctttctagcagagtacgcaaatattattataataaacatnnnnnnnnnnnnnnnnnnnnnnnncgcattccacaacccattcataccagaactntactctattaacttcactataaaaaccctcttattaaccatntgcttcctatgaatccgagcatcataccctcgattccgctacgatcaattaatacacttattatgaaaaaattttctgcccttaactttagccctatgcatatgacatgttgccttacccattatcaccgcaagtatcccaccccaaacataagaaatatgtctgataaaagagttactttgatagagtaaataatagaggtttaaatcctcttatttctagaataataggcttcgaacctaatcttaagaattcaaagatcttcgtgctaccaaacttacactatattctacagtaaggtcagctaaattaagctatcgggcccataccccgaaaatgttggtttataccnnnnnnnnnnnnnnnnnnnnnnnnnnnnnnnnnnnnnnnnnnnnnnnnnnnnnnnnnnnnnnnnnnnnnnnnnnnnnnnnnnnnnnnnnnnnnnnnnnnnnnnnnnnnnnnnnnnnnnnnnnnnnnnnnnnnnnnnnnnnnnnnnnnnnnnnnnacaatccacgagccatagaggcctctacaaaatattttcttacacaagctannnnnnnnnnnnnnnnnnnnnnnngagtcactatcaacctcctttactccggccaatgggtaatctcaaaaatctcaaaccccatcgcatccatcatgataaccactgccnnnnnnnnnnnnnnnnnnnnnnnnncattccacttctgagttcccgaagtaacacagggaattannctcatatcaggaataatcctactaacatgacaaaaaatcgcacctatgtcnatcctatatcaaatctctccatcaattaacaccaaccttcttatantaatagcccttgcatccgttctantaggaggctgaggcggactaaatcaaactcaactacgaaaaatcatagcatactcctccattgcccacataggctgaatagccgctatcattacttataaccctacaataataattctaaacttaactttatatattctaataannnnnnnnnnnnnnnnnnnnnnnnnnnnnnnnnnnnnnnnnnnnnnnnnnnnnnnnnnnnncatannnnnnnnnnnnnnnnnnatcacttccataatcttaatcttaatactatccctaggaggactacccccattatctggcttcatccccaaatgaataattattcaagaattaacaaaaaataacataattattattccaacactaatggctatcaccgctctacttaacttatatttctacctgcgactcacatatagcaccgcacttaccatattnnnnnnnnnnnnnnnnnnnnnnnnnnnnnnnnnnnnnnnnnnnnnnnnnnnnnnnnnnnnnnnnnnnnnnnnnnnnnnnnnnnnnnnnnnnnnnnnnnnnnnnnnnnnnnnnnnnnnnnnnnnnnnnnnnnnnnnnnnnnnnnnnnnnnnnnnnnnnnnnnnnnnnnnnnnnnnnnnnntatnnnnnnnnnnnnnnatcaaatcacctctaagggctgcaagaatctatcttacatcaattgaatgcaaatcaaacactttaattaagctaagccctccctagattggtgagcttctacctcacgaaattttagttaacagctaaataccctagtaactggcttcaatctaccttctcccgccgcgtaggaaaaaaaggcgggangaagccccggcggcgtctaggctgcttctttgaatttgcaattcaatatgaaaattcaccacggagcttggcaaaaagaggacttaaacctctatctttagatttacagtctaatgcttttatcagccattttacctatgttcattaaccgatgattgttctccactaatcacaaggatattggtactttatacttactatttggagcatgagccggtatagtaggcactgccttgagcctcctcatccgagccgaactaggtcagcccggtactttactaggtgatgatcaaatttataatgtcatcgtaaccgcccatgctttcgtaataatcttcttcatagtcatacccatcataattgggggctttggaaactgactagtgccgttaataattggtgctccggacatggcattcccccgaataaataacatgagcttcnnnnnnnnnnnnnnnnnnnnnnnnnnnnnnnnnnnnnnnnnnnnnnnnnnnnnnnnnnnnnnnncgggatgaaccgtataccccccactggctggcaatctggcccatgcaggagcatccgttgaccttacaattttctccttacacttagccggagtctcttctattttaggggcaattaatttcatcactactattatcaacataaaaccccctgcaatatcccagtatcaaactcccctgtttgtatgatcagtactaattacagcagttctactcttactatccctgcctgtactggctgctggaattacaatacttttaacagaccggaatcttaatacaacattttttgatcccgctgnnnnnnnngaccctatcctatatcaacacctattctgattcttcgggcatcctgaagtttacatnnnnnnnnnnnnnnnnnnnnnnnnnnnnnnnnnnnnnnnnnnnnnnnnnnnnnnnnnnnnnnnnnnnnnnnnnnnnnnnnnnnnnnnnnnnnnnnnnnnnnnnnnnnnnnnnnnnnnnnnnnnnnnnnnnnnnnnnnnnnnnnnnnnnnnnnnnnnnnnnnnnnacacacgagcatactttacatccgccactannnnnnnnnnnnnnnnnnnnngagtaaaagtatttagttgactggcaacacttcatggaggcaatattaaatgatctccagctatgctgtgagctttagggtttattttcttatttacagtaggcgggttaacaggtattgtcctagctaattcgtccttagacatcgttcttcatgatacatattatgtnnnnnnnnnnnnnnnnnnnnnnnnnnnnnnnnnnnnnnnnnnnnccattatgggaggatttgcccactgattccctttattctcaggttatactcttaacgatacttgagcaaagattcactttacaattatgtttgtgggagtaaatataactttcttccctcaacatttcctaggcttatctggaatacctcgtcgatactctgactacccagatgcatatacnnnnnnnnnnnnnnnnnnnnnnnnnnnnnnnnnnnnnnnnnnnnnnnnnnnnnnnnnnnnnnnnnnnnnnnnnnnnnnnnnnnnnnnnnnnnnnnnnnnnnnnnnnnnnnnnnnnnnnnnnnnnnnnnnnnnnnnnnnnnnnnnnnnnnnnnnnnnnnnnnnnnnnnnnnnnnnnnnnnnnnnnnnnntgattcaaaaataagaaaggaaggaatcgaaccccctaaaattggtttcaagccaatgtcataaccannnnnnnnnnnnnnnnnnnnnnnnnnnnnnnnnnnnnnnnnnnnnnnnnnnnnnnnnnnnnnnnnnnnnnnnnnnnnnnnnnnnnnnnnnnnnnnnnnnnnnnnnctcggattacaggacgcaacctccnnnnnnnnnnnnnnnnnnnnnnnnnnnnnnnnnnnnnnnnnnnnnnnnnnnnnnnnnnnnnnnnnnnnnnnnnnnnnnnnnnnnnnnnnnnnnnnnnnnncaaaattaacccatacaagcacaatagacgcacaagaagtggaaacagtatgaactattctacccgccattatcctaatcctaatcgctctaccttccctccgaatcctttatataatggacgaaatnnnnnnnnnnnnnttaaccgtgaaaacaataggnnnnnnnnnnnnnnnnnnnnnnnnnnnnnnnnnntatgaagacttaaactttgannnnnnnataatcccaacacaagaattaaagccaggagaactccgactattagaagnnnnnnnnnnnnnnnnnnnnnnnnnnnaaataaccatccgaatacttatctcttcagaagacgttttgcattcatgagccgttccatcactaggtctaaaaactgacgctattccaggacgactaaaccaaaccacccttatagccatacgaccaggactgtactatggccagtgctctgaaatctgcggatctaaccacagctttnnnnnnnnnnnnnnnnnnnnnnnnnnnnnnnnnnnnnnnnnnnnnnnnnnnnnnnnnnnnnnnnnnnnnnnnnnnnnnnnnnnnnnnnnnnnnnnnnnnnnnnnnnnnnttttaagttaaagactgggagttttaacctctccttaatgaaatgccacagctagatacatccacctgatttattataatcttttcaatatttctcaccctcttcattctatttcaactaaaaatttcaaatcactactacccagaaaacccgacaaccaaatctgctaaaattactggtcaacataatccttgagaaaacaaatgaacgaaaatttattcgcttctttcgctgccccctcaataataggtctccctattgtggtactgatcgtcatattcccttccattttattcccagcacccagtcgtctaatcaataatcggttaatctccattcagcaatgactaattcaactaacatcaaaacaaatactagcaattcataaccaaaagggacgaacctgagctctcatacttatatcactaattctatttattggctcaactaatctacttggactactacctcactcatttacgcccacaacacaactctctataaaccnnnnnnnnnnnnnnnnnnnnnnnnnnnnnnnnnnnnnnnnnnnnnnnnnnnnnnnnnnnnnnnnnnnnnnnnnnnnnnnnnnnnnnnnnnnnnnnnnnnnnnnnnnnnnnnnnnnnnnnnnnnnnnnnnnnnctattagtctatttattcaacccatagctctagccgttcgattaaccgccaatattactgcaggacacctcctaatccatttgattggaggggctaccttagctcttatcaatattagcgcggncacagcttttatcacttttattattctaatcctacttacgattctagaatttgctgttgnnnnnnnnnnnnnnnnnnnnnnnnnnnnnnnnnnnnnnnnnnnnnnnnnnnnnnnnnnnnnnnnnnnnnnnnnnnnnnnnnnnnnnnnnnnnnnaacccaagcccatgaccgctgacaggagccctttctgccctccttatnnnnnnnnnnnnnnnnnnnnnnnnnnnnnnnnnnnnnnnnnnnnnnnnnnnnnnnnnnnnnnnnnnnnnnnnnnnnnnnatataccagtgatgacgagatgtgatccgagaaggcacattcnnnnnnnnnnnnnnnnnnnnnnnnnnnnnnngactacggtacggaatagttctttttatcgtatcagaagtatttttctttgcaggcttcttctgagccttttaccattccagcctagcccctactcctgaacttgggggttgctggcctcctaccggcattattcctcttaacccattagaagtgccnnnnnnnnnnnnnnnnnnnnnnnnnnnnnnnnnnnnnnnnnnnnnnnnnnnnnnnnnnnnnnnnnnnnnnnnnnnnnnnnnnnnnnnnnnnnnnnnnnnnnnnnnnnnnnnnnnnnnnnnnnnnnnnnnnnnnnnnnnnnnnnnnnnnnnnnnnnnnnnnnnnnnnnnnnnnnnnnnnnnnnnnnnnnnnnnntctaccttttttatagccactggatttcacggattacacgtaattattggctctanattcntcatcgtgtgcttcctccgacagctatactaccacttcacatcaaaccaccacttcggatttgaagccgctgcatgatannnnnnnnnnnnnnnnnnnnnnnnnnnnnnnnnnnnnnnnnnnnnnnnnnnnnnnnnnnnnnnnnnnnnnnnnnnnnnnnnnnnnnnnnnnnnncaatcagnnnnnnnnnnnnnnnnnnnnnnnnnnnnnnnnnnnnnnnnnnnnnnnnnnnnnnnnnnnnnnnnnnnnnnnnnnnnnnnnnnnnnnnnnnnnnnnnnnnnnnnnnnnnnnnnnntctatacagataagacaagcncctacgaatgtggttttgaccccatgggatctgctcgcctacctttctctataaaatttttccnagttgccatcacatttctgcttttcgacctagaaattgcactcctactcccacttccctgagcgtcacaaaccaacaagctaacaacaatacttatcatagcactcctactaatctccctcctagctgcgagcctagcgtatgaatggaccgaaaaggggctagaatgaaccgaatatgataattagtttaagccnaaaaacaaatgatttcgactcattagattatgatttatctcataattatcanntgtcnnnnnnnnnnnnnnnnnnnnnnnnnnnnnnnnnnnnnnnnnnnnnnnnnnnnnnnnnnnnnnnnnnnnnnnnnnnnnnnnnnnnnnnnnnnnnnnnnnnnntaatattatcactatttgtaataatatctgtaactattctcaacaaccacctcacattagccagcatgataccaatcgtactactagtatttgctgcctgcgaagcagcattaggactatctcnactagttatagtatctaacacctacgggactgattacgtacaaaacctaaaccttttacaatgctaaaaattatcatccctactatcatactaatcccccttacatgaatatcaaagcctaacataatctgaattaacacgacaacatatggtttgctaatcagcttaatcagcttattctacnnnnnnnnnnnnnnnnnnnnnnnnnnnnnnnnnnnnnnnnnnnnnnnnnnnnnnnnnnnnnnnnnnnnnnnnnnnnnnnnnacaacatgacttctgccccttatanttatagngagtcaacacnatttatcaaaagaacccttaactcgaaaaaaactatatatttcaatactaattcttctccagttgttcctaattataactttcactgcctctgaactcatcttcttttacatcctatnnnnnnnnncactaattccgaccctgatcattattacccgatgaggaaatcaaactgaacgactaaacgcagggctctacttcttattttatactttaataggatccctcccactcctagtagctctcctttatatccacaatttcatgggctccctaaattttctcataattcaatactgaatccagcctctgccaaactcctgatctaannnnnnnnnnnnnnnnnnnnnnnnnnnnnnnnnnnnnnnnnnnnnnnnnnnnnnnnnnnnnnnnnnntgactaccaaaagcacacgtagaggcccctattgccggctccatagtacttgccgctgtactcctaaaactaggaggctatggcatgatacgaattacaactctactaaatcccctgaccaacttcatagcgtacccnnnnnnnnnnnnnnctctatgaggcataatcataacaagctctatctgtctccgtcaaacagatctaaaatccctaattgcatactcctcagttagtcatatggcactggttatcgtagcggttcttattcaaacaccatgaagttatataggtgcaacagctctaataattgcccatggtttaacatcctcaatactattctgcttagccaactccaattacgaacgaatccatagccgtactataattctcgcacgaggannnnnnnnnnnnnnnnnnnnnnnnnnnncctgatgactattagcaagcctcacaaatctggctctccctccaacaattaatcttatcggagaactatttgtagtgatatccnnnnnnnnnnnnnnnnnnnnnnnnnnnnnnnnnnnnnnnnnnnnnnnnnnnnnnnnnnnnnnnnnnnnnnnnnnnnnnnnnnnnnnnnnnnnnnnnnnnnnnnnnnnnnnnnnnnnnnnnnnnnnnnnnnnnnnnnnnnnnnnnnnaaatgccctaatgaccttgcacctactgcccctantcctcctatccctcannnntaaaattattctcggccccatctactgtaagcatagtttaacaaaaacattagattgtgagtctaacaataaaagctcaaacctttttgcttaccgaaaaagtactgcaagaactgctaattcatgctcccatgtataagaacatggctttttcaacttttataggatagaagtaatccgttggnnnnnnnnnnnnnnnnnnnnnnnnnnnnnnnnntaaaagtaataaatatattttcttcatgcataatcacagccctagttattcttactttgcccatcattatatcctctactaaactttacaagaataagctatacccatactatgtaaaaaccgctacttcttacgcattcataattagcataattcccacaataatatttatctactcaggacaggaaacaattatttcaaactggcattgaataacaatccagactataaaactatccatgagtttcaaattagactacttctcaataatctttgtacctgtagccctttttgtcacgtggtctatcatagaattctctatatgatatatacactccgatccttacattaaccgatttttcaannnnnnnnnnnnnnnnnnnnnnnnnnnnnnnnnnnnnnnnnnnnnnnnnnnnnnnnnnnnnnnnnnnnnnnnnnnnnnnnnnnnnnnnnnnnnnnnnnnnnnnnnnnnnngatgatggtacggccgaaccgatgcaaatacagccgccctacaagccgtcctctacaaccgtattggagatgcaggcttcattataaccatagcatgatttctactaaannnnnnnnnnnnnnnnnnnnnnnnnnnnnnnnnnnnnnnnnnnnnnnnnnnnnnnnnnnnnnnnnnnnnnnnnnnnnnnnnnnnnnnnnntaaatctgctcaattcggcttacatccctgactcccctcagccatagaaggccccactcctgtatcagccctacttcactcaagcacaatagttgtagcaggagtatttcttcttatccgctttcatccactaatagagcataaccaaactattcaaaccctcactttatgcttaggggccattactacactatttaccgcaatctgcgctcttacacagaacgatatcaaaaaaattgtagcgttctctacctcaagccaactaggcctaataatagtaacaattggcattaaccagcccnnnnnnnnnnnnnnnnnnnnnnnnnnnnnnnnnnnnnnnnnnnccatactattcatatgctcagggtcaattatccacagcctaaacgatgaacaagacattcgaaaaatgggtggcctatttaaagtccttcccttcaccacaacctccctcattatcggaagcctcgcattaacaggcatgcctttccttacaggattttactccaaagacctgatcatcgagtccgctaacacgtcgaataccaacgcctgagccctcttaattacactcgttgccacatccctaaccgctgcctacagcacccgaattatattctttgctctactaggccagccccgcttctcccnnnnnnnnnnnnnnnnnnnnnnnnnnnnnnnnnnnnnnnnnnnnnnnnnnnnnnnnnnnnnnnnnnnnnnnnnnnnnnnnnnnnnnnnnnnnnnnnnnnnnnnnnnnnnnnnnnnnnnnnnnnnnnnnnnnnnnnnnnnnnnnnnnnnnnnnnnnnnnnnnnnnnnnnnnnnnngtttcattctggcannnnnnnnnnnccttaccacacaaggactcaaatttaactacccttctaattactttaaattctccagcctccttggctactatccaaccattatgcaccgcctcacacctaaaacaagtttaaccattagccagaaatcagcatctatacttctggactccatctgactagaaaacatcctacccaaatcaatctcgtatttccaaataaaatcttctacccnnnnnnnnnnnnnnnnnnnnnnnatcaaactctatttcctatcgttcatactaactataatcctcagtctactaatccttaattaccacgggtaacttccatgataaccaacacaccaattaataatgatcagcctgtaacaaccaccaaccaagttccataactgtatagagcnnnnnnnnnnnnnnnnnnnnnnnnnnnnnnnnnnnnnnnnnnnnnnnnnnnnnnnnnnnnnnnnnnnnnnnnnnnnnnctttaatactacctccanctcatcatccttcaaaatatagcaagcagtcaacaattcagacaacaaaccagtaataaaagccgctagaacagccttatttgaaactcacacctcagggtattgctnnntagccatagcagttgtannnnnnnnnnnnnnnnnnnnnnnnnnnnnnnnnnnnnaaaatactatcaaccctaaaaaagaacccccaaaattcagaacaatcgcacaaccaatcccaccgctaataattagcacaagcccaccataaataggagatggtttantggcaaaacccacaaaactcatcacaaaaacgatacttaaaataaatacaatgtatgttatcattattcctacatggaatttaaccatgactaatgacatgaaaaatcatcgttgtatttcaacnnnnnnaacattaatgaccaacattcgaaaaacccacccactagctaaaattgttaacaactcattcattgacctcccagcgccgtctaacatctctgcttgatggaatttcggatccttactaggagtatgcttgattctacagattctaacaggtttattcttagctatacactatacatcggacacagccacagctttttcatcagtcacccacatctgccgagacgttaactacggctgaattatccgctatatacacgcaaatggcgcttccatattctttatctgcctattcatannnnnnnnnnnnnnnnnnnnnnnnnnnnnnnnnnnnnnnnnnnnnnnnnnnnnnnnnnnnnnnnnnnnnnnnnnnnnnnnnnnnnnnnnnnnnnnnnnnnnnnntgtactaccatgaggacaaatatcattttgaggggcaactgtaatcactaaccttctctctgccatcccttatatcggaactgacttagtagaatggatctgaggcggcttctcagtggacaaagcaaccctaacacgattctttgcattccatttcatcnnnnnnnnnnnnnnnnnnnnnnnnnnnnnnnnnnnnnnnnnnnnnnnnnnnnnnnnnnnnnnnnnnnnnnnnnnnnnnnnnnnnnnnnnnnnnnnnnnnnnnnnnnnnnnnnnnnnnnnnnnnnnnnnnnnnnnnnnnnnnnnnnnnnnnnnnnnnnnnnnnnnnnnnnnnnnnnnnnnnnnnnnnnnnnnnnnnnnnnnnnnnnnnnnnnnnnnnnnnnnnnnnnnnnnnnnnnnnnnnnnnnnnnnnnnnnnnnnnnnnnnnnnnnnnnnnnnnnnctatgctatcnnnnnnnnnnnnnnnnnnnnnnnnngaggtgtgctcgccctagtattctccatcctaatcttggcattcattccactcctccacannnnnnnnnnnnnnnnnataatattccgacccctnnnnnnnnnnnnnnnnnnnnnnnnnnnnnnnnnnnnnntcactttaacatgaattggaggacaaccagttgaacaccctttcatnnnnnnnnnnnnnnnnnnnnnnnnnnnnnnnnnnnnnnnnnnnnnnnnnnnnnnnnnnnnnnnnnnnnnnnnnnnnnnnnnnnnnnnnnnnnnnnnnnnnnnnnnnntataaccattaccttggtcttgtaaaccaaaaatggagagtaaccgccctccctaagactcaaggaagaagctcttgctccaccatcagcacccaaagctgaaattcttcttaaactattccctg
>TU15
nnnnnnnnnnnnnnnnnnnnnnnnnnnnnnnnnnnnnntgccaagatgagtcgcacgactccataaacataaaggtttggtcctagccttcctattagtttttagtagacttacacatgcaagcctnnnnnncccagtgagaatgcccttaaaatcacnnnnnnnnnnnnnnnnnnngtatcaagnnnnnnnnnnnnnnnnnnnnnnnnnnnnnnnnnnnnncacccccacgggatacagcagtgataaaaattaagccataaacgaaagtttgactaagccatactaaatagggttggtaaatttcgtgccagccaccgcggtcatacgattaacccaaactaataggcctacggcgtaaagcgtgttcaagatacttttacactaaagttaaaacttaactaagccgtaaaaagctacagttatcacaaaataaaccacgaaagtgactttataataatctgactacacgatagctaagacccaaactgggattagatancccactatgcttagccctaaacatagataattttacaacaaaataattcgccagaggactactagcaatagcttaaaactcaaaggacttggcggtgctttatatccctctagaggagcctgttctataatcgataaaccccgataaacctcaccacctttcgctaattcagtctatataccgccatcttcagcaaaccctcaaaaggtagaacagnnnnnnnnnnnattttacataaaaaagttaggtcaaggtgtaacttataaggtgggaagaaatgggctacattttctancccaagaacatttcacgaatgtnnnnnnnnnnttaaaaactgaaggaggatttagtagtaaattaagaatagagagcttaattgaatagggccatgaagcacgcacacacnnnnnnnnnnnnnnnnnnnnnnnnnnnnnnnnnnnataaccatattaacttaactaaaacacaagaggagacaagtcgtannnnnnnnnnnntaccggaaggtgtgcttggattaatcaaagtgtagcttaactaaagcgtctggcctacacccagaagatttcattacttatggccactttgnacaaaagctagcccaactaaccccaaacttaagtattacagtcacataaaataaaacatttagttaaannnnnnnnnnnnnnnnnnnnnnnnnnnnnnnttggagcgatagagatagtaccgtaagggaatgatgaaagacatcttaacagtattaaacagcaaagattaccccttctaccttttgcataatgaactagccagaaacaacttaacaaagagaacttaagctaagctccccgaaaccagacgagntacccataaacaatctaaaaggatcaactcatctatgtagcaaaatagtgagaagatttgtgggtagaggtgaaaagcctaacgagcctggtgatagctggttacccacaaacagaattttagttcaactttaaatttannnnnnnnnnnnnnnnnnnnnnnnnnnnnnnnnnnnnnnnnnnnnnnnnnnnnnnnnnnnnnnnnnnnnnnnnnnnnnnnnnnnnnnnnnnnnnnnnnnnnnnnnnnnnnnnnnnnnnnnnnnnnnnnnnnnnnnnnnnaaagcgttccagctcaacaaacaatataacttaatcccaaccatactacatcaactcctaattatanccccctgggtcattctatttgagtatagaagcaataatgctagcatgagtannnnnnnnnnnnnnnnnnnnnnnnnnncttatatcaggaacggatagaccactgatagttaacaatctgataatatcaacccaaaaatgaaatacttatccaccccattgttaacccaacacaggtatgcattcaaggaaagattaaaaggagtaaaaggaactcggcaaacacaaaccccgcctgtttaccaaaaacatcacctccagcattnnnnnnnnnnnaggcactgnnnnnnnnnnnnnnnnnnnnnnnnnnnnnnnntatcctgnnnnnnnnnnnnnnnnnnnnnnnnnnnttctctaaatagggannnnnnnnnnnnnnnnnnnnngggtttaactgtctcttactcccaatcagtgaaattgaccttcccgtgaagaggcgggaataccacaataagacgagaagaccctatggagctttaattannnnnnnnnnnnnnnnnnnnnnnnnnnnnnnnnnnnnnnnnnnnnnnnnnnnnnnnnnnnnnnnnnnnnnnnnnnnnnnngtgacctcggaatataaaaaaactcccgagtgattaaaatttagacccacaagtcaaaatacaacatcacttattgatccaataatttttgancaacggaacaagttaccctagggataacagcgcaatcctattcnagagtccatatcnacaatagggtttacgacctcgatgttggatcaggacatccnnatggtgcagcngctattaanggttcgtttgttcaacgattaaagtcctacgtgatctgagttcagaccggagtaatccaggtcggtttctatctnnnnnnnnnnnnnnnnnnnnncgaaaggacaagggannnnnnnnnnnnnnnnnnnaggcgccttaaaactaatagatgaagtcaactcaannnnnnnnnnnnnnnnnnnnnnnnnnnnnnnnnnnnnnnnnnnnnnnnnnnnnnnnnnnnnnnnnnnnnnnnnnnnnnnnnnnnnnnnctatcagaggttcaattcctctccctaacaaaatgttnnnnnnnnnnnnnnnnnnnnnnnnnnnnnnnnnnnnnnntgccgtagccttcctcaccctcgttgaacgaaaagtcttaggctatatacaacttcgaaaaggacctaannnnnnnnnnnnnnnnnnnnnnnnnnnnnnnnncgcagacgcagtaaaactcttcacaaaagaacctctacgaccacttacatcctctatatcaatattcattctagcccccattttagctctatcactagccctaactatgtgaattcccctcccaataccctacccactcattnnnntaaacttgnnagtcctattcatactagcaatatcaagcctcgccgtgtactccatcctctgatcaggatgagcctcaaactccaaatannnnnnnnnnnnnnnnnnnnnnnnnnnnnnnnnnnnnnnnnnnnnngaagtaacgctagcaattattctcttatcagtcctcctaataaacgggtcatttacactatccacgctaattattacccaagaacatatatgattaatctttccggcctgacccctagccatgatatgattcatctctactcnnnnnnnnnnnnnnnnnnnnnncttcgannnnnnnnnnnnagaatccgaactagnnnnnnnnnnnnnnnnnnnnnnnnnnncaggtccttttgccctattctttctagcagagtacgcaaatattatcataataaacatcctcacaacaattctattcttcggcgcattccacaacccattcataccagaactctactctattaacttcactataaaaaccctcttattaaccatctgcttcctatgaatccgagcatcataccnnnnnnnnnnnnnnnnnnnnnnnnnnnnnnnnnnnnnnnnnnnnnnnnnnnnnnnnnnnnnnnnnnnnnncatatgacatgttgccttacccattatcaccgcaagtatcccaccccaaacataagaaatatgnnnnnnnnnnnnnnnnnnnnnnnnnnnnnnnnnnnnnnnnnnnnnntcctcttatttctagaataataggcttcgaacctaatcttaagaattcaaagatcttcgtgctaccaaacttacannnnnnnnnnnnnnnnnnnnnnnnnnnnnnnnnnnnnnnnnnnnnnnnnnnnnnnnnttggtttatacccttcccgtactaataaaaccccctattctcattatcattatagcaactatcatgacaggaaccataatcgtcatactaagctcgcactgattactgatctgaattggattcgaaataaacatgctagccatcatccctattctcataaaaaagtacaatccacgagccatagaggcctctacaaaatattttcttacacaagctaccgcctcaatattactaataataggagtcactatcaacctcctttactccggccaatgggtaatctcaaaaatctcaaaccccatcgcatccatcatgataaccactgccctaacaatnaaactaggcctatctccattccacttctgagttcccgaagtaacacagggaattacgctcatatcaggaataatcctactaacatgacaaaaaatcgcacctatgtcnnnnnnnnnnnnnnnnnnnnnnnnnnnnnnnnnnnnnnnnnnnnnnnnnnnnnnnnnnnnnnnnnnnnnnntaggaggctgaggcggactaaatcaaactcaactacgaaaaatcatagcatactcctccattgcccacatagnnnnnnnnnnnnnnnnnnnnnnnnnnnnnnnnnnnnnnnnnnnnnnnnnnnnnnnnnnnnnnnnnnnnnnnnnnnnnnnnnnnnnnnnnnnnnnnnnnnnnnnnnnnnnnnnnnnnnnnctatctttatcccacatatgaaacaaatttcccctaatcacttccataatcttaatcttaatactnnnnnnnnnnnnnntacccccattatctggcttcatccccaaatgaataattattcaagaattaacaaaaaataacataattattattccaacactaatggctatcaccgctctacttaacttatacttctacctgcgactcacatatagcaccgcacttaccatatttccatccacaaacaacataaaaataaaatgacagttcgaatacacaaaaaaggcaaccctattacccnnnnnnnnnnnnnnnnnnnnnnnnnnnnnnnnnnnnnnnnnnnnnnnnnnnnnnnnnnnnnnnnnnnnnnnnnnnnaccagaccaagagccttcaaagctctaagcaagtgctatacacttnnnnnnnnnnnnnnnnnnnnnnnnnnnnnnnnnnnnnnnnnnnnnnnnnnnnnnnnnnnnnnnnnnnnnnnnnnnnnnnnnnnnnnnnnnnnnnnnnnnnnnnnnnnnnnnnnnnnnnnnnnnnnnnnnnnnnnnnnnnnnnnnnnnnnnnnnnnnnnnnnnnnnnnnnnnnnnnnnnnnnnnnnnnnnnnnnnnnnnnnnncccggcggcgtctaggctgcttctttgaatttgcaattcaatatgaaaattcaccnnnnnnnnnnnnnnnnnnnggacttaaacctctatctttagatttacagtctaatgcttttatcagccattttacctatgttcattaaccgatgattgttctnnnntaatcannnnnnnnnnnnnnnnnnnnnnnnnnnnnnnnnnnnnnnnnnnnnnnnnnnnnnnnnnnnnnnnnnnnnnnnnnnnnnnnnnnnnnnnnnnnnnnnnnnnnnnnnnnnnnnnnnnnnnnnnnnnnnnnnnnncatcgtaaccgcccatgctttcgtaataatctnnnnnnnnnnnnnnnnnnnnnnnnnnnnnnnnnnnnnnnnnnnnnnnnnnnnnnnaataattggtgctccggacatggcattcccccgaataaataacatgagcttctgactccttcctccatcctttnnnnnnnnnnnnnnnnnnnnnnnnnnnnnnnnnnnnnnnnnnnnnnnnnnnnnnnnnnnnnnnnnnnnnnnnnnnnnnnnnnnnnnnnnnggagcnnnnnnnnnnnnnnnaattttctccttacacttagccggagtctcttctannnnnnnnnnnnnnnnnnncatcactactattatcaacataaaaccccctgcaatatcccagtatcaaactcccctgtttgtatgatcagtactaattacagcagttctactcttactatccctgcctgtactggctgctggaattacaatacttttaacagaccggaatcttaatacaacattttttgatnnngctggaggaggnnnnnctatnctatatcaacacctattctgattcttcgggcatcctgaagtttacattcttatcctgcccggattcggaataatttctcacattgtcacttactactcagggaaaaaagagcctttcggctatataggaatagtatgagcaataatatctannnnnnnnnnnnnnnnnntcgtatgagctcaccnnnnnnnnnnnntaggaatagatgtagacnnnnnnnnntactttacatcngccactataatnnnnnnnnttccaacgggagtaaaagtatttagttgactggcaacacnnnnnnnnnnnnnnnnnnnnnnnnnnnnnnnnnngctgtgagctttagggtttattttcttatttacagtaggcgggttaacaggtattgtcctagctaattcgtccttagacatcgttcttcatgatacatattatgttgnnnnnnnnnnnnnnnnnnnnnnnnnnnnnnnnnnnnnnnnnnnnnnnnnnnnnnnnnnnnnnnnnnnnnnnnnnnnnnnnnnnnnnnnnnnnnnnnnnnnnnnnnnnnnnnnnnnnnnnnnnnnnnnnnnnnnnnnnnnnnnnnnnnnnnnnnnnnnnnnnnnnnnnnnnnnnnnnnnnnnnnnnnnnnnnnnnnnnnnnnnnnnnnnnnnnnnnnnnnnnactacctgaaataccgtctcctctataggatcgtttatctcgcttacagcggtgatgcttataatttttatgatctgggaagcctttgcatccaaacgagaagttgnnnnnnnngaacttactacaactaacattgagtgactacatggatgtccccctccatatcacacgttcnnnnnnnnnnnnnnnnnnnnnnnnnnnnnnnnnnnnnnnnnnnnnnnnnnnnnnnnattggtttcaagccaatgtcataaccattatgtctttctcaatcaggagatattagtaaaacattannnnnnnnnnnnnnnnttaaattataggtgaaacccctatatatctctatggcgtacccatttcaactcggattacaggacgcaacctcccctattatagaggagnnncttcattttnnnnnnnnnnnncnnnnnnnnntattcttaatcagttctttagttctctatatcatttcactaatattgactacaaaattaacccatacaagcacaatagacgcacaagaagtggaaannnnnnnnnnnnnnnnnnnnnnnnnnntcctaatcctaatcgctctaccttccctccgaatcctttatataatggacgaaattaataacccctctttaaccgtgaaaacaannnnnnnnnnnnnnnnctgaagctatgaatatactgactatgaagacttaaactttgactcctacataatcccaacacaagaattaaagnnnnnnnnnnnnnnnnnnnnnnnnnnagacaaccgagttgtcctcccaatagaaataaccatccgaatacttatctcttcagaagacgttttgcattcatgagccgttccatcactaggtctaaaaactgacgctattccaggacgactaaaccaaaccacccttatagccatacgaccaggactgtactatggccagtgctctgaaatctgcggatctaaccacagctttatgcccattgttcttgaaatagtccccctatcttactttgagacctgatctgccttaatnntataacctagactagatttactcattaagaanctataaagcattaaccttttaagttaaagactgggagttttaacctctccttaatgaaatgccacagctagannnnnnnnnnnnatttattannnnnnnnncaatatttctcaccctcttcattctatttcaactaaaaatttcaaatcactactacccagaaaacccgacaaccaaatctgctaaaattactggtcaacataatccttgagaaaacaaatgaacgaaaatttattcgcttctttcgctgccccctcaataataggnnnnnnnnnnntagtactgatcgtcatattcccttccattttattcccaacacccagtcgtctaatcaataatcggttaatctcnnnnnnnnnnnnnnnnnnnnnnnnnnnnnnnnnnnnnnnnnnnnnnnnnnnnnnnnnnnnnngacgaacctgagctctcatacttatannnctaattctatttannnnnnnnnnnnnnnnnnnnnnactactacctcactcatttacgcccacaacacaactctctataaatctcggaatagcaatnnnnnnnnnnnnnnnnnnnnnnnnnnnnnnnnnnnnnnnnnnnnnnnnnnnnnnnnnnnnnnnnnnnnnnnnnnnnnnnnnnnnnnnnnnnnnnnnnnnnnnnnnnnnnnnnnnnnnnnnnnnnnnnnnnnnnnnnnnnnnnntagctctagccgttcgattaaccgccaatattactgcaggacacctcctaatccatttgattggaggggctaccttagctcttatcaatattagcgcggccacagcttttatcannnnnnnnnnnnnnnnnnnnnnnnnnnnnnnnnnnnnnnnnnnnnnnnnnnnnnnnnnnnnnnnnnnnnnnnnnnnnnnnnnnnnnnnnnnnnnnnnnnnnnnnnnnnnnnnnnnnnnnnnnnnnnnnnnnnnnnnnnnnnnnnnnnnnnnnnnnnnnnnnnnnnnnnnnnnnnnnnnnnnnnnnnnnnnnnnnnnnnnnnnnnnnnnnnnnnnnnnnnnnnnnnnnnnnnnnnnnnnnnnnnnnnnnnnnnnnnnnnnnnnnnnnnnnnnnnnnnnnnnnnnnnnnnnnnnnnnnnnnnnnnnnnnnnnnnnnnnnnnnnnnnnnnnnnnnnnnnnnnnnnnnnnnnnnnnnnnnnnnnnnnnnnnnnnnnnnnnnnnnnnnnnnnnnnnnnnnnnnnnnnnnnnnnnnnnnnnnnnnnnnnnnnnnnnnnnnnnnnnnnnnnnnnnnnnnnnnnnnnnnnnnnnnnnnnnnnnnnnnnnnnnnnnnnnnnnnnnnnnnnnaacacctcagtcctcctagcctccggagtatctattacttgagcccatcatagtttaatagaaggtaatcgcaaacatatacttcaagccttattcattacaatctccttaggcgtatattttacgctattacaggcctccgaatactannnnnnnncttttacaatctcnnnnngggtatacggatctaccttttttatagccactggatttcacggattacacgtaattattggctctacattcctcatcgtgtgcttcctccgacagctatactaccacttcacatcaaaccaccacttcggatttgaagccgctgcatgatattgacannnnnnnnnnnnnnnnnnnnnnnnnnnnnnnnnnnnnnnnnnnnnnnnnnnnnnnnnnnnnnnnnnnnnnnnnagtacgattgacttccaatcagttagctccagatcaacctggaaagaagtaataaacgttatattaactttgataactaatgtagccctagcatccttacttgtactaatcgcattctgacttccccagctaaatatctatacagacaagacaagcccctacgaatgtggttttgaccccatgggatctgctcgccnannnnnctctataaaatttttcctagttgccatcacatttctgcttttcgacctagaaattgcactcctactcccacttccctgnnnnnnnnnnnnnnnnnnnnnnnnnnnnnnnnnnnnnnnnnnnnnnnnnnnnnnnnccctcctagctgcgagcctagcgtatgaatggaccgaaaaggggctagaatgaaccgaatatgataattagtttaagccnaaaaacaaatgatttcgactcattagattatgatttatctcataattatcanntannnnnnnnnnnnnnnnnnnnnnnnnnnnnnnnnnnnnnnnnnnnaataggtatacttgtttatcgatcacacctaatatcatcgctactatgcttagagggcataatattatcactatttgtaataatatctgtaactattctcaacaaccacctcacattagccagcataataccaatcnnnnnnnnnnnnnnnnnnnnnnnnnnnnnnnnnnnnnnnctatctctactagttatagtatctaacacctacgggactgattannnnnnaaacctaaaccttttacaatgctaaaaattatcatccctactatcatactaatcccccttacatgaatatcaaagcctaacataatctgaattaacacgacaacatatggtttgctaatcagcttaatcancttattctacctaaaccaaccaaatgataatacactgaactcctccttaatatttttctctgattccctatcggcaccactattagcacttannnnnnnnnnnnnnnnnnnnnnnnnnnnnnnnnnnnnnnnnnnnttatcaaaagaacccttaactcgaaaaaaactatatatttcaatactaattcttctccagttgttcctaattataactnnnnnnnnnnnnnnnnnnnnnntcttttacatcctatttgaagcaacactaattccgaccctgatnnnnnnnnnnnnnnnnnnnnnnnnnnnnnnnnnnnnnnnnnnnnnnnnnnnnnnnnnnnnnnnnnnnnnnnnnnnnnnnnnnnnnnnnnnnnnnnnnnnnnnnnntatccacaatctcatgggctccctaaattttctcataattcaatactgaatccagcnnnnnnnnnnnnnnnnnnnnnnnnnnnnnnnnnnnnnnnnnnnnnnnnnnncattcatantaaagatacctctatacggcctccacttgtgactaccaaaagcannnnnnnnnnnnnnnnnnnnnnnnnnnnnnnnnnnnnnnnctgtactcctaaaactaggaggctatggcatgatacgaatnnnnnnnnnnnnnnnnnnnnnnnnnnnnnnnnnnnnnnnnnnnnnnnnnnnnntatctctatgaggcataatcataacaagctctatctgtctccgtcaaacagatctaaaatccctaattgcatactcctcggttagtcatatggcactggttatcgtagcggttcttattcaaacaccatgaagttatataggtgcaacagctctaataattgcccatggtttaacannnnnnnnnnnnnnnnnnnnnnnnnnnnnnnnnnnnnnnnnnnnnnnnnnnnnnnnnnnnnnnnnnnnnnnnnnnnnnnnnnnnnnnnnnnnnnnnnnnncagcctgatgactattagcaagcctcacaaatctggctctccctccaacaattaatcttatcggagaactatttgtagtgatatcctcannnnnntgatccaacattactattatcctaannnnnnnnnnnnnnnnnnnnaccgccctatactcactttatatattaatcaccannnnnnnnnnnnnnnnnnnnnnnnnnnnnnnnnnnnnnnnnnnnnnnnnnnnnnnnnnnnnnnccctaatgaccttgcacctactgcccctactcnnnnnntcccttaaccctaaaattattctcggtcccatctactnnnnncatnntttaacaaaaacattagattgtgagtctaacaataaaagctcaaacctttttgcttaccgaaaaagtactgcaagaactgctaattcatgctcccatgtataagaacatggctttttcaacttttataggatagaagtaatccgttggtcttaggaaccaaaaaattggtgcaactccaaataaaagtaataaatatattttcttcatgcataatcacagnnnnnnnnnnnnnnnnnnnnnnnnnnnnnnnnnnnnnnnnnnnnnnnnnnnnnnnnnnnnnnnnnnnnnnnnnnnnnnnnnnnnnnnnnnnnnnnnnnnnnnnnnnnnnnnnnnnnnnnnnnnnnnnnnnnnnnnnnncaggacaggaaacaattatttcaaactggcattgaataacaatccagactataaaactatccatgagtttcaaattagactacttctcaataatctttgtacctgtagccctttttgtcannnnnnnnnnnnnnnnnnnnnnnnnnnnnnnnnnnnnnnnnnatccttacattaaccgatttttcaagtaccttctcttatnnnnnnnnnnnnnnnnagtcctagttaccgcaaacaacatattccaactattcattggctgagaaggagttggcattatatcattcctacttattggatgatggtacggccgaaccgatgcaaatacagccgccctacaagccgtcctctannnnnnnnnnnnnnnnnnnnncttcattataaccatagcatgatttctactaaacttaaacacatgagaccttcaacaaatcttcattacgacaaacgatagttttaatttgccactacttggcctactactagcagctaccggtaaatctgctcaannnngcttacatccctgactcccctcagccatagaaggccccactcctgtatcagccctacttnactcaagcacaatagttgtagcaggagtatttcttcttatccgctttcatccactaatagagcataaccaaactattcaaaccctcactttatnnnnnnnnnnnnnnnnnnnnnnnnnnnnnnnnnnnnnnnnnnnnnnnnnnnnnnnnnnnnnnnnnnnnnnnnnnnnnnnnnnnnnnnnnnnnnnnnnnnnnnnnnnnnnnnnnnnnnnnnnnnnnnnnnnnnnnnnnnnnnnnnnnnnnnnnnnnnnnnnnnnnnnnnnnnnnnnnnnnnnnntcatatgctcagggtcaattatccacagcctaaacgatgaacaagacattcgaaaaatgggtggcctatttaaagtccttcccttcaccacaacctccctcattatcggaagcctcgcattaacaggcatgcctttccttacaggatnnnnnnnnnnnnnnnnnnnnnnnnnnnnnnnnnnnnnnnnnnnnnnnnnnnnnnnnnnnnnnnnnnnnnnnnnnnnnnncacatccctaaccgctgcctacagcacccgaattatattctttgctctactaggccagccccgcttctcccctataatccttatcaacgagnnnnnnnnnnnnnnnnntaactctattaaacgactccttatcggaagtgtatttgcagggtatatnnnnnnnnnnnnnnnnnnnnnnnnnnnnnnnnnnnnnnnnnnnnnnnnnnnnnntctaaaaatgacagcccttgcagtaaccatcttgggtttcattctggcactagaactaaaccttaccacacaaggnntcaaatttaactacccttctaattactttaaattctccagcctccttggctactatnnnnnnnnnnnnnnnnnnctcacacctaaaacaagtttaaccattagccagaaatcagcatctatacttctggactccatctgactagaaaacatcctacccaaatcaatctcgtatttccaaataaaatcttctacccttatttcaaatcaaaaaggtctcatcaaactctatttcctatcgttcatactaactataatcctcagtctactaatccttaattannnnnnnnnnnnnnnnnnnnnnnnnnnnnnnnnnntaataatgatcagcctgtaacaaccaccaaccaagttccataactgtatagagccgcaatacccatagcctcttcactaaaaaatccagagtcccccgtatcataaatnnnnnnatccnnnnnnnnnnnnnnnnnnnnnnnnnnnnnnnnnnnnnnnnnnnnnnnnnnnnnnnnnnnnnnnnnnnnnnnnnncaacaagccagtaataaaagccgctagaacagccttatttgaaactcacacctcagggtattgctcagtagccatagcagttgtataaccaaatactactaatataccccccaaataaattaaaaatactatcaaccctaaaaaagaacccccaaaattcagaacaatcgcacaaccaatcccaccgctaataattagcacaagcccaccataaataggagatggtttagtggcaaaacccacaaaactcatcacaaaaacgatacttaaaataaatacaatgtatgttatcattattcctacatggaatttaaccatgactaatgacatgaaaaatcatcgttgtatttcaactataagaacattaatgaccaacattcgaaaaacccacccactagccaaaattgttaacaactcattcattgacctcccagcgccgtctaacatctctgcttgatggaatttcggatccttactaggagtatgcttgattctacagattctaacaggtttattcttagctatacactatacatcggacacagccacagctttttcatcagtcacccacatctgccgagacgttaactacggcnnnnnnnnnnnnnnnnnnnnnnnnnnnnnnnnnnnnnnnnnnnnnnnnnnnnnnnncatacatgtaggacgaggcctatattacggatcctatgtattcatagaaacatgaaacattggaattgtactattattcgcaaccatagccacagcattcannnnnnnnnnnnnnnnnnnnnnnnnnnnnnnnnnnnnnnnnnnnnnnnnnnnnnnnnnnnnnnnnnnnnnnnnnnnnnnnnnnnnnnnnnnnnnnnnnnnnnnnatctgaggcggcttctcagtggacaaagcaaccctaacacgattctttgcattccatttcatcctccctttcatcatcgcagctctagcaatagtacacctcctatttctacacgaaaccggatccaacaaccnntcaggaatcacatcagactcagacaaaattccattnnnnnnttactacacaatcaaggatatcctaggagccttactcnnactcctaatcctaatatcactagttttattttcacnngacctatnnnnnnnnnnnnnnnnnnnnnnnnnnnnnnnnnnnnnnnnnnnnnnnnnnnnnnnnnnnnnnnnnnnnnnnnnnnnnnnnnnnnnnnnnnnnnnnnnntccattcctaataaattaggaggtgtgctcgccctagtattctccatcctaatcttggcattcattccactcctccanacatctaagcaacgcagcataatattccggcnnnnnnnnnnnnnnnnnnnnnnnnnnnnngtcaccgatcttctcactttaacatgaattggaggacaaccagttgaacaccccttcatcattatcggacaagtcgcttcaatcctatatttcaccatcttattgatcctaataccaacagttagcgttatcgaaaataaccttctaaaatgaagagtcnnnnnnnnnnnnnnnnnnnnnnnnnnnnnnnnnnnnnnnnnnnnnnnnnnccgccctccctaagactcaaggaagaagctcttgctccaccatcagcacccaaagctgaaattcttcttaaactattccctg
>TU1
gttaatgtagcttaattaataaagcaaggcactgaaaatgccaagatgagtcgcacgactccataaacataaaggtttggtcctagcctnnnnnnnnnnnnnnnnnnnncttacacatgcaagcctccacgccccagtgagaatgcccttaaaatcaccagtgatctaaaggagcaggtatcaagcacactnnnnnnnngctcataacaccttgctaagccacannnnnnnnnnntacagcagtgataaaaatnnnnccataaacgaaagtttgactaagccatactaaatagggttggtaaatttcgtgccagccaccgcggtcatacgattaacccaaactaataggcctacggcgtaaagcgtgttcaagatacttttacactaaagttaaaacttaactaagccgtaaaaagctacagttatcacaaaataaaccacgaaagtgactttataataatctgactacacgatagctaagacccaaactgggattagataccccactatgcttagccctaaacatagataattttacaacaaaataattcgccagaggannnnnnnnnnnagcttaaaactcaaaggacttggcggtgctttatatccctctagaggagcctgttctataatcgataaaccccgataaacctcaccacctttcgctaattcagtctatataccgccatcttcagcaaaccctcaaaaggtagaacagtaagcacaatcattttacataaaaaagttaggtcaaggtgtaannnnnnnnnnnnnaagaaatgggctacattttctancccaagaacatttcacgaatgtttttatgaaattaaaaactgaaggaggannnnntagtaaattaagaatagagagcttaattgaatagggccatgaagcacgcacacaccgcccgtcaccctcctcaagtaataagacacaaccataaccatattaacttaannnnnnnacaagaggagacaagtcgtaacaaggtaagcataccggaaggtgtgcttggattaatcaaagtgtagctnnnnnnnnnnnnnnnnnnnnnnnnnnnnnnnnnnnnnnnnnnnnnnnnnnnnnnnnnnnnnnctagcccaactaaccccaaacttaagtattacagacacataaaataaaacatttagttaaacaataaannnnnnnnnnnnnnnnnnnnnnnnnnnnnnnnnnnnnnnnnnnnnnnnnnnnnaatgatgaaagacatcttaacagtattaaacagcaaagattaccccttctaccttttgcataatgaactagccagaaacaacttaacaaagagaacttaagctaagctccccgaaaccagacgagctacccataaacaatctaaaaggatcaactcatctatgtagcaaaatagtgagaagatttgtgggtagaggtgaaaagcctaacgagcctggtgatagctggttacccacaaacagaattttagttcaannnnnnnnnnnnnnnnnnnnnnnnnnnnnnnnnnnnnnnnnnnnnnnnnnnnnnnnnnnnnnnnnnnnnnnnnnnnnnnnnnnnnnnnnnnnnnnnnnnnnnnnnnnnnnnnnnnnnnnnnnnnnnnnnnnnnnnnnnnnnnnnnnnnnnnnnnnnttccagctcaacaaacaatataacnnnnnnnnnnnnnnnctacatcaactcctaattatanccccctgggtcattctatttaagtannnnnnnnnnnnnnnnnnnnnnnnnnnnnnnnnnnnnnnnnnnnnnnnnnnnnnnnnnnnnnnnnnnnnnnnnnnnnnnnnnnnnnnnnnnnnnnnnnannnnnnnnnnnnnnnnnnnnnnnnnnnnnnnnnnnnnnnnnnnnnnnnnnnnnnnnnnnnnnnnnnnnnnnnnnnnnnnnnnnnnnnnnnnnnnnnnnnnnnnnccccgcctgtttaccaaaaacatcacctccagcatttctagtattggaggcactgcctgcccggtgacacttgtttaacggccgcggtatcctgaccgtgcaaaggtagcataatcatttgttctctaaatagggacttgtatgaatggccacnnnnnnnnnnnnnnnnnnnnnnnnnnnnnnnnnnnnnnnnnnnnnnnnnnnnnnnnnnnnnnnnnnnnnnnnnnnnnnnnnnnnnnnnnnnngagctttaattaactaancnaaacttatngatactanatacctacaaggcataacataacaccattattatgggttagcaatttaggttggggtgacctcggaatataaaaaaactcccgagtgattaaaatttagacccacaagtcaaaatacaacatcactnattgatccaataannnttgaccaacggaacaagttaccctagggataacagcgcaatcctattcnagagtccatatcnacaatagggtttacgacctcgatgttggatcaggacatccnnatggtgcagcngctattaanggttcgtttgttcaacgattaaagtcctacgtgatctgagttcagaccggagtaatccaggtcggtttctatctannnnnnnnnnnnncccngtacgaaaggacaagnganntaaggcctacntcacanangcgccttnnnnnnnnnnnnnnnnnnnnnnnnnnnnnnnnnnnnnnnnnnnnnnnnnnnnnnnnnnnnnnnngctttgttagggtggcagagcccggtaactgcgtaaaacttaaacctttactatcagaggttcaattcctctccctaacaaaatgttctttatcaacattatctctcttattatcccaatccttcttgccgtagccttcctcaccctcgttgaacgaaaagtcttaggctatatacaacttcgaaaaggacctaatattgtaggccnnnnnnnnnnnnnnnnnnnnnnnnnnnnnnnnnnnnnnnnnnnnnnnnnnnnnnnnnnnnnnnnnnnnnnnnnnnnnnnnncaatattcattctagcccccattctagctctatcactagncctaactatgtgaattcccctcccaataccctacccactcattaatataaacttgggagtcctattcatactagcaatatcaagcctcgccgtgtactccatcctctgatcaggatgagccnnnnnnnnnnnnnnnnnnnnnnnnnnnnnnnnncgagcagtagctcaaacaatctcatatgaagtaacgctagcaattattctcttatcagtcctcctaataaacnggtcatttacactatccacgctaattattacccaagaacatatatgattaatctttcnnnnnnnnnnnnnnnnnnnnnnnnnnnnnnnnnnnnnnnnnnnnnnnnnnnntcgagcccccttcgacttaactgaaggagannnnnnnnnnnnnnnnnnnnnnnnnnnnnnnnnnnnnnnnnntccttttgccctattctttctagnnnnnnnnnnnnnnnnnnnnnnnnnnnnnnnnnnnnnnnnnnnnnnnnnnnnnnnnnnnnnnnnnnnnnnnnnnnnnnnnnnnnnnnnnnnnnnnnnnnnnnnnnnnnnnnnnnnnnnnnnnnnnnnnnnnnnnnnnnnnnnnnnnnnnnnnnaccctcgattccgctacgatcaattaatacacttattatgaaaaaattttctgcccttaactttagccctatgcatatgacatgttgccttacccattatcaccgcaagtatcccaccccaaacataagaaatatgtctgannnnnnnnnnnnnttgatagagtaaataatagaggtttaaatcctcttatttctagaataataggcttcgaacctaatcttaagaattcaaagatcttcgtgctaccaaacttacactatattctacagtaaggtcagnnnnnnnnnnnnnnnnnncccataccccgaaaatgttggtttatacccttcccgtannnnnnnnnnnnnnnnnnnnnnnnnnnnnnnnnnnnnnnnnnnnnnnnnnnnnnnnnnnnnnnnnnnnnnnnnnnnnnnnnnnnnnnnnnnnnnnnnnnnnnnnnnnnnnnnnnnnnnnnnnnnnnnnnnnnnnnnnnnnnnnnnnnnnnnnnnnnnnnnnngaggcctctacaaaatattttcttacacaagctaccgcctcaatattactaataataggagtcactatcaacctcctttactccggccaatgggtaatctcaaaaatctcaaaccccatcgcatccatcatgataaccacnnnnnnnnnnnnnnnnnnnnnnnnnnnnnnnnnnnnnnnnnnnnnnnnnnnagtaatacagggaattatgctcatatcaggaataatcctactaacatgacaaaaaatcgcacctatgtccatcctatatcaaatctctccatcaattaacaccaaccttcttatactaatagcccttgcatccgttctagtaggaggctgaggcggactaaatcaaactcaactacgaaaaatcatagcatactcctccattgcccacataggctgaatagccgctatcattannnnnnnnnnnnnnnnnnnnnnnnnnnnnnnnnnnnnnnnnnnnnnnnnnnnnnnnnnnnnnnnnnnnnnnnnnnnnnnnnnnnnnnnnnnnnnnnnnnnnnnnnnnnnnnnnnnnnnnnnnnnnnnnnnnnnnnnnnnnnnnnnnnnnnnnnnnnnnnnnnnnnnnnnnnnnnnnnnnnnnnnnntatctggcttcatccccaaatgaataattattcaagaattaacaaaaaataacataattattattccaacactaatggctatnnnnnntctannnnncttatatttctacctgcgactcacatatagcaccgcacttaccatatttccatccacaaacaacataaaaataaaatgacagttcgaatacacaaaaaaggcaaccctattaccccccttaattattacctcaactatactactcccactaacacctatattatcagtctcggactnnnnnnnnnnnnnnnnnnnnnnnnnnagccttcaaagctctaannnnnnnctatacacttaaccnnnnnnnnnnnnnnctctaagggctgcaagaatctatcttacatcaattgaatgcaaatcaaacactttaattaagctaagccctccctagattggtgagcttctacctcacgaaattttagttaacagctaaataccctagtaactggcttcaatctaccttctcccgccgcgtaggaaaaaaaggcgggangaagccccggcggcgtctaggctgcttctttgaatttgcaattcaatatgaaaattcaccacggagcttngcaaaaagaggacttaaacctctatctttagatttacagtctaatgcttttannnnnnnnnnnnnnnnnnnnnnnnnnnnnnnnnnnnnnnnnnnnnnnnnnnnnnnnnnnnnnnnnnnnatacttactatttggagcatgagccggtatagtaggcactgccttgagcctcctcatccgagccgaactaggtcagcccggtactttacnnnnnnnnnnnnnnnnnnnnnnnntcatnnnnnnnnnnnnnnnnnnnnnnnnnnnnnncttcatagtcatacccatcataattgggggctttggaaactgactagtgccgttaataattggtgctccggacatggcattcccccgaataaataacatgagcttctgactccttcctccatcctttcttctactattagcatcttctatggtagaagcaggtgcaggaacgggatgaaccgtataccccccactggctggcaatctggcccatgcaggagcatccgttgaccttacaattttctccttacacttagccggagtctcttctattttaggggcaattaattnnnnnnnnnnnnnnnnnnnnnnnnnnnnnnnnnnnatatcccagtatcaaactcccctgtttgtatgatcagtactaattacagcagttctactcttactatccctgcctgtactggctgctggaattacaatacttttaacagaccggaatcttaatacaacattttttgatcccgctggaggaggagacccnnnnnnnnnnnnnnnnnnnnnnnnnnnnnnnnnnnnnnnnnnnnnnnnnnnnnnnnnnnnnnnnnnnnnnnnnnnnnnnnnnnnnnnnnnnnnnnnnnnnnnnnnnnnnnnnnnnnnnnnnnnnnnnnnnggaatagtatgagcaataatatctattgggtttctaggctttatcgtatgagctcaccatatgtttaccgtaggaatagatgtagacacacgagcatactttacatccgccactataattatcgctatnnnnacgggagtaaaagtatttagttgactggcaacacttcatggaggcaatattaaatgatctccagctatgctgtgagctttagggtttattttcttatttacagtaggcgggttaacaggtattgtcctagctaattcgtccttagacatcgttcttcatgatacatattatgttgtagctcattttcactatgtgctttcaataggagcagtttttgccattatgggaggatttgccnnnnnattccctttattctcaggttatactnnnnacgatacttgagcaaagattcactttacaattatgtttgtgggagtaaatataactttcttccctcaacatttcctaggcttatctggaatacctcgtcgatactctgactacccagatgcatatactacctgaaatacnnnnncctctataggatcgtttatctcgcttacagcggtgatgcttataatttttatgatctgggaagcctttgcatccaaacgagaagttgctatagtagaacttactacaactaacattgagtgactacatggatgtccccctccatatcacacgttcgaagaacctacatatgtgattcaaaaataagaaaggaaggaatcgaaccccctaaaattggtttcaagccaatgtcataaccattatgtctttctcaatcaggagatattagtaaaacattacatgactttgtcaaagttaaattataggtgaaacccctatatatctctatggcgtacccatttcaactcggattacaggacgcaacctcccctattatagaggagctacttcattttcatgaccatacactaataattgtattcttaannnnnnnnnnnnnnnnnnntatcatttcnntaatattgactacaaaattaacccatacaagcacaatagacgcacaagaagtggaaacagtatgaactattctacccgccattatcctaatcctaatcgctctaccttccctccgaatcctttatataatggacgaaattaataacccctctttaaccgtgaaaacaataggccaccaatgatactgaagctatgaatatactgactatgaagacttaaactttgactcctacataatcccaacacaagaattaaagccaggagaactccgannnnnnnnnnnnnnnnnnnnnnnnnnnnnnnnnnnnnnnnnnnnnnnnnnnnnnnnnnnnnnnnnnnnnnnnnnnnnnnnnnnnnnnnnnnnnnnnnnnnnnnnnnnnnnnnnnnnnnnnnnnnnnnnnnnnnnnnnnnnnnnnnnnnttatagccatacgaccaggactgtactatggccagtgctctgaaatctgcggatctaaccacagctttatacccattgttcttgaaatagtccccctatcttactttgagacctgatctgccttaatagtataacctagactagatttactcattaagaagctataaagcattaaccttttaagttaaagactgggagttttaacctctccttaatgaaatgccacagctagatacatccacctgatttattataatcttttcaannnnnnnnnnnnnnnnnnnnnnnnnnnnnnnnnnnnnnnnnnnnnnnnnnnnnnnnnnnnnnnnnnnnnnnnnnnnnnnnnnnnnnnnnnntcaacataatccttgagaaaacaaatgaacgaaaatttattcgcttctttcgctgccccctcaataataggtctccctattgtggtactgatcgtcatattcccttccattttattcccagcacccagtcgtctaatcaataatcggttaatctccattcagcaatgactaattcaactaacatcaaaacaaatactagcaattcataaccaaaagggacgaacctgagctctcatacttatatcactaattctannnnnnnnnnnnnnnnnnnnnnnnnnnnnnnnnnnnnnnnnnnnnnngcccacaacacaactctctataaacctcggaatagcaatccccctatgagcagggacagtaattaccggtttccgctataagaccaaagcatccttagcacactttnnnnnnnnnnnnnnnnnnnnnnnnnnnattccaatactagtaatcatcgaaactattagtctatttattcaacccatagctctagccgttcgattaaccgccaatattactgcaggacacctcctaatccatttgattggaggggctaccttagctcttatcaatattagcgcggccacagcttttatcacttttattattctaatcctacttacgattctagaatttgctgttgccttaattcaagcctatgtttttannnnnnnnnnnnnnnnnnnnnnnnnnnnnnnnnnnnnnnnnnnnnnnnnnnnnnnnnnnnnnnnnnnnnnnnnnnnnnnnnnnnnnnnnnnnnnnnnnnnnnnnnnnnnnnnnnnnnnnnnnnnnnnnnnnnnnnnnnnnnnnnnnnnnnnnnnnnnnnnnnnnnnnnnnnnnnnnnnnnnnnnnnnnnnnnnnnnnnnnnnnnnnnnnnnnnnnnnnnnnnnnnnnnnnnnnnnnnnnnnnnnnnnnnnnnnnnnnnnnnnnnnnnnnnactacggtacggaatagttctttttatcgtatcagaagtatttttctttgcaggcttcttctgagccttttaccattccagcctagcccctactcctgaacttgggggttgctggcctcctaccggcattattcctcnnnnnnnnnnnnnnnnnnnnnnnnnnnnnnnnnnnnnnnnnnnnnnnnnnnnnnnnnnnnnnnnnnnnnnnnnnnnnnnnnnnntagaaggtaatcgcaaacatatacttcaagccctattcattacaatctccttaggcgtatattttacgctattacaggcctccgaatactatgagacatcttttacaatctccgatggggtatacggatctaccttttttatagccactggatttcacggattacacgtaattattggctctacattcctcatcgtgtgcttcctccgacagctatactaccacttcacatcaaaccaccacttcggatttgaagccgctgcatgatattgacactttgttgatgtagtctggctattcttgtatgtatctatttattgatgaggatcctatttctttagtataactagtacgattgacttccaatcagttagctccagatcaacctggaaagaannnnnnnnnnnnnnnnnnnnnnnnnnnnnnnnnnnnnnnnnnnnnnnnnnnnnnntactaatcgcattctgacttccccagctaaatatctatacagacaagacaagcccctacgaatgtggttttgaccccatgggatctgctcgcctacctttctctataaaatttttcctagttgccatcacatttctgcttttcgacctagaaattgcactcctactcccacttccctgagcgtnnnnnnnnnnnnnnnnnnnnnnnnnnnnnnnnnnnnnnnnnnnnnnnnnnnnnnnnnnnnnnnnnnnnnnnnnnnnnnnnnnnnnnnnnnnngggctagaatgaaccgaatatgataannnnnnnnnnnnnnnnnnnnnnnnnnnnnnnnnnnnnnnnnnnnnnnnnnnnnnnnnnnnnnnnnnnnnnnnnnnnnnnnnnnnnnnnnnnnnnnnnnnnnnnnnnnnnnnnnnnnnnnnnnnnnnnnnnnnnnnnnnncctaatatcatcgctactatgcttagagggcataatattatcactatttgtaataatatctgtaactattctcaacaaccacctcacattagccannnnnnnnnnnnnnnnnnnnnnnnnnnnnnntgcctgcgaagcagcattaggactatctctactagttatagtatctaacacctacgggannnnnnnnnnnnnnnnnnnnnnnnnnnnnnnnnnnnnnnnnnnnnnnnnnnnnnnnnnnnnnnnnnnnnnnnnnnnnnnnnnnnnnnnnnnnnnnnnnnnnnnnnnnnnnnnnnnnnnnnnnnnnnnnnnntcagcttaatcagcttattctacctaaaccaaccaaatgataatacattgaactcctccttaatatttttctctgattcccnnnnnnnnnnnctattagcacttacaacatgacttctgccccttatacttatagcgagtcaacaccatttatcaaaagaacccttaactcgaaaaaaactatatatttcaatactaattcttctccagttgttcctaattataactttcactgcctctgaactcatcttcttttannnnnnnnntgaagnnnnactaattccgaccctgatcattattacccgatgaggaaatcaaactgaacgactaaacgcagggctctacttcttattttatactttaataggatccctcccactcctagtagctctcctttatatccacaatttcatgggctccctaaattttctcataattcaatactgaatccagcctctgccaaactcctgatctaacattttcctatgactggcatgcataatagcattcatagtaaagatacctctatacggcctccacttgtgactaccaaaagcacacgtagaggcccnnnttgccggctccatagtacttgccgctgtannnnnnnnnnnnnnnnnnnnnnnnnnnnnnnnnnnnnnnnnnnnnnnnnnnnnnnnnnnnnnnnnnnnnnnnnnnnnnnnnnnnnnnctatctctatgaggcataatcataacaagctctatctgtctccgtcaaacagatctaaaatccctaattgcatactcctcagttagtcatatggcactggttatcgtagcggttcttattcaaacaccatgaagnnnnnnnnnnnnnnnnnnnnnnnnnnnnnnnnnnnnnnnnnnatcctcaatactattctgcttagccaactccaattacgaacgaatccatagnnnnnnnnnnnnnnnnnnnnnnnnnnnnnnnnnnnnnnnnnnnnnnnnnnnnnnnnnnnnnnnnnnnnnnnnnnnnnnnnnnnnnnnnnnnnnnnnnnnnnnnnnnnnnnnnnnnnnnnnntttgtagtgatatcctcattctcatgatccaacattactattatcctaataggaattaacattaccatcaccgccctatactcactttatatattaatcaccacacaacgtggtaaatattcccaccatatcaaaaatattaaancatcattcacacgagaaaatgcccnnnnnnnnnnnnnnnnnnnnnnnnnnnnnnnnnnnnnnnnnnnnnnnnnnnnnnnnnnnnnnnnnnnnnnnnnnnnnnnnnnnnnnnnnnnnnnnnnnnnnnnnnnnnnnnnnnnnnnnnnnnnnnnnnnnnnnnnntaccgaaaaagtactgcaagaactgctaattcatgctcccatgtataagaacatggctttttcaacttttataggatagaagtaatccgttggtcttaggaaccaaaaaattggtgcaactccaaataaaagtaataaatatattttcttcatgcataatcacagccctagttattcttactttgcccatcannnnnnnnnnnnnnnnnnnnnncaagaataagctatacccatactatgtaaaaaccgnnnnnnnnnnnncattcatnnnnnnnnnnattcccacaataatatttatctactcaggacaggaaacaattatttcaaactggcattgaataacaatccagactataaaactatccatgagtttcaaattagactacttctcaannntctttgtacctgtagccctttttgtcacgtggtctatcatagaattctctatatgatatatacactccgatccttacattaaccgatttttcaagtaccttctcttattcctcattactataatagtcctagttaccgcaaacaacatattccaactattcattggctgagaaggagttggcattatatcattcctacttattggatgatggtanggccgaaccgatgcaaatacagccgccctacaagccgtcctctacaaccgtattggagatgtaggcttcattataaccatagcatgatttctactaannnnnaacacatgagaccttcaacaaatcttcattacgacaaacgataattttaatttgccactacttggcctactactagcagctaccggtaaannnnnnnnnnnnnnnnnnnnnnnnnnnctcccctcagcnnnnnnnnnnnnnnnnnnnnnnnnnnnnnnnnnnnnnnnnnnnnnnnnnnnnnnnnnnnnnnnnnnnnnnnnnnnnnnnnnnnnnnnnnnnnnnnnnnnnnaccaaactattcaaaccctcactttatgcttaggggccattactacactatttaccgcaatctgcgctcttacacagaacgatatcaaaaaaattgtagcgttctctacctcaagccaactaggcctaataatagtaacaattggcattaaccagccctacttagnnnnnnnnnnnnnnnnnnnnnnnnnnnnnnnnnnnnnnnnnnnnnnnnnnnnnnnnnnnnnnnnnnnnnnnnnnnnnnnnnnnnnnnnnnnnnnnnnnnnnnnnnnnnnnnnnnnnnnnnnnnnnnnnnnnnnnnnnnnnnnnnnnnnnnnnnnnnnnnnnnnnnnnnnnnnnnnnnnnnnnnnnnnnnnnnnnnnnnnnnnngacctgatcatcgagtccgctaacacgtcgaataccaacgcctgagccctcttaattacactcgttgccacatccctaaccgctgcctacagcacccgaattatattctttgctctactaggccagccccgcttctcccctataatccttatcaacgagaataatcctctcctaattaactctattaaacgactnnnnnnnnnnnnnntatttgcagggtatattatctcccacagcatcacacccactaccatcccacagataactatgcctcattatctaaaaatgacagcccttgnnnnnnnnnnnnnnnnnnnnnnnnnnnnnnnnnnnnnnnnnnnnnnnnnnnnnngactcaaatttaactacccttctaattactttaaattctccagcctccttggctactatccaaccattatgcaccgcctcacacctaaaacaagtttaaccattagccagaaatcagcatctatacttctggactccatctgactagaaaacatcctacccaaatcaatctcgtatttccaaataaaatcttctacccttatttcaaatcaaaaaggtctcatcaaactctatttcctatcgttcatactaacnnnnnnnnnnnnnnnnnnnnnnnnnnnnnnnnnnnnnnnnnnnnnnnnnnnnnnnnnnnnnnnnnnnnnnntgatcagcctgtaacaaccaccaaccaagttccataactgtatnnnnnnnnnnnnnnnnnnnnnnnnnnnnnnnnnnnnnnnnnnnnnnnnnnnnnnnaaatcactcaatcccctattccattaaactttaatactacctccacctcatcatnnnnnaaaatatagcaagcagtcaacaattcagacaacaaaccagtaataaaagccgctagaacagccttatttgaaactcacacctcagggtattgctcagtagccatagcagttgtataaccaaatactactaatatannnnnnnnnnnnnnnnnnnnnnnnnncaaccctaaaaaagaacccccaaaattcagaacaatcgcacaaccaatcccaccgctaataattagcannnnnnnnnnnnnnnnnnnnnnnnnnnnnnnnnnnnnnnnnnnnnnnnnnnnnnnnnnnnnnnnnnnnnnnnnnnnnnnnnnnnnnnnnnnnnnnnnnnnnnnnnnnnatttaaccatgactaatgacatgaaaaatcatcgttgtatttcaactataagaacattaatgaccaacattcgaaaaacccacccactagctaaaattgttaacaactcattcattgacctcccagcgccgtctaacatctctgcttgatggaatttcggatccttactaggagtatgcttgattctacagattctaannngtttattcttagctatacactatacatcggacacagccacagctttttcatcagtcacccacatctgccgagacgttaactacggctgaattatccgctatatacacgcaaatggcgcttccatattctttatctgnnnnnnnnnnnnnnnnnnnnnnnnnnnnnnnnnnnnnnnnnnnnnnnnnnnnnnnnnnnnnnnnnnnnnnnnnnnnnnnnnnnnnnnnnnnnnnnnnnnnnnnnnnnnnnnnnnnnnnnnnnnnnnnnnnnnnnnnnnnnnntgaggggcaactgtaatcactaaccttctctctgccatcccttatatcggaactgacttagtagaatggatctgaggcggcttctcagtggacaaagcaaccctaacacgattctttgcattccatttcatcctccctttcatcatcgcagctctagcaatagtacacctcctannnnnnnnnnnnnnnnnatccaacaacccttcaggaatcacatcagactcagacaaaattccatttcacccttactacacaatcaaggatatcctaggagccttactcctactcctaatcctaatatcactagttttattttcacctgacctattaggagacccagataactacacccctgcaaancccctaaacacccctccacannnnnnnnctgagtggtattttctannnnnnnnnnnnnnnnnnnnnnnnnnnnnnnnnnnnnnnnnnnnnnnnnnnnnnnnnnnnnnnnnnnnnnnnntcttggcattcannnnnnnnnnnnnnnnnnnnnnnnnnnnnnnnnnnnnnnnnnnnnnnnnnnnnnnnnnnnnnnnnnnnnnnnnnnnngccgatcttctcactttaacatgaattggaggacaaccagttgaacaccctttcatcattatcggacaagtcgcttcaatcctatatttcaccatcttattgatcctaannnnnnnnnnnnnnnnnnnnnnnnnnnnnnnnnnnnnnnnnnnnntctttgtagtataaccattaccttggtcttgtaaaccaaaaatggagagtaaccgccctccctaagactcaaggaagaanctcttgctccaccannnnnnnnnnnnnnnnnnnnnnnnnnnnnnnnnnnnnnnn
>TU2
gttaatgtagcttaattaataaagcaaggcactgaaaatgccaagatgagtcgcacgactccataaacannnnnnnnnnnnnnnnnnnnnnnnnnnnnnnnnnnnnnnnnnnnnnnnnnnnnnnnnnnnnnnnnnnnnnnnnnnncccttannnnnnnnnnnnnnntaaaggagcaggtatcaagcacactcttaagtagctcataacaccttgctaagccacacccccacgggatacagcagtgataaaaattaagccataaacgaaagtttgactaagccatactaaatagggttggtaaatttcgtgccagccaccgcggtcatacgattaacccaaactaataggccnnnnnnnnnnnnnnnnnnnnnnnnnnnnnnnnnnnnnnnnnnnnnnnnnnnnnnnnnnnnnnnnnnnnnnnnnnnnnnnnnnnnnnnnnnnnnnnnnnnnnnnnnnnnnnnnnnnnnnnnnnnnnnnnnnnnnnnnnnnnnnnnnnnnnnnnnnnnnnnnnntagncctaaacatagataattttacaacaaaataattcgccagaggactactagcaatagcttaaaactcaaaggacttggcggtgctttatatccctctagaggagcctgttctataatcgataaaccccgataaacctcaccacctttcgctaattcagtctatataccgccatcttcagcaaaccctcaaaaggtagaacagtaagcacaatcnnnnnnnnnnnnnnnnnnnnnnnnnnnnnnnnnntatgaggtgggaagaaatgggctacattttctancccaagaacatttcacgaatgtttttatgaaattaaaaactgaaggaggatttagtagtaaattaagaatagagagcttaattgaatagggccatgaagnncgcacacaccgcccgnnnnnnnnnnnnngtaataagacacaaccataaccatattaacttaactaaaacacaagaggagacaagtcgtaacaaggtaagcataccggaaggtgtgcttggattaatcaaagtgtagcttaactaaagcgtctggcctacacccagaagatttcattacttatggccactttgaacaaaagctagcccaactaaccccaaacttaagtattacagacacataaaataaaacatttagttaaacaataaaagtataggagatagaaannnnnnnnnnnnnnnnnnnnnnnnnnnccgtaagggaatgatgaaagacatcttaacagtattaaacagcaaagattaccccttctaccttttgcataatgaactagccagaaacaacttaacaaagagaacttaagctaagctccccgaaaccagacgagctacnnnnnnnnnatctaaaaggatcaactcatctatgtagcaaaatagtgagaagatttgtgggtagaggtgaaaagcctaacgagcctggtgannnnnnnnnnnnnnnaaacagaattttagttcaactttaaatttacctnaaaaaaaataaaattttaatgtaaatttaaaatatagtcnnnnnnnnnnnnnnnnnnnnnnnnnnnnnnncaacctttattagagagtatatactaatatcaccatagttggcttaaaagcagccaccaattgagaaagcgttccagctcaannnnnnnnnnnnnnnnnnnnnnnnnnnnnnnnnnnnnnnnnnnnntatannnnnnnnnnnnnnnnnnnnnnagtatagaagcaataatgctagcatgagtaacaagaaccattttctccccgcataagcttatatcaggaacggatanaccactnatagttaacaatntgataatatcaacccaaaaatgaaatacttatccaccccattgttaacccaacacaggtatgcattcaaggaaagattaaaaggagtaaaaggaactcggcaaacacaaaccccgcnnnnnnnnnnnnnnnnnnnnnnnnnnnnnnnnnnnnnnnnnnnncactgcctgcccggtgacannnnnnnnnnnnnnnnnnnnnnnnnnnnnnnnnnnnnnnnnnnnnnnnnnnnnnnnnnnnnnnnnnnnnnnnntgaatggccacacgagggtttaactgtctcttactcccaatcagtgaaattgaccttcccgtgaagaggcgggaataccacaataagacgagaagaccctatggagctttaattaactaacccaaacttatggatactagatacctacaaggnataacataacaccattattatgggttagcaatttaggttggggtgacctcggaatataaaaaaactcccgagtgattaaaatttagaccnnnnnnnnnnnnnnnnncatcacttattgatccaataatttttgatcaacggaacaagttaccctagggataacagcgcaatcctattcaagagtccatatcgacaatagggtttacgacctcgatgttggatcaggacatcctaatggtgcagcagctatnnnnnnnnnnnnnnnnnaacgattaaagtcctacgtgatctgagttcagaccgnagcaatccaggtcggtttctatctattatacaacctcccccagtacgaaaggacaagggatgtaaggcctannnnnnnnnnnnnnnnnnnnnnnnatagatgaagtcaactcaatctaaccagtttatctcctcataagcccgagaaaaggggctttgttagggtggcagagcccggtaactgcgtaaaacttaaacctttannnnnnnnnnnnnnnnnnnnnnnnnnnnnnnnnnnnnnnnnnnnnnnnnnnnnnnnnnnnnnnnnnnnnnnnnnnnnnnnnnnnnnnnnnnnnnnnnnnnnnnnnnnnnnnnnnnnnnnnnnnnnnnnnnnnnnnnnnnnnnnnnnnnngtaggcccctacggcctccttcaaccaatcgcagacgcagtaaaactcttcacaaaagaacctctacgaccacttacatcttctatatcaatattcattctagcccccattctagctctatcactagccctaactatgtgaattcccctcccaataccctacccactcattaatataaacttgggagtcctattcatactagcaatatcaagcctcgccgtgtactccatcctctgatcaggatgagcctcaaactccaaatacgccctaatcggagcccttcgagcagtagctcaaacaatctcatatgaagtaacgctagcaattattctcttatcagtcctcctaataaacgggtcatttacactatccacgctaattattacccaagaacacatatgattaatctttccggcctgacccctagccatgatatgattcatctctactctagcagaaactaatcgagcccccttcgacttaactgaaggagaatccgaactagtctctggatttaacgtagagtatgcagcaggtccttttgccctattctttctagcagagtacgcaaatattattataataaacatcctcacaacaattctattcttcggcgcattccacaacccattcataccagaactctactctattannnnnnnnntaaaaaccctcttattaaccatctgcttcctangaatccgancatcataccctcgattccgctacgatcaattaatacacttattatnaaaaaattttctgcccttaactttagccctatgcatatganatgttgccttacccattatnnnnnnnnnnnnnnnnnnnnnnnnnnnnnnnnnnnnnnnnnnnnnnnnnnnnnnnnnnnnnnnnnnnnnnnnnnnnnnnnnnnnnnnnnnnnnnnnnnnnnnnnnnnnnnnnnnnnnnnnnnnnnnnttcaaagatcttcgtgctaccaannnnnnnnnnnnnnnnnnnnnnnnnnnnnnnnnnnnnnnnnnnnnnnnnnnnnnnnnnnnnnnnnnnnnnnnnnnnnnnnnnnnnnnnnnnnnnnnnnnnnnnnnnnnnnnnnnnnnnnnnnnnnnnnnnnnnnnnnnnnnnnnnnnnnnnnnnnnnnnnnnnnnnnnnnnnnnnnnnnnnnnnnnnnnnnnnnnnnnnnnnnnnnnnnnnnnnnnnnnnnnnnnnnnnnnnnnnnnncgagccatagaggcctctacaaaatattttcttacacaagctaccgcctcaatattactantaataggagtcactatcaacctcctttactccggccaatgggtaatctcaaaaatctcaaaccccatcgcatccatcatgataaccactgccctaacaataaaactaggcctatctccattccacttctgagttcccgaagtaacacagggaattacgctcatatcaggaataatcctactaacatgacaaaaaatcgcacctatgtccatcctatatcaaatctctccatcaattaacaccaaccttcttatactaatagcccttgcannnnnnnnnnnnnnnnnnnnnnnnnnnnnnnnnnnnnnnnnnnnnnnnnnnnnnnnnncatactcctccattgcccacataggctgaatagccgctatcattacttataaccctacaataataattctaaacttaactttatatattctaataacactatctaccttcatactatttatattaaactcatccaccacgaccctatctttatcccacatatgaaacaaatttcccctaatcacttccataatcttaatcttaatactatccctaggaggactacccccattatctggcttcatccccaaatgaataattattcaagaattaacaaaaaataacataattattattccaacactaatggctatcaccgntctacttaacttatatttctacctgcgactcanatatagcaccgcacttaccatatttccatccacaaacaannnnnnnnnnnnnnnnnnnnnnnnnnnnnnnnnnnnnnnnnnnnnnnnnnnnnnnnnnnnnnnnnnnnnnnnnnnnnnnnnnnnnnnnnnnnnnnnnnnnnnnnnnnnnnnnnnnnnnnnnnnnnnnnnnnnnnnnnnnnnnnnnnnnnnnnnnnnnnnnnnnnnnnnnnnnnnnnnnnnnnnnnnnnnnnnnnnnnnnnnnnnnagaatctatcttacatcaattgaatgcaaatcaaacactttaattaagctaagccctccctagattggtgagcttctacctcacgaaattttagttaacagctaaataccctagtaactggnttcaatctaccttctcccgccgcgtaggaaaaaaaggcgggangaagccccggcggcgtctaggctgcttctttgaatttgcaattcaatatgaaaattcaccacggagcttggnaaaaagannnnnnnnnnnnnnnnnnnnnnnnnnnnnnnnnnnnnnnnnnnnnnnnnnnnnnnnnnnnnnnnnnnnnnnnnngattgttctccactaatcacaaggatattggtactttatacttactatttggagcatgagccggtatagtaggcactgccttgagcctcctcatccgagccgaactaggtcagcccggtactttactaggtgatgatcaaatttataatgtcatcgtaaccgcccatnctttcgtaataatcttcttcatagtcatacccatcataattgggggctttggaaactgactagtgccgttaataattggtgctccggacatggcattcccccgaataaataacatgagcttctgactccttcctccatcctttcttctactattagcatcttctatggtagaagcaggtgcaggaacgggatgaaccgtataccccccactggctggcaatctggcccatgcaggagcatccgttgaccttacaattttctccnnnnnnnnnnccggagtctnnnnnnnnnnnnnnnnnnnnnnnnnnnnnnnnnnnnnnnnnnnnnnnnnnnnnnnnnnnntatcccagtatcaaactcccctgtttgtatgattagtactaattacagcagttctactcttactatccctgcntgtactggctgctggaattacaatacttttaacagaccggaatcttaatacaacattttttgatcccgctggaggaggagaccctatcctatatcaacacctattctgattcttcgggcatcctgaagtttacattcttatcctgcccggattcggaataatttctcacattgtcacttactactcagggnaaaaagagcctttcggctatataggaatagtatgagcaataatatctattgggtttctaggctttatcgtatgagctcaccatatgtttaccgtaggaatagatgtagacacacgagcatactttannnnnnnnnnnnnnnnnnnngctattccaacgggagtaaaagtatttagttgactggcaacacttcatggaggcaatattaaatgatctccagctatgctgtgagctttagggtttattttcttattnnnnnnnnnnnngttaacaggtattgtcctagctaattcgtccttagacatcgttcttcatgatacatattatgttgtagctcattttcactatgtgctttcaataggagcagtttttgccattatgggaggatntgcnnnnngattccctttattctcaggttatactcttaacgatacttgagcaaagattcactttacaattatgtttgtgggagtaaatataactttcttccctcaacatttcctaggcttatctggaatacctcgtcgatactctgactacccagnnnnatatacnnnnnnnnnnnnnntctcctctataggatcgtnnnnnnnncttacagcggtgatgcttnnnnnnnnnnnnnnnnnnnnnnnnnnnnnnnnnnnnnnnnnnnnnnnnnnnnnnnnnnnnnnnnnnnnnnnnnnnnnnnnnctacatggatgtccccctccatatcacacgttcgaagaacctacatatgtgatccaaaaataagaaaggaaggaatcgaaccccctaaaattggtttcaagccaatgtcataaccattatgtctttctcaatcaggagatattagtaaaacattacatgactttgtcaaagttaaattataggtgaaacccctatatatctctatggcgtacccatttcaactcggattacaggacgcaacctcccctattatagaggagctacttcattttcatgaccatacactaataattgtattcttaatcagttctttagttctnnnnnnnnnnnnnnnnnnnnnnnnnnnnnnnnnnnnnnnnnnnnnnnnnnnnnnnnnnnnnnnnnnnnnnnnnnnnnnnnnnnnnnnnnnnnnnnnnnnnnnnnnnnnnnnnnnnnnnnnnnnnnnncgaatcctttatataatggacgaaattaataacccctctttaaccgtgaaaacaataggccaccaatgatactgaagctatnaatatactgactatgaagacttaaactttgactcctacataatcccaacacaagaattaaagccaggagaactccgactattagaagtagacaaccgagttgtcctcccaatagaaataaccatccgaatacttatctcttcagaagacgttttgcattnnnnnnnnnnnnnnnnnnnnnnnnnnaaaactgacgctattccaggacgactaaaccaaaccacccttatagccatacgaccaggactgtactatggccagtgctctgaaatctgcggatctaaccacagctttnnnnnnnnnnnnnnnnnnnnnnnnnnnnnnnnnnnnnnnnnnnnnnnnnnnnnnnnnnnnnnnnnnnnnnnnnnnnnnnnnnnnnnnnnnnnnnnnnnnnnnnnnnnnnnnnnnnnnnnnnnnnnnnnnnnnnnnnnnnnnccttaatgaaatgccacagctagatacatccacctgatttattataatcttttcaatatttctcaccctcttcattctatttcaactaaaaatttcaaatcactactacccagaaaacccgacaaccaaatctgctaaaattacnnnnnnnnataatccttgagaaaacaaatgaacgaaaatttattcgcttctttcgctgccccctcaataataggtctccctattgtggtactgatcgtcatattcccttccattttattcccagcacccagtcgtctaannnnnnnnnnnnnnnnnnnnnnnnnnnaatgactaattcaactaacatcaaaacnnnnnnnnnnnnntcataaccaaaagggacgaacctgagctctcatacttatatcactaattctatttattggctcaactaatctacttggactactacctcactcatttacgcccacaacacaactctctataaacctcggaatagcaatccccctgtgagcagggacagtaattaccggtttccgctataagaccaaancatccttagcacactttctacctcaaggcacccctcttcccctaattccaatactagnnnnnnnnnnnnnnnnnnnnnnnnnnnnnnnnnnnnnnnnnnnnnnnnnnnnnnnnnnnnnnnnnnnnnnnnnnnnnnnnnnnnnnnnnnnnnnnnnnnnnnnnnnnnnnnnngctcttatcaatattagcgcggccacagcttttatcacttttattattctaatcctacttacgattctagaatttgctgttgccttaattcaagcctatgtttttaccttactagtgagtctatacctacatgacaacncttaatgacccaccaaactcacgcttaccatannnnnnnnnnnnnnnnnnnnnnnnnnnnnnnnnnnnnnnnnnnnnnnnnnnnnnnnnnnnnnnnnnnnnnnnnnnnnnnnnnnnnnnnnnnnnnnnnnnnnnnnnnnnnnnnnnnnnnnnnnnnnnnnnnnnnnnnnnnnnnnnnnnnnnnnnnnnnnnnnnnnnnnnnnnnnnnnnnnnnnnnnnnnnnnnnnnnnnnnnnnnnnnnnnnnnnnnnnnnnnnnnnnnnnnnnnnnnnnnnnnnnnnnnnnnnnnnnnnnnnnnnnnnnnnnnnnnnnnnnnnnnnnnnnnnnnnnnnnnnnnnnnnnnnnnnnnnctggcctcctaccggcattattcctcttaacccattagaagtgcctctactcaacacctcagtcctcctagcctccggagtatctattacttgagccnnnnnnnnnnnnnnnnnnnnnnnnnnnnnnnnnnnnnnnnnnnnnnnnnnnnnnnnnnnnnnnnnnnnnntatattttacgctattacaggcctccgaatactatgagannnnnnnnnnnnnnnnnnnnnnnnnnnnnnnnnnnnccttttttatagccactggatttcacggattacacgtaattattggctctacattcctcatcgtgtgcttcctccgacagctatactaccanttcacatcaaaccaccacttcggatttgaagccgctgcatgatattgacactttgttgatgtagtctggctattcttgtatgtatctatttattgatgaggatcctatttctttagtataactagtacgattgactnnnnnnnnnnnnnnnnnnnnnnnnnnnnnnnnnnnnnnnnnnnnnnnnnnnnnnnnnnnnnnnnnnnnntagccctagcatccttacttgtactaatcgcattctgacttnnnnnnnnnnnnnnnnnnnnnnnnnnnncaagcccctacgaatgtggttttgaccccatgggatctgnnnnnnnnnnnnnnnnnnnnnnnnnnnnnnnnnttgccatcacatttctgcttttcgacctagaaattgcactcctactcccacttccctgagcgtcacaaaccaacaagctaacaacaatacttatcatagcactcctactaatctccctcctagctgcgagcctagcgtatgaatggaccgaaaaggggctagaatgaaccgaatatgataattagtttaagccnaaaaacaaatgatttcgactcattagattatgatttatctcataattatcatatgtccatannnnnnnnnnnnnnnnnnnnnnnnnnnnnnnnnnnnnnnnnnnnnnnnnnnnnnnnnnnnnnnnnnnnnnnnnnnnnnnnnnnnnnnnnnnnnnnnnnnnnnnnnnnnnnnnnnnnnnnnnnnnnnnnnnnnnnnnnnnnnnnnnnnnnnnnnnnnnnnnnnnnnnnnnnnnnnnnnnnnnnnnnnnnnnnnnnnnnnnnnnnnnnnnnnnnnnnnnnnnnnnnnnnnnnnnnnnnnnnnnnnnnnnnnnnnnnnnnnnnncaaaacctaaaccttttacaatgctaaaaattatcatccctactatcatactaatcccccttacatgaatatcaaagcctaacataatctgaattaacacgacaacatatggtttgctaatcagcttaatcagcttattctacctaaaccaaccaaatgataatacattgaactcctccttaatattttnnnnnnnnnnnnnnnnnnnnnnnnnnnnnnnnnnnnnnnnnnnnnnnnnnnnnnnnnnnnnnnnnnnnnnnnnnnnnnnnnnnnnnnnnnnnnnnnnnnnnnnnnaaaaactatatatttcaatactaattcttctccagttgttcctaattataactttcactgcctctgaactcatcttcttttacatcctatttgaagcaacactaattccgannnnnnnnnttattannnnatgaggaaatcaaactgaacgactaaacgcagggctctacttcttattttatactttaataggatccctcccactcctagtagctctcctttatatccacaatttcatgggctccctaaattttctcataattcaatactgaatccagcctctgccaaactcctgatctaacattttcctatgactggcatgcataatagcattcatagtaaagatacctctatacggcctccacttgtgactaccaaaagcacacgtagaggcccctattgccggctccatagtacttgccgctgtactcctaaaactaggaggctatggcatgatacgaattacaactctactaaatcccctgaccaacttcatagcgtaccccttcataatannnnnnnnnnnnnnnnnnnnnnnnnnnnnnnnnnnnnnnnnnnnnnnnnnnnnnnnnnnnnnnnnnnnnnnnnnnnnnnnnnnnngtcatatggcactggttatcgtagcggttcttattcaaacaccatgaagttatataggtgcaacagctctaataattgcnnnnnnnnnnnnnnnnnnnnnnnnnnnnnnnnnnnnnaactccaattacgaacgaatccatagccgtactataattctcgcacgaggacnnnnnnncctccttcccctaatagcagcctgatgactattagcaagcctcacaaatctggctctccctccaacaattaatcttatnnnagaactatttgtagtgatatcctcattntcatgatccaacattactattatcctaataggaattaacattaccatcaccgcnnnnnnnnnnnnnnntatattaatnnnnnnnnnnnnnnnnnnnnnnnnnnnnnnnnnnnnnnnnnnnnnnnnnnnnttcacacgagaaaatgnnnnnnnnnnnnnnnnnnnnnnnnnnnnnnnnnnnnnnnnnnnnnnnnnnnnnnnnnnnnnnnnnnnnnnnnnnnnnnnnnnnagtttaacaaaaacattagattgtgagtctaacaataaaagctcaaacctttttgcttaccgaaaaagtactgcaagaactgctaattcatgctcccatgtataagaacatggctttttcaacttttataggatagaagtaatccgttggtcttaggaaccaaaaaattggtgcaactccaaataaaagtaataaatatattttcttcatgcataatcacagccctagttattcttactttgcccatcattatattctctactaaactttacaagaataagctatacccatactatgtaaaaaccgctacttcttacgcattcataattagcataannnnnacaataatatttatctactcaggacaggaaacaattatttcaaactggcattgaataacaatccagactataaaactatccatgagtttcaaattagactacttctcaataatctttgtacctgtagccctttttgtcacgtggtctatcatagaattctctatatgatatatacactcnnnnnnnnnnnnnnnnnnnnnnnnnnnnnnnnnnnnnnnnnnnnnnnnnnnnnnnnnnnnnnnnnnnnnnnnnnnnnnnnnnnnnnnnnnnnnnnnnnnnnnnnnnnnnnnnnnnnnnnnnnnnnnnnnnnttattggatgatggtacggccgaaccgatgcaaatacagccgccctataagccgtcctctacaaccgtattggagatgtaggcttcattataaccatagcatgatttctactaaacttaaacacatgagaccttcaacaaatcttcattacgacaaacgataattttaatttgccactacttggcctactactagcagctaccggtaaatctgctcaattcggcttacatccctgactcccctcagccatagaaggccccactcctgtatcagccctacttcactcaagcacaatagttnnnnnnnnnnnnnnnnnnnnnnnnnnnnnnnnnnnnnnnnnnnnnnnnnnnnnnnnnnnnnnnnnnnnnnnnnnnnncttaggggccattactacactatttaccgcaatctgcgctcttacacagaacgatatcaaaaaaattgtagcgttctctacctcaagccaactaggcctaataatagtaacaattggcattaaccagccctacttagccttcttanacatctgcactcacgcattctttaaagccatactattcatatgctcagggtcaattatccacagcnnnnnnnatgaacaagacattcgaaaaatgggtggcctatttaaagtccttcccttcaccacaacctccctcattatcggaagcctcgcattaacaggcatgcctttccttacaggattctactccaaagacctgatcatcgagtccgctaacacgtcgaataccaacgcctgagccctcttaattacactcgttgccacatccctaaccgctgcctacagcacccgaattatattctttgcnnnnnnnnnnnnnnnnnnnnnnnnnnnnnnnnnnnnnnnnnnnnnnnnnnnnnnnnnnnnnnnnnnnnnnnnnnnnnnnnnnnnnnnnnnnnnnnnnnnnnnnnnnnnnnnnnnnnnnnnnnnnnnnnnnnnnnnnnnnnnnnnnnnnnnnnnnnnnnnnnnnnnnnnnnnnnnnnnnnnnnnnnnnnnnnnnnnnnnnnnnnnnnnnnnnnnnnnnnnnnnnnnnnnnnnnnnnnnnnnnnnnnnnnnnnnnnnccnnnnnnnnnnnnttaaattctccagcctccttggctactatccaaccattatgcaccgcctcacacctaaaacaagtttaaccattagccagaaatcagcatnnnnnnnnnnnnnnnnnnnnnnnnnnnnnnnnnnnnnnnnnnnnnnnnnnnnnnnnnnnnnnnnnnnnnnnnnnnnnnnnnnnnnnnnnnnnnnnnnnnnnnnnnnnnnnnnnnnnnnnnnnnnnnnnnnnactataatcctcagtctactaatccttaattaccacgggtaacnnnnnnnnnnnnnnnnnnnnnnnnnnnnnnnnnnnnnnnnntaacaaccaccaaccaannnnnnnnnnnnnnnnnnnnnnnnnnnnnnnnnnnnnnnnnnnnnnnnnnnnnnnnnnnnnnnnnnnnntaaatcactcaatcccctattccattaaactttaatactacctccacctcatcatccttcaaaatatagcaagcagtcaacaattcagacaacaaaccagtaataaaagccgctagaacagccttatttgaaactcacacctcagggtattgctcagtagccatagcagttgtataaccaaatactactaatataccccccaaataaattaaaaatactatcaaccctaaaaaagaacccccaaaattcagaacaatcgcacaaccaatcccaccgctaataattagcacaagcccaccataaataggagatggtttagtggcaaaacccacaaaactcatcacaaaaacgatacttaaaataaatacaatgtatgttatcattattcctacatggaatttaaccatgactaatgacatgaaaaatcatcgttgtatttcaactatnnnnnnnnnnnnnnnnnnnnnnnnnnnnnnnnnnnnnnnnnnnnnnnnnnnnnnnnnnnnnnnnnnnnnnnnnnnnnnnnnnnnnnnnnnnnctgcttgatggaatttcggatccttactaggagtatgcttgattctacagattctaacaggtttattcttagctatacactatacatcggacacagccacagctttttcatcagtcacccacatctgccgagacgttannnnnnnntgaattatccgctatatacacgcaaatggcgcttccatattctttatctgcctattcatacatgtannnnnnnnnnnnnnnnnnnnnnnnnnnnnnnnnnnnnnnnnnnnnnnnnnnnnnnnnnnnnnnnnnnnnnnnnnnnnnnnnnnnnnnnnnnnnnnnnnnnnnnnnnnnnnnnnnnnnnnnnnnnnnnnnnnnnnnnnnnnnnnnnnnnnnnnnnnnnnnnnnnnnnnnnnnnnnnnnnnnnnnnnnntagaatggatctgaggcggcttctcagtggacaaagcaaccctaacacgattctttgcattccatttcatcctnnnnnnnnnnnnnnnnnnnnnnnnnnnnnnnnnnnnnnnnnnnnnnnnnnnnnnnnnnnnnnnnnncccttcaggaatcacatcagactcagacaaaatnnnnnnnnnnnnnnnnnnnnnnnnnnnnnnnnnnnnnnnagccttactcctactcctaatcctaatatcactagttttattttcacctgacctattaggagacccagataactacacccctgcaaaccccctaaacacccctccacatattaaacctgagtggtattttctattcgcctatgctatcctacgatccattcctaataaattaggaggtgtgctcgccctagtattctccatcctaatcttggcattcattccactcctccacacatctaagcaacgcagcataatattccgacccctcagccaatgcctattctgacttttagtcgccgatcttctcactttaacatgaattggaggacaaccagttgaacaccctttcatcattatcggacaagtcgcttcaatcctatatttcaccatcttattgatcctaataccaacagttagcgttatcgaaaataaccttctaaaatgaagagtctttgtagtataaccattaccttggtcttgtaaaccaaaaatggagagtaaccgccctccctaagactcaaggaagaagctcttgctccaccatcagcacccaaagctgaaattcttcttaaactattccctg
>TH11
nnnnnnnnnnnntaattaataaagcaaggcactgaaaatgccaagatgagtcgcacgactccataaacataaaggtttggtcctagccttcctattagtttttagtagacttacacatgcaagcctccacgccccagtgagaatgcccttaaaatcatcagtgatctaaaggagcaggtatcaagcacactcttaagtagctcataacaccttgctaagccacacccccacgggatacagcagtgataaaaattaagccataaacgaaagtttgactaagccatactaaatagggttggtaaatttcgtgccagccaccgcggtcatacgattaacccaaactaataggnnnnnnnnnnnnnnnnnnnnnnnnnnnnnnnnnnnnnnnnnnnnnnnnnnnnnnnnnnnnnnnnnnnnnnnnnnnnnnnnnnnnnnnnnnnnnnnnnnnnnnnnnnnnnnnnnnnnnnnnnnnnnnnnnnnnnnnnnnnnnnnnnnnnnnnnnnnnnnnnnnnnnnnnnnnnnnnnnnnnnnnnnnnnnnncaaaataattcgccagaggactactagcaatagcttaaaactcaaaggacttggcggtgcnttatatccctctagaggagcctgttctataatcgataaaccccgataaacctcaccacctttcgctaattcagtctatataccgccatcttcagcaaaccctcaaaaggtagaacngtaagcacaatcattttacnnaaaaaagttaggtcaaggtgtaacttatgaggtgggaagaaatgggctacattttctancccaagaacatttcacgaatgtttttatgaaattaaaaactgaaggaggatttagtnnnnnnttaagaatagagagcttaattgaatngggccatgaagcacgcacacaccgcccgtcaccctcctcaagtaataagacacaaccataaccatattaacttaactaaaacacaagaggagacaagtcgtaacaaggtaagcataccggaaggtgtgcttggattaatcaaagtgtancttaactaaagcgtctgncttacacccagaagatntcattacttatggccactttgaacaaaagctagcccaactaaccccaaacttaagtattacagacacataaaataaaacatnnnnnnnnnnnnnnnnnnnnnnnnnnnnnnnnnnnnnnnnnnnnnnnnnnnnnnnnnnnnnnnnnnnnnnnnnnnnnnnnnnnnnnnnnnngtattaaacagcaaagatnannnnnnnnnnnnnnnnnnnnnnnnnnnnnnnnnnnnnnnnnnnnnnnnnnnnnnnnnnnnnnnnnnnnnnnnnnnnnnnnnnnnnnnnnnnnnnnnnnnnnnnnnnnnnnnnnnnnnnnnnnnnnnnnnnnnnnnnnnnnnnnnnnnnnnnnnnnnnnnnnnnnnnnnnnnnnnnnnnnnnnnnnnnnnnnnnnnnnnnnnnnnnnnnnnnnnnnnnnnnnnnnnnnnnnnnnnnnnnnnnnnnnnnnnnnnnnnnnnnnnnnnnnnnnnnnnnnnnnnnnnnnnnnnnnnnnnnnnnnnnctttattagagagtatatactaatatcaccatagttggcttaaaagcagccaccaattgagaaagcgttccagctcaacaaacaatataacttaatcccaaccatactacatcaactcctaattatanccccctgggnnnnnnnnnnnnnnnnnnnnagcaataatgctannnnnnnnnnnnnnnnnnnnnnnnnnnnnnnnnnnnnnnnnnnnnnnnnnnnnnnnnnnnnnnnnnnnnnnnnnnnnnnnnnnnnnnnnnnnnnnnnnnnnnnnnnnnnnnccccattgttaacccaacacaggtatgcattcaaggaaagattaaaagaagtaaaagnaactcggcaaacacaaaccccgcctgtttaccaaaaacatcacctccagcatttctagtattggaggcactgcctgcccggtgacacttgtttaacggccgcggtatcctgaccgtgcaaaggtagcataatcatttgttctctaaatagggacttgtatgaatggccacacgagggtttaactgtctcttactcccaatcagtgaaattgaccttcccgtgaagaggcgggaataccacaataagacgagaagaccctatggagctttaattaactaacccaaacttatggatactagatacctacaaggcataacataacaccattattatgggttagcaatttaggttggggtgacctcggaatataaaaaaactcccgagtgattaaaatttagnnnnnnnnnnnnnnnnnnnnnnnnnnnnnnnnnnnnnnnnnnnnnnnnnnnnnnnnnnnnnnnnnnnnnnnnnnnnnnnnncaatcctattcaagagtccatatcgacaatagggtttacgacctcgatgttggatcaggacatcctaatggtgcagcagctattaagggttcgtttgttcaacgattaaagtcctacgtgatctgagttcagnnnnnnnnnnnnnnnnncggtttctatctattatacaacctcccccagtacgaaaggacaagggatgtaaggcctacctnacagaggcgccttaaaactaatagatgaagtcaactcaatctaaccagtttatctcctcataagcccgagaaaagnnnnnnnnnnnnnnnnnnnnnnnnnnnnnnnnnnnnnnnnnnnnnnnnnnnnnnnnnnnnnnnnnnnnnnnnnnnnnnaataaaatgttctttatnaacattatctctcttattatcccaatccttcttgccgtagccttcctcaccctcgttgaacgaaaagtcttaggctatatacaacttcgaaaaggannnnnnnnnnnnnnnnnnnnnnnnnnnnnnnnnnnnnnnnnnnnnnnnnnnnnnnnnnnnnnnnnnnnnnnnnnnnnnnnnnnnnnnnnnnnnnnnnnnnnnnncattctagcccccattctagctttatcactagccctaactatgtgaattcccctcccaataccctacccactcattaatataaacttgggagtcctattcatactancaannnnnnnnnnnnnnnnnnnntccatcctctgatcaggatgagcctcaaactccaaatacgccctaatcggagcccttcgagcagtagctcaaacaatctcatatgaagtaacgctagcaattattctcctatcagtcctcctaataaacgggtcatttacactatccacgntaattattacccaagaacatatatgattaatctttccggcctgacccctagccatgatatgattcatctctaccctagcagaaactaatcgagcccccttcgacnnnnnnnnnnnnnnnnnnnnnnnnnnnnnnnnnnnnnnnnnnnnnnnnnnnnnnnnnnnnnnnnnnnnnnnnnnnnnnnnnnnnnnnnnaaatattattataataaacatcctcacaacaattctattcttcggcgcattccacaacccattcataccagaactctantctattaacttcactataaaaaccctcttattnancatctgcttcctatgaattcgagcatcataccctcgattccgctacgatcaattaatacacttnttatgaaaaaattttctacccttaactttagccctatgcatatgacatgttgccttacccattatcaccgcaagtatcccaccccaaacataagaaatatgtcnnnnnnnagagttactttgatnnnnnnnnnnnnnnnnnnnnnnnnnnnnnnnnnnnnnnnnnnnnnnnnnnnnnnnnnnnnnnnnnnnnnnnnnnnnnnnnnnnnnnnnnnnnnnnnnnnnntattctacagtaaggtcagctaaattaagctatcgngcccataccccgaaaatgttggtttatacccttcccgtactaataannnnnnnnnnnttnnnnnnnnnnnnnncaactatcatgacaggaaccataatcgtcatactaagctcgcactgattactgatctgaattggattcgaaataaacatgctagccnnnatcnnnnnnnnnnnnnnnnnnnnnnnnnnnnnnnnnnnnnnnnnnnnnnnnnnnnnnnnnnnnnnnnnnnnnnnnnnnnnnnnnnnnnnnnnnnnnnnnnnnnnnnncaacctnctttactccggccaatgggtaatctcaaaaatctcaaaccccatcgcatccatcatgataaccactgccctaacaataaaactaggncnnnnnnnnnnnnnnnnnnnnnttcccgaagtaacacagggaattacgctcatatcaggaataatcctactaacatnnnnnnnnnnnnnnnnnnnnnnnnnnnnnnnnnnnnnnnnnnnnnnnnnnnnnnnnnnnnnnnnnnnnnnnatagcccttacatccgttctagtaggaggctgaggcggactaaatcaaactcaactacgaaaaatcatagcatactcctccattgcccacataggctgaatannnnnnnnnnnnnnnnnnnnnnnnnnnnnnnnnnnnnnnnnnnnnnnnnnnnnnnnnnnnnnnnnnnnnnnnnnnnnnnnnnnnnnnnnnnnnnnnnnnnnnnnnnnnnnnnnnnnnnnnnnnnnnnnnnnnnnnnnnnnnnnnnnnnnnnnnnnnnnnnnnnnaatcttaatactatccctaggaggactacccccattatctggcttcatccccaaatgaataattattcaagaattaacaaaaaataacataattnnnnntccaacactaatggctatcaccgctctacttaacttatatttctacctgcgactcacatatagcaccgcacttaccatatttccatccacaaacaacataaaaataaaatnacagttcgaatacacaaaaaaggcaaccctattacnnnnnnnnnnnnnnnnnnnnnctatactactcccactaacacctatattatcagtcttggactaggagtttaggttagaccagaccaagagccttcaaagctctaagcaagtgctatacacttaacccctnnnnnnnnnnnnnnnnnnnnnnnnnnnnnnnnnnnnnnnnnnnnnnnnnnnnnnatcaaacacttnnnnnnnnctaagccctccctagattgntgagcttctacctcacgaaattttagttnacagctaaataccctagtaactggcttcaatctaccttctcccgccgcgtagaaaaaaaaggcgggangaagccccggcggcgtctaggctgcttctttgaatttgcaattcaatatgaaaattcaccacggagcttggcaaaaagangacttaaacccctatnnnnnnnnttacnnnnnnnnnnnnnnnnnnnnnnnnnnnnnnnnnnnnnnnnnnnnnnnnnnnnnnnnnnnnnnnnnnnnnnnnnnnnnnnnnnnnnnnttactatttggagcatgagccggtatagtaggcactgccttgagcctcctcatccgagccgaactaggtcagcccggtactttactaggtgacgatcaaatttataatgtcatcgtaaccgcccatgctttcgtaataatcttcttcatagtcatgcncatcataattgggggctttggaaactgactagtgccgttaataattggtgctccggacatggcattcccccgaataaataacatgagcttctgactcctncctccatcctttcttctactattagcatcttctatggtagaagcaggtgcaggaacgggatgaaccgtataccccccactggctggcaatctggcccatgcaggagcatccgttgaccttacaattttctccttacacttagccggagtctcttctattttagggnnnnnnnnnnnnnncnntactattatcaacnnnnnnnnccctgcaatatcccagtatcaaactcnnctgttnnnnnnatcnnnactaattacagcagttctactcttactatccctgcctgtactggctgctggaattacaatacttttaacagaccggaatcttaatacaacattttttgatcccgctggaggaggagaccctatcctatatcaacacctattctgattcttcgggcatcctgaagtttacattcttatcctgcccggattcggaataatttctcacattgtcacttacnnnnnnnnnnnnnnnnnnnnnnnnnnnnnnnnnnnnnnnnnnnnnnnnnnnnnnnnnnnnnnnnnnnnnnnnnnnnnnnnnnnnnnnnnnnnnnnnnnnnnnnnnnnnnnngatgtagacacacgagcgtactttacgtccnccactataattatcgctattccaacgggagtaaaagtatttagttgactggcaacacttcatggaggcaatattaaatnnnnnnnnnnnnnnntatgagctttagngtttattnncttatttacagtagnnnnnnnnnnnggtattgtcctagctaattcgtccttagacatcgttcttcatgatacatattatgttgtggctcattttcactatgtgctttcaataggagcagtttttgccattatgggaggatttgcccactgattccctttattctcaggttatactcttaacgatacttgagnnnnnnnnnnnnnnnnnnnnnnnnnnnnnnnnnnnnnnnnnnnnnnnnnnnnnnnnnnnnnnnnnnnnnnnnnnnnnnnnnnnnnnnnnnnnnnnnnnnnnnnnnnnnnnnnnnnnnnnnnnnnnaccgtctcctctataggannnnnnnnnnnnnnnnnnnnnnnnnnnnnnnnnnnnnnnnnnnnnnnnnnnnnnnnnnnnnccaaacgagaagttgctatagtagaacttactacaactaacattgagtnactacatggatgtccccctccataccacacgttcgaagaacctacatatgtgatccaaaaataagaaagnaaggaatcgnnnnnnnnnnnnnngnttnnaagccaatgtcatnnnnnnnnnnnnnnnnnnnnncaggaggtattagtaaaacattacatgactttgtnaaagttaaattataggtgaaacccctatatatctctatggcgtacccatttcaactcggattacaggacgcaacctcccctattatagaggagctacttcattttnnnnnnnnnnnnnnnnnnnnnnnnnnnnnnnnnnnnnnnnnnnnnnnnnnnnnnnnnnnnnnnannnnnactannnnnnnnnnnnnnnnaagcacaatagacgcacaagaagtggaaacagtatgaaccattctacccgccattatcctaatcctaatcgctctaccnnnnnnnnnnnnnnnnnnnnnnnnnnacgaaannnntaacccctctttaaccgtgaaaacaataggccacnaatgatactgaagctatgaatatactgactatgaagacttaaactttgactcctnnnnnnnnnnnncacaagaattaaagccaggagaactccgactattagaagtagacaaccgagttgtcctcccaatagnnnnnnccatccgaatacttatctcttcagaagacgttttgcattcatgagccgttccatcactaggtctaaaaactgangctattncaggacgactaaaccaaaccacncttatagcnatacgaccaggactgtactatggccagtgctctgaaatctgcggatctaaccacagctttatacccattgttcttgaaatagtccccctatcttactttgagacctgatctgcctnnnnnnnnnnnnnnnnnnnnnnnnnnnnnnnnnnnnnnnnnnnnnnnnnnnnnnnnnnnnnnnnnnnnnnnnnnnnnnnnnnnnntccttaatgaaatgccacagnnnnnnnnnnncacctgatntattataatcttttcaatatttctcaccctcttcatcctatttcaactaaaaatttcaaatcactnnnnnnnnnnnnnnnnnnnnnnnnnnnnnnnnnnnnnnnnnnnnnnnnnnnnnccttgagaaaacaaatgaacgaaaatctattcgcttctttcgctgccccctcaataataggtctccctattgtggtactgatcgtcatattcccttccnttttattcccaacacccagtcgcctaatcaataatcggttaatctccattcagcaatgactaattcaactaacatcaaaacaaatactagcaattcataaccaaaagggacgaacntgagctctcatacttatatcactaattctatttattggatcannnnnnnnnnnnnnnnnnnnncctcactcatttacgcccacaacacaactctctataaacctcggaatagcaatccccctatgagcagggacagtaattaccggtttccgctataagaccaaagcatncttagcacactttctaccccaaggcacccctcttcccctaattccaatactngtagtcatcgaaactattagtctatttattcaacccatggctctagccgttcgattaaccgccaatattactgcaggacacctcctaatcnatttgattggaggggctaccnnnnnnctcatcaatattagcgcgacnacagcttnnnnnnnnnnnnnnnnnnnnnnnnnnnnnnnnnnnnnnnnnnnnnnnnnnnnnnnnnnnnnnnnnnnnnnnnnnnnnnnnnnnnnnnnnnnnnnnnnnnnnnnnnnnnnnnnnnnnnncaccanactcacgcttaccacatagtcaacccaagcccatgaccgctgacaggagccctttctgccctccttataacatcgggtcttatcatatgatttcactataactcaatatccctacttacattaggattcacaaccaacctgttaaccatataccagtgatnacganatntgatccnanaaggcacattccaaggacatcatnnncctattgtacaaaaaggactacgatacggaatagttctttttatcatatcagaagtatttttcttnnnnnnnnnnnnnnnagccttttaccactccagcctagcccctactcctgaacttgggggttgctggcctcctaccggcattattcctcttaacccattagaagtgcctctactcaacacctcagtcctcctagcctccgnnnnnnnnnnnnnnnnnnnnnnnnnnnnnnnnnnnnnnnnnnnnnncaaacatatactccaagccttattcattacaatctccttaggngtatattttacgntattacaggcctccgaatactatgagacatcttttacaatnnnnnnnnnnnnnnnnnnnnnnnnnnnnnnnnnnnnnnnnnnnnnnnnnnnnnnnnnnnnnnnnnnnnnctctacattcctcatcgtgtgcttcctccgacagctatattaccacttcacatcaaaccaccacttcggatttgaagccgctgcatgatattgacactttgttgatgtagtctggctattcttgtatgtatctatttattgatgannnnnnnnnnnnnnnagnnnnnnnnnnnnnnttnnnnnnnnnnnnnnnnnnnnnnnnnnnnnnnnnnnnnnnnnnnnnnnnnnnnnnnnnnnnnnnnnnnnnnnnnnnnnnnnnnnnnnnnnnnnnnnnnnnnnnnnnnnnnnnnnnncccagctaaatatctatacagacaagacaagcccctacgaatgtggttttgaccccatgggatctgctcgcctacctttctctataaaatttttcctagttgccatcacatttctgcttttcgacctagaaattgcactcctannnnnnnnnnnnnnnnnnnnnnnnnnnnnnnnnnnnncnnnnnnnnnnnnnatagcactcctactaatctccctcctagctgcgagcctagcgtatgaatggaccgaaaaggggctagaatnnnnngnntatgataattagtttaagccnaaaaacaaatgatttcgannnnnnnnnnnnnnnnnnnnnnnnnnnnnnnnnnnnnnnnnnnnnnnntattaatatctttctggcattcattctttctctaataggtatacttgtttatcgatcnnacctaatatcatcgctnnnnnnnnnnnnnnnnnnnnnnnnnnnnnnnnnnnnnnnnnnnnnnnnnnnnnnnnnnnnnnnnnnnnnnnnnnnnnnnnnnnnnnnnnnnnnnnnnnnnnnnnnnnnnnnnnnnnnnnnnnnnnnnnnnnnnnnnnnnnnnnnnnnnnnnnnnnnnaacacntatgggactgattacgtacaaaacctaaaccttttacaatgctaaaaattatcatccnnnnnnnnnnactaatcccccttacatgaatatcaaagcctaacatnnnnnnnnnnnnnnnnnnnnnnnnnnnnnnnnnnnnnnnnnnnnnnnnnnnnnnctacctaaaccaaccaaatgataatacattgaactcctccttaatatttttctctgattccctatcggcaccactattagcacttacaacatgacttctgccccttatacttatagcaagtcaacaccanttatcaaaagaacccttaactcgaaaaaaactatatatttcaatactaattcttctccaattgttcctaattataactttcacagcctctgaactcatcttcttttacatcctatttgaagcaacactgattccgaccctgatcattattacccgatgaggaaatcaaactgaacgactaaacgcaggactctacttcttattttatactttaataggatccctcccnnnnnnnnnnnnnnnnnnnnnnntccacaatttcannnnnnncctnaattttctcataattcaatactgaatccagcctctgccaaactcctgatctaatattttcctatgactggcatgcataatagcattcatagtaaanatacctctatacggcctccacttgtgactaccaaaagcacacgtagaggcccctattgccggctccatagtacttgccgctgtactcctaaaactaggaggctatggcatgatacgaattacaaccctactaaatcccctgaccaatttcatagnnnnnnnnnnnnnnnnnnnnnnnnnnnnnnnnnnnnnnnnnnnnnnnnnnnnnnnnnnnnnnnnnnnnnnnnnnnnntccctaattgcatactcctcagttagtcatatggcactggttatcgtagcggttcttattcaaacaccatgaagttatataggtgcaacagctctaataattgcccatggtttaacatcctcaatactattctgcttagccaactccaattacgaacgnnnnnnnnnncgtactataattctcgcacgaggacttcaaactctccttcccctaatagcagcctgatgactattagcaagcctcacaaatctggctctccctccaacaattaatnttatcggagaactattnnnnnnnnnnnnnnnnnnnnnnnnnnnnnnnnnnnnnattatcctaataggaattaacattatcatcaccgccctatactcactttatatatnnnnnnnnnnnnnnnnnnnnnnnnnnnnnnnnnntatcaaaaatatcaaaccatcattcacacgagaaaatgccctaatgaccttgcacctactgcccctactcctcctatcccttaaccctaaaattattctcggtcccatctactgnaagcatagtttaacaaaaacattanattgtgagtctaacaataaaagctcaaacctttttgcnnnnnnnnnnnnnnnnnnnnnnnnnnnnnnnnnnnnnnnnnnnnnnnnnnnnnnnnnnnnnnnnnnnnnnnnnnnnnnnnnnnnnnnnnnnnnnnnnnnnnnnnnnnnnnnnnnnnnnnnnnnnnnnnnnnnnnnnnnnnnnnnttttcttcatgcataatcannnnnnnnnnnnnnnnnnctttgcccatcattatatcctctactaaactttacaagaataagctatacccatactatgtaaaaaccgctacttcttacgcgttcataactagcataattcccacaataatannnnnnnnnnnnnnnnnnnnnnnnnnnnnnnnnnnnnnnnnnnnnnnnnnnnnnnnnnnnnnnnnnnnnnnnnnnnnnnnnnnnnnnnnnnnnnnnnnnnnnnnnnnnnnnnnnnnnnnnnnnnnnnnnnnnnnnnnnntcatagaattctctatatgatatatnnnnnnnnnnnnnnnnnnnnnnnnnnnnnnnnnnnnnnnnnnnnnnnnnnnnnnnnnnnnnnnnnnnnnnnnnnnnnnnnnnnnnnnnnnnnnactattcattggttgagaaggagttggcattatatnattcctanttattggatgatggtacggccgaaccgatgcaaatacagccgccctacaagccgtcctctacaaccgtattggagatgtaggcttcattataaccatagcataatttctactaaacttaaacacataaaaccttcaacaaatcttcattacnnnnnnnnnnnnnnnnnnnnnnnnnnnnnnnnnnnnnnnnnnnnnnnctaccggtaaatctgntcnattcggcctacatccctgactcccctcagccatagaaggccccactcctgtatcagccctacttcactcaagcacaatagttgtagcaggagtannnnnnnnnnnnnnnnnnnnnnnnnnnnnnnnnnnnnnnnnnnnnnnnnnnnnnnnnnctttatgcttaggggccattantacactatttaccgcaatctgcgctcttacacagaatgatatcaaaaaaattgtagngttntctacctcaagccaactaggcctaataatagtaacaattggcattaaccagccctacttagccttcttacacatctgcactcacgnnnnnnnnnnnnnnnnnnnnnnnnnnnnnnnnnnnnnnnnnnnccacagcctaaacgatgaacaagacattcgaaaaatgggtggcctatttaaantccttcccttcaccacaacctcccttattatcggaagcctcgcattaacaggcatgcctttccttacaggatnctactcnaaagacctgatcatcgagtccgctaacacgtcgaataccaacgcctgagccctcttaattacactcgttgccacatccctaaccgctgcctacagcacccgaattatattctttgctnnnnnnnnnnnnnnnnnnntctcccctataatccttatcaacgagaataatcctctcctaattaactctattaaacgactccttatcggaagtgtatttgcagggtatattatctcccacagcatcacacccactaccatcccacagataactangcctcattatctaaaaatgacagcccttgcagtaaccaccttgggtttcatcctggcactagaactaaaccttaccacacaaggactcaaatttaactatnnnnnnnnnnnnnnnnnnnnnnnnnnnnnnnnnnnnnnnnnnccaaccattatgcaccgcctcacacctaaaacaagtttaaccattagccagaaatcagcnnnnnnnnnnnnnnnnnnnnnnnnnnnnnnnnnnnnnnnnnnnnnnnnnnnnnnnnnnnnnnnnnnnnnnnnnnnnnnnnnnnnnnnnnnnnnnnnnnnnntcatcaaantctatttcctatcgttcatactaactataatcctcagtctactaatccttaattaccacgggtaacttccatgataaccaacacaccaattaataatgatcagcctgtaacaaccaccanccaagtcccataactgtacanagnnnnnatacccatancctcttcactaaaaaatccagagtcccccgtatcatagatcactcaatcccctattccattaaactttaatactacctccacctcgtcatccttcaaaatatagcaagcagtcaacaattcagacaacaaaccagtaataaaagccgctagaacagccttatttgaaactcacacctcagggtattgctcagtagccatagcagttgtataaccaaatactactaatataccccccaaataaattaaaaatactatcaaccctaaaaaagaacccccaaaattcagaacaatcgcacaaccaatcccaccgctaataattagcacaagcccaccataaataggagatggtttagtggcaaaacccacaaaactcatcacaaaaacgatacttaaaataaatacaatgtatgttatcattattnctacatggaatttaaccatgactaatgacatgaaaaatcatcgttgtatttcaactataagaacattannnnnnnnnnnnnnnnnnnnnnnnnnnnnnnnnnnnnnnnnnnnnnnnnnnnnnnnnnnnnnnnnnnnnnnnnnnnnnnnnnnnnnnnnnnnnnnnnnnnnnnnnnnnnnnnnnnnnnnnnnnnnnnnnnnnnnnnnnnnnnnnnnnnnnnnagctatgcactatacatcggacacagccacagctttttcatcagtcacccacatctgccgagacgttaactacggctgaattatccgctatatgcacgcaaatggcgcttccatattctttatctgcctattcctacatgtaggacgaggcctatattacggatcctatgtattcatagaaacatgaaacattggaattgtactattattcgcaaccatagccacagcattcatgggctatgtactacnnnnnnnnnnnntatcattttgaggagcaacnnnaatcactaatcnnnnnnnnnnnnnnnnnnatatcggaactgacttagtagaatggatctgaggcggcttctcagtggacaaagcaaccctaacacgattctttgnattccatttcatcctccctttcatnnnnnnnnnnnnngnaatagtacacctcctatttctacacgaaaccggatccaacaacccttcaggaatcacatcagactcagacaaaattccatttcacccttactacacaatcaaggatatcctaggagccttacnnntactcctaatcnnnnnnnnnctagttttattttcacctgacctnnnnnnnnnnnnnnnnnnnnnnnnnnnnnnnaaccccctaaanacnnntcnanatattaaacctgagtgatattttctattcgcctatgctatcctacgatccattcctaataaattaggaggtgtactcgccctagtattctccatcctaatcttggcattcnnnnnnnnnnnnnnnncatctaagcaacgcagcataatattccggccccttagccaatgcctattctgacttttagtcgccgatctnctcactttaacatgaattggagganaaccagttgaacaccctttcatcattatcggacaagtcgcttcaatcttatatttcaccatcttattgannnnnnnacnnacagttagcgttatcgaaaacaaccttctaaaatgaagagtctttgtagtataatcattaccttggtnttgtaaaccaaaaatggagagtaaccgccctccctaagactcaaggaagaagctcttgctccaccatcagcacccaaagctgaaattcttcttaaactattccctg
>TH5
nnnnntgtagcttaattaataaagcaaggcactgaaaatgccaagatgagtcgcacgactccataaacataaaggtttggtcctagccttcctattagtttttagtagacttacacatgcaagcctccacgccccagtgagaatgcccttaaaatcaccagtgatctaaaggagcaggtatcaagcacactctnnnnnnnnnnnnnacaccttgctaagccacacccccacgggatacagcagtgataaaaattaagccataaacgaaagtttgactaagccatactaaatagggttggtaaatttcgtgccagccaccgcggtcatacgattaacccaaactaataggcctacggcgtaaagcgtgttcaagatactttaacactaaagttaaaacttaactaagccgtaaaaagctacagttatcataaaataaaccacgaaagtgactttataataatctgactacacgatagctaagacnnnnnnnnnnnnnnnnnnnnnnnnnnnnnnnnnnnnnnnnnnnnnnnnnnnnnnnnnnnnnnnnnnnnnnnnnnnnnnnnctagcaatagcttaaaactcaaaggacttggcggtgctttatatccctctagaggagcctgttctataatcgataaaccccgataaacctcaccacctttcgctaattcagtctatataccgccatcttcagcaaaccctcaaaaggtagaacagtaagcacaatnnnnnnnnnnnnnnaagttaggtcaaggtgtaacttataaggtgggaagaaatgggctacattttctancccaagaacatttcacgaatnnnnnnnnnaaattaaaaactgaaggaggatttagtagtaaattaagaatagagagcttaattgaatagggccatgaagcacgcacacaccgcccgtcaccctcctcaagtaataagacacaaccataaccatattaacttaactaaaacacaagaggagacaagtcgtaacaaggtaagcataccggaaggtgtgcttggattaatcaaagtgtagcttaactaaagcgtctggcctacacccagaagatttcattacttatggccactttgaacaaaagctagcccaactaaccccaaacttaagtattacagacacataaaataaaacnnnnnnnnnnnnnnnnnnnnnnnnnnnnnnnnnnnnnnnnnnnnnnnnnnnnnnnnnnnnnnnnnnnnnnnnnnnnnnnnnnnnnnnnnnnnnnnnnnnnncagtaaagattacccnttctaccttttgcataatgaactagccagaaacaacttaacaaagagaacttaagctaagctccccgaaaccagacgagctacccataaacaatctaaaaggatcaactcatctatgtagcannnnnnnnnnnngatttgtgggtagaggtgaaaagcctaacgagcctggtgatagctggttacccacaaannnnnnnnnnnnnnnnnnnnnnnnnnnnnnnnnnnnnnnnnnnnnnnnnnnnnnnnnnnnnnnnnnnnnnnnnnnnnnnnnnnnnnnnnnnnnnnnnnnnnnnnnnnnnnnnnnnnnnnnnnnnnnnatatcaccatagttggcttaaaagcagccaccaattgagaaagcgttccagctcaacaaacaatataacttaatcccaaccatactacatcaactcctaattacannnnnnnnnnnnnnnnnnnnnnnnnnnnnnnnnnnnnnnnnnnnnnnnnnnnacaagaaccattttctcctcgcataagcttatatcaggaacggatagaccannnnnnnnnnnnnnnnnnnnnnnnnnnnnnnnnnnnnnaaatacttatccaccccattgttnnnnnnnnncaggtatgcattcaaggaaagattaaaaggagtaaaaggaactcggcaaacacaaaccccgcctgtttaccannnnnnnnnnnnnnagcatttctagtattggaggcactgcctgcccggtgacacttgtttaacggccgcggtatcctgaccgtgcaaaggtagcataatcatttgttctctaaatagggacttgtatgaatggccacacgagggtttaactgtctcttactcccaatcagtgaaattgaccttcccgtgaagaggcgggaataccacaataagacgagaagaccctatggagctttaattaactaacccaaacttatggatactagatacctacaaggcataacataacaccattattatgggttagcaatttaggttggggtgacctcggaatataaaaaaactcccgagtgattaaaatttagacccacaagtcaaaatacaacatcacttattgatccaataatttttgatcaacggaacaagttaccctagggataacagcgcaatcctattcnagagtccatatcnacaatagggtttacgacctcgatgttggatcaggacatccnnatggtgcagcngctattaanggttcgtttgttcaacgattaaagtcctacgtgatctgagttcagaccggagtaatccaggtcggtttctatctattatacaacctcccccagtacgaaaggacaagggatgtaaggcctacctcacagaggcgccttaaaactaatagatgaagtcaactcaatctaaccagtttatctcctcataagcccgagaaaaggggctttgttagggtggcagagcccggtaactgcgtaaaacttaaacctttactatcagaggttcaattcctctccctaacaaaatgttnnnnntcaacattatctctnttattatcccaatccttcttgccgtagccttcctcaccctcgttgaacgaaaagtcttaggcnntatacaacttcgaaaaggacctaatattgtaggcccctacggcctccttcaaccaatcgcagacgcagtaaaactcttcacaaaaaaacctctannnnnnnnnnnnnnnnnnnnnnnnnnnnnnnnnnnnnnnnnnnnnnnnnctctatcactagccctaactatgtgaattcccctcccaataccctacccactcattaatataaacttgggagtcctattcatactagcaatatcaagcctcgccgtgtactccatcctctgatcaggatgagcctcaaactccaaatacgccctaatcggagcccttcgagcagtagctcaaacaatctcatatgaagtaacgctagcaattattctcctatcagtcctcctaataaacgggtcatttacactatccacgctaattannnnnnnnnnnnntatatgattaatctttccggcctgacccctagccatgatatgattcatctctactctagcagaaactaatcgagcccccttcgacttaactgaaggagaatccgaactagtctctggatttaacgtagagtatgcagcaggtccttttgccctattctttctagcagagtacgcaaatattattataataaacatcctcacaacaattctattctttggcgcattccacaacccattcannnnnnnnnnnnnnnnnnnnnnnnnnnnnnnnnnnnnnnncttattaaccatctgcttcctatgaattcgagcatcataccctcgattccgctacgatcaattaatacacttattatgaaaaaattttctacccttaactttagccctatgcatatgacatgttgccttacccattatcaccgcaagtatcccaccccaaacataagaaatatgnnnnnnnnnnnnnnnnnnnnnnnnnnnnnnnnnnnnnnnnnnnnnnnnnnnnnnnnnnnnnnnnnnnnnnnnnngaacctaatcttaagaattcaaagatcttcgtgctaccaaacttacactatattctacagtaaggtcagctaaattaagctatcgggcccataccccgaaaatgttggtttatacccttcccgtactaataaaaccccctattctcatnnnnatcatagcaactannatgacaggnaccataatcgtcatactaagctcgcactgattactgatctgaattggattcgaaataaacatgctagnnnnnnnnnnnnnnnnnnnnnnnnnnnnnnnnnnnngagccatanaggcctctacaaaatattttcttannnnnnnnnnnnnnnnnatattannnnnnnnnnnagtcactatcaacctcctttactccggccaatgggtaatctcaaaaatctcaaaccccatcgcatccatcatgataaccactgccctaacaataaaactaggcctatctccattccacttctgagttcccgaagtaacacagggaattacgctcatatcaggaataatcctacnnnnnnnnnnnnnnnnnnnnnnnnnnnnnnnnnnnnnnnnnnnnnnnnnnnnnnnnnnnnnnnnnnnnnttatactaatagcccttacatccgttctagtaggaggctgaggcggactaaatcaaactcaactacgaaaaatcatagcatacnnnnnnnnnnnnnnnnnnnnnnnnnnnnnnnnnnnnnnnnnnnnnnnnnnnnnnnnnnnnnnnnnnnnnnnnnnnnnnnnnnnnnnnnnnnnnnnnnnnnnnnnnnnnnnnnttatattaaactcatccaccacgaccctatctttatcccnnnnnnnnnnnnnnnnnnnnnnnnnnnnnnnnnnnnnnnnnnnnnnnnnnnnnnnnnnnnnnnnnnnnnnnnnnnnnnnnnnnnnnnnnnnnnnnnnnnnnnnnnnnnnnnnnnnnnnnnnnnnnnnnnnnnnnnnnnnnnnnnnnnnnnnnnnnnnnnnnnnnnnnnnnnnnttatatttctacctgcgactcacatatagcaccgcacttaccatatttccatccacaaacaacataaaaataaaatgacagttcgaatacacaaaaaaggcaaccctattannnnnnnnnnnnnnnnnnnnnnctatactactcccactaacacctatattatcaatcttggactaggagtttaggttagaccagaccaagagccttcaaagctctaagcaagtgctatacacttaacccctgatcaaatcacctctaagggctgnaagaatctatcttacatcaattgaatgcaaatcaaacactttaattaagctaagccctccctagattggtgagcttctacctcacgaaattttagttaacagctaaataccctagtaactggnnnnnnnnnnnnnnnnnnnnccgcgtagaaaaaaaaggcgggangaagccccggcggcgtctaggctgcttctttgaatttgcaattcaatatgaaaattcaccacggagcttggcaaaaagaggacttaaacnnnnnnnnnnnnnnnnnnnnnnnnnnnnnnnnnnnnnnnnnnnnnnnnnnnnnnnnnnnnnnnnnnnnnnnnnnnnnnnnnnnnnnnnnnnnnngtactttatacttactatttggagcatgagccggtatagtaggcactgccttgagcctcctcatccgagccgaactaggtcagcccggtactttactaggtgacgatcaaatttataatgtcatcgtaaccgcccatgctttcgtaataatcttcttcatagtcatgcccatcataattgggggctttggaaactgactagtgccgttaataattggtgctccggacatggcattcccccgaataaataacatgagcttctgactccttcctccatccttnnnncnnnnnnnngcatcttctatggtagaagcaggtgcaggaacgggatgaaccgtataccccccactggctggcaatctggcccatgcaggagcatccgttgaccttacaattttctccttacacttagccggagtctcttctattttaggggcaattaatttcatcactactattatcaacataaaaccccctgcaatatcccagtatcaaactcccctgtttgtatgatcagtactaattacagcagttctactcttactatccctgcctgtactggctgctggaattacaatacttttaacagaccggaatcttaatacaacattttttgatcccgctggaggaggagaccctatcctatatcaacacctattctgattcttcgggcatcctgaagtttacattcttatcctgcccggattcggaataatttctcacattgtcacttactactcagggaaaaaagagcctttnnnnnnnnnnnnnnnnnnnnnnnnnnnnnnnnnnnnnnnnnnnnnnnnnnnnnnnnnnnnnnnnnnnnnnnnnnnnnnnnnnnnnnnngatgtagacacacgagcatactttacgtccgccactataattatcgctattccaacgggagtaaaagtatttagttgactggcaacacttcatggaggcaatattaaatgatctccagctatgctatgagctttagggtttattttcttatnnnnnnnaggcgggttaacaggtattgtcctagctaattcgtcctnnnnnnnnnnnnnnnnnnnnnnnnnnnnnnnnnnngctcattttcactatgtgctttcaataggagcagtttttgccattatgggaggatttgcccactgattccctttattctcaggtnnnnnnnnnnnnnnnnnnnnnnnnnnnnnnnnnnnnnnnnnnnnnnnnnnnnnnnnnnnnnnnnnnnnnnnnnnncaacatttcctaggtttatctggaatacctcgtcgatactctgactacccagatgcatatactacctgaaataccgtctcctctataggatcgtttatntcgcttacagcggnnnnnnnnnnnnnnnnnntgatctgggaagcctttgcatccaaacgagaagttgctatagtagaacttactacaactaacattgagtgactacatggatgtccccctccataccacacgttcgaagaacctacatatgtgatccaaaaataagaaaggaaggaatcgaaccccctaaaattggtttcaagccaatgtcataaccactatgtctttctcaatcaggaggtgttagnnnnnnnnnnnnnnnnnnnnnnnnnnnnnnnnnnnnnnnnnnnnccctatatatctctatggcgtacccatttcaactcggattacaggacgcaacctcccctattatagaggagnnnnnnnnnnnnnnnnnnnnnnnnnnnnnnnnnnnnnnnnnnnnnnnnnnnnnnnnnnnnnnnnnnnnnnnnnnnnnnnnnnnnnnnnnnnnnnnnnnnnnnngcacaatagacgcacaagaagtggaaacagtatgaactattctacccgccattatcctaatcctaatcgctctaccttccctccgaatcctttatataatggacgaaattaataacccctctttaaccgtgaaaacaataggccaccaatgatactgaagctatgaatatactgactatgaagacttaaactttgactcctacataatcccaacacaagaattaaagccaggagaactccgactattagaagtagacaaccgagttgtcctcccaatagaaataaccatccgaatacttatctcttcagaagacgttttgcattcatgagctgttccatcactaggtctaaaaactgacgctattccaggacgactaaaccaaaccacccttatagccatacgaccaggactgtactatggccagtgctctgaaatctgcggatctaaccacagctttatacccattgttcttgaaatagtcnnnctatcttactttgagacctgatctgccttaatagtataacctagactagatctactcattaagaagctataaagcattaaccttttnnnnnnnnnnnnnnnnnnnnnnnnnnnnnnnnnnnnnnnnnnnnnnnnnnnnnnnnnnnnnnnnnnnnnnnnnnnnnnnnnnnnnnnnnnnnnnnnnnnnnnnnnnnnnnnnnnnnnnnnnnnnnnnnnnnnnctacccagaaaacccgataaccaaatctgctaaaattgctggtcaacataatccttgagaaaacaaatgaacgaaaatctattcgcttctttcgctgccccctcaataataggtctccctattgtggtactgatcgtcatattcccttccattttattcccaacacccagtcgcctaatcaataatcggttaannnnnnnnnnnnnnnnnnnnnnnnnnnnnnnnnnnnnnnnnnnnnnnnnnnnnnnnnnnnnnnnnnnnnnnnnnnnnnnnnnnnnnnnnnnnnnnnnnnnnnnnnnnnnnnnnnnnnnnnnnnnnnnnnnnnnnnnnnnnnnntcatttacgcccacaacacaactctctataaacctcggaatagcaatccccctatgagcagggacagtaattaccnnnnnnnnnnnnnnnaccaaagcatccttagcacactttctaccccaaggcacccctcttcccctaattccnnnnnnnnnnatcatnnnnnnnnntagtctatttattcaacccatagctctagccgttcgattaaccgccaatattactgcaggacacctcctaatccatttgattggaggggctaccttagctcttatcaatattagcgcgaccacagnnnnnnnnnnnnnnnnnnnnnnnnnnnnnnnnnnnnnnnnnnnnnnnnnnnnnnnnnnnnnnnnnnnnnnnnnnnnnnnnnnnnnnnnnnnnnnnnacttacatgacaacacctaatgacccaccaaactcacgcttaccacatagtcaacccaagcccatgaccgctgacaggagccctttctgccctccttataacatcgggtcttatcatatgatttcactataactcgatatccctacttacattnnnnnnnncaaccaacctgttaaccatataccagtgatgacgagatgtgatccgagaaggcacattccaaggacatcatacccctattgtacaaaaagggctacgatacggaatagttctttttatcgtatcagaagtatttttctttgcaggcttcttctgagccttttaccactccagcctagcccctactcctgaacttgggggttgctggcctcctaccggcattattcctcttaacccattagaagtgcctctactcaacacctcagtcctcctagcctccggagtatctattacttgagcccatcatagtttaannnnnngnnnnnnnnnnnnnntacttcaagnnnnnnnnnnnnnnnnnnncttaggcgtatattttacgctattacaggcctccgaatactatgagacatcttttacaatctccgatggggtatacggatctaccttttttatagccactggatttcacggattacacgtaattattggctctacattcctcatcgtgtgcttcctccgacagctatactaccacttcacatcaaaccaccacttcggatttgaagccgctgcatgatattgacactttgttgatgtagtcnnnnnnnnnnnnnnnnnnnnnnnnnnnnnnnnnnnnnnnnnnnnnnnnnnnnnnnnnnntacaattgacttccaatcagttagctccagatcaacctggaaagaagtaataaacgnnnnnnnnnnnnnnnnnnnnnnnnnnnnnnnnncatccttannngtactaatcgcattctgacttccccagctaaatatctatacagacaagacaagcccctacgaatgtggttttgaccccatgggatctgctcgcctacctttctctataaaatttttcctagttgccatcacatttctgcttttcgacctagaaattgcactcctactcccacttccctgagcgtcacaaaccaacaagctaacaacaatacttatcatagcactcctactaatctccctcctagctgcgagcctagcatatgaatggaccgaaaaggggctagaatgaaccgaatatgataattagtttaagccnaaaaacaaatgatttcgacnnnnnnnnnnnnnnnnnnnnnnnnnnnnnnnnnnnnnnnnnnnnnnnnnnnnnnnnnnnnnnnnnnnnnnnnnnnnnnnnnnnnnnnnnnnnnnnnnnnnnnnnnnnnnnnnnnnnnnnnnnnnnnnnnnnnnnnnnnnnnnnnnnnnnnnnnnnnnnnnnnnnnnnnnnnnnnnnnnnnnnnnnnnnnnnnnnnnnnnnnnnnnnnataccaatcgtactactagtatttgctgcctgcgaagcagcattaggactatctctactagnnnnnnnnnnnnnnnnnnnnnnnnnnnnnnnnnnnnnnnnnnnnnnnnnnnnnnnnnnnnnnnnnnnnnnnnnnnnnnnnnnatactaatcccccttacatgaatatcaaagcctaacataatctgaatcaacacgacaacatatggtttgctaatcagcttaatcagcttattctacctaaaccaaccaaatnnnaatannnnnnnctcctccttaatatttttnnnnnnnnnnnnnnnnnnnnnnnnnnnnnnnnttacaacatgacttctgccccttatacttatagcaagtcaacaccatttatcaaaagaacccnnnnnnnnnnnnnnnnnnnnnnnnnnnnnnnnnnnnnnnnnnnnnnnnnnnnnnnttataactttcactgcctctgaactcatcttcttttacatcctatttgaagcaacactgattccgaccctgatcattattacccgatgaggaaatcaaactgaacgactaaacgcaggactctacttcttattttatactttaataggatccctcccactcctagtagctctcctttatatccacaatttcatgggctccctaaattttctcataattcaatactgaatccagcctctgccaaactcctgatctaatattttcctatgactggcatgcataatagcattcatagtaaagatacctctatacggcctccacttgtgactaccaaaagcacacgtagaggcccctattgccggctccatagtacttgccgctgtactcctaaaactaggaggctatggcatgatnnnaattacaaccctactaaatcccctgaccaatttnnnnnnnnnnnnnnncataatnnnnnnnnnnnnnnnnataatcataacaagctctatctgtctccgtcaaacagatctaaaatccctaattgcatactcctcagttagtcatatggcactggttatcgtagcggttcttattcaaacaccatgaagttatataggtgcaacagctctaataattgcccatggtttaacatcctcaatactattctgcttagccaactccaattacgaacgaatccatagccgtactataattctcgcacgaggacttcaaaccctccttcccctaatagcagcctgatgactattagcaagcctcacaaatctggctctccctccaacaattaatcttatcggagaactatttgtagtgatatcctcattctcatgatccaacattacnnnnnnnnnnnnnnnnnnnnnnnnnnnnnnnnnnnnnnnnnnctcactttatatattaatcaccacacaacgtggcaaatattcccaccatatcaaaaatatcaaaccatcattcacacgagaaaatgccctaatgaccttgcacctactgcccctactcctcctatcccttaaccctaaaattattctcggtcccatctactgtaagcatngtttaacaaaaacannnnnnnntgagtctaacaataaaagctcaaacctttttgcttaccgaaaaagtactgcaagaactgctaattcatgctcccatgcataagaacatggctttttcaacttttataggatagaagtaatccgttggtcttaggaaccaaaaaattggtgcaactccagataaaagnnnnnnnnnnnnnnnnnnnnnnnnnnnnnnnnnnnnnnnnnnnnnnnnnnnnnnnnnnnnnnnnnnnnnnnnnnnnnnnnnncaagaataagctatacccatactatgtaaaaaccgctacttcttacgcgttcataattagcataattcccacaataatattcatctactcaggacaggaaacaattatttnnnnnnnnnnnnnnnnnnnnnnnnnnnnnnnnnnnnnnnnnnnnnnnnnnnnnnnnnnnnnnnnnnnnnnnnnnnnnnnnnnnnnnnnnnnnnnnnnnnnnnnnnnnnnnnnnnnnnnnnnnnnnnnnnnnnnnnnnnnnnnnnnnnnnnnnnnnnnnnnnnnnnnnnnnnnnnnnnnnnnnnnnnnnnntataatagtcctagttaccgcaaacaacatattccaactattcattggttgagaaggagttggcattatatcattcctacttattggatgatggtacggccgaaccgatgcaaatacagccgccctacaagccgtcctctacaaccgtattggagatgtaggcttcattataaccnnnnnnnnnnnnnnnnnnnnnnnnnnnnnnnnagaccttcaacaaatcttcattacgacaaacgataattttaatctgccactacttggcctactactagcagctaccggtaaatctgctcaattcggcctacatccctgactcccctcagccatagaaggccccactcctgtatcagccctacttcactcaagcacaatagttgtagcaggagtatttcttcttatccgctttcatccactaatagagcataaccaaactattcaaaccctnnnnnnnnncttaggggccattactacactatttaccgcaatctgcgctcttacacagaatgatatcaaaaaaattgtagcgttctctacctcaagccaactaggcctaataatagtaacaattggcattaaccagccctacttagccttcttacacatctgcactcacgcattttttaaagccatactattcatatgctcagggtcaattatccacagcctaaacgatgaacaagacattcgaaaaatgggtggcctatttaaagtccttcccttcaccacaacctcccttattatcggaagcctcgcattaacaggcatgcctttccttacaggattctactccaaagacctgatcatcgagtccgctaacacgtcgaataccaacgcctgagccctcttaattacactcgttgccacatccctaaccgctgcctacagcacccgaattatattctttgctctactaggccagccccgcttctcccctataatccttatcaacgagaataatcctctcctaattaactctattaaacgactccttatcggaagtgtatttgcagggtatattatctcccacagcatcacacccactaccatcccacagataactatgcctcatnnnnnnnnnnnnnnnnnnnnnnnnnnnnnnnnnnnnnnnnnnnnnnnnnnnnnnnnnnnnnnnnnnnnnnnnnnnnnnnnnnnnnnnnnnnnnnnnnnnnnnnnnnnnnnnnnnnnnagcctccttggctactatccaaccattatgcaccgcctcacacctaaaannnnnnnnnnnnnnnnnnngaaatcagcatctatacttctggactccatctgactagaaaacatcctacccaaatcaatctcatatttccaaataaaatcttcnnnnnnnnnnnnnnnnnnnnnnnnnnnnnnnnnnnnnnnnnnnnnnnnnnnnnnnnnnnnnnnnnnnnnnnnnnnnctaatccttaattaccacgggtaacttccatgataaccaacacgccaattaataatgatcagcctgtaacaaccaccaaccaagttccataactgtacagagccgcaatacccatagcctcttcactaaaaaatccagagtcccccgtatcatagatcactcaatcccctattccattaaactttaatactacctccacctcatcatccttcaaaatatagcaagcagtcaacaattcagacaacaaaccagtaataaaagccgctagaacagccttatttgaaactcacacctcagggtattgctcagtagccatagcagttgtataaccaaatactactaatataccccnnnnnnnnnnnnnnnnnnnnnnnnnnnnnnnnnnnnnnnnnnnnnnnnnnnnnncaattgcacaaccaatcccaccgctaataattagcacaaacccaccataaataggagatggtttagtggcaaaacccacaaaactcatcacnnnnnnnnnnnnnnnnannnnnnnnnnnnnnnnnnnnnnnnnnnnnnnnnggaatttaaccatgactaatgacatgaaaaatcatcgttgtatttcaactataagaacattaatgaccaacattcgaaaaacccacccactagccaaaattgttaataactcattcattgacctcccagcgccgtctaacatctctgcttgatggaacttcggatccttactaggagtatgcttgattctacagattctaacaggtttattcttagctatgcactatacatcggacacagccacagctttttcatcagtcacccacatctgccgagacgttaactacggctgaattatccgctatatgcacgcaaatggcgcttccatattctttatctgcctattcctacatgtaggacgaggcctatattacggatnnnnnnnnnnnnnnnnnnnatgaaanattggaattgtantattattcgcaaccatagccacagcattcatgggnnnnnnnnnnnnnnnnnnnnnaatatcattttgaggggcaactgtaatcactaatcttctctctgccatcccttatatcggaactgacttagtagaatggatctgaggcggcttctcagtggacaaagcaaccctaacacgattctttgcattccatttcatcctccctttcatcatcgcagctctagcaatagtacacctcctatttctacacgaaaccggatccaacaacccctcaggaatcacatcagactcagacaaaattccatttcacccttactacacaatcaaggatatcctaggagccttacnnnnnnnnnnnnnnnnnnnnnnnnnnnnnnnnnnnnnnnnnnnnnnnnnnnnagacccagataactacacccctgcaaaccccctaaacacccctccacatattaaacctgagtgatattttctattcgcctatgctatcctacgatccattcctaataaattaggaggtgtactcgccctagtattctccatcctaatcttggcattcattccactcctccacacatctaagcaacgcagcataatattccggccccttagccaatgcctattctgacttttagtcgccgatcttctcactttaacatgaattggagganaaccagttgaacaccctttcatcattatcggacaagtcgcttcaatcttatatttcaccatcttattgatcctaataccaacagttagnnttatcgaaaacaaccnnnnnnnnnnnnnnnnntttgtagtataatcattaccttggtcttgtaaaccaaaaatggagagtaaccgccctccctaagactcaaggaagaagctcttgctccaccatcagcacccaaagctgaaattcttcttaaactattccctg
>CGG34
nnnnntgtagcttaattaataaagcaaggcactgaaaatgccaagatgagtcgcacgactccataaacataaaggtttggtcctagccttcctattagtttttagtagacttacacatgcaagcctccacgccccagtgagaatgcccttaaaatcaccagtgatctaaaggagcaggtatcaagcacactcttaagtagctcataacaccttgctaagccacacccccacgggatacagcagtgataaaaattaagccataaacgaaagtttgactaagccatactaaatagggttggtaaatttcgtgccagccaccgcggtcatacgattaacccaaactaataggcctacggcgtaaagcgtgttcaagatactttnacactaaagttaaaacttaactaagccgtaaaaagctacagttnnnnnnnnnnnnnncacgaaagtgacttnnnnnnnnnnnnnnnacacgatagctaagacccaaactgggattagataccccactatgcttagccctaaacatagataattttacaacaaaataattcgccagaggactactagcaatagcttaaaactcaaaggacttggcggtgctttatatccctctagaggagcctgttctataatcgataaaccccgataaacctcaccacctttcgctaattcagtctatataccgccatcttcagcaaaccctcaaaaggtagaacagtaagcacaatcattttacataaaaaagttaggtcaaggtgtaacttatgaggtgggaagaaatgggctacattttctancccaagaacatttcacgaatgtttttatgaaattaaaaactgaaggaggatttagtagtaaattaagaatagagagcttaattgaatagggccatgaagcacgcacacaccgcccgtcaccctcctcaagtaataagacacaaccataaccatattaacttaactaaaacacaagaggagacaagtcgtaacaaggtaagcannnnnnnnnnnnnnnnnngattaatcaaannnnnnnnnnnnnnnnncgtctggcctacacccagaagatttcattnnnnnnnnnnactttgaacaaaagcnnnnnnnnnnnaccccaaacttaagtattannnnnnnnnnnnnnnnnnnnnnnnnnnnnnnnnnnnnnnnnnnnnnnnnnnnnnnnnnnnnnnnnnncgatagagatagtaccgtaannnnnnnnnnnnnnacatcttaacagtattaaacagcaaagattannccttcnnnnnnnnnnnnnnnnaactagccagaaacaacttaacaaagagaacttaagctaagctccccgaaaccagacgagctacccataaacaatctaaaaggatcaactcatctatgtagcaaaatagtgagaagatttgtgggtagaggtgaaaagcctaacgagcctggtgatagctggttacccannnnnnnnnnnnnnnttcaactttaaatttannnnnnnnnnnnnnnnnnnnnnnnntaannnnnnnnnnnnntctaagaaggtacagcttcttagaatcaggatacaacctttattagagagtatatnnnnnnnnnnnnnnngttggcttaaaagcagccaccaattgagaaagcgttccagctnnncaaacaatnnnnnnnnnnnnnnnnnnnnnnnnnnnnnnnnnnnnnnnnnnnnncctgggtcattctatttaagtatagaagcaataatgctagtatgagtaacaagaaccattttctccccgcataagcttatatcaggaacggatagaccactnnnngttaacaatctgataatatcaacccaaaaatgaaatacttatccaccccattgttaacccaacacaggtatgcattcanngaaagannnnaaggagtaaaaggaactcggcaaacacaaaccccgcctgtttaccaaaaacatcacctccagcatttctagtattggaggcactgcctgccnggtgacacttgttnnnnnnnnnnggtatcctgaccgtgcaaaggtagcataatcatttgttctctaaatagggacttgtatgaatggccacacgagggtttaactgtctcttactcccaatcagtgaaattgaccttcccgtgaagaggcgggaataccacaataagacgagaagaccctatggagctttnnnnnnnnnnnnnnnnnnnnnnnnnnnnnnnnnnnnnnnnnnnnnnnnnnnnnnnnnnnnnnnnnnnnnnnnnnnnnnnnnnnnnnnnacctcggaatataaaaaaactcccgagtgattaaaatttagacccacaagtcaaaatacaacatcacttattgatccaataatttttgatcaacggaacaagttaccctagggataacagcgcaatcctattcnnnnnnnnnnntcnnnnnnnnnnnnnnnnnnnnnnnnnnnggatcaggacatcctaatggtgcagnnnnnnnnnnnnnnncgtttgttcaacgattaaagtcctacgtgatctgagttcagaccggagtaatccaggtcggtttctatctattatnnnnnnnnnnnnnnnnnnnnnnnnnnnnngatgtaaggcctacctcacagaggcgccttaaaactaatagatgaagtcaactcaatctaannnntttatctcctcatannnnngagaaaaggggctttgttagggtggcagagcccggtaactgcgtaaaacttaaacctttactatcagaggttcaattcctctccctaacaaaatgttctttatcaacattatctctcttattatcccaatccttcttgccgtagccttcctcaccctcgttgaacgaaaagtcttaggctatatacaacttcgaaaaggacctaatattgtaggccccnncggcctccttcaaccaatcgcagacgcagtaaaactcttcacaaaagaacctctacgaccacttacatcctctatatcaatattcattctagcccccattctagctctatcactagccctaactatgtgaattcccctcccaataccctanccannnnntaatataaacttgggagtcctattcatactagcaatatcaagcctcgccgtgtactccatcctctgatcaggatgagcctcaaactccaaatacgccctaatcggagcccttcgagcagtagctcaaacaatctcatatgaagtaacgctagcaattattctcctatcagtcctcctaatnnacgggtcatttacactatccacgctaattattacccnnnnnnnnnnnnnnnnnnnnnnnnnnnnnnnnnnnctagccatgatatgattcatctctaccctagcagaaactaatcgagcccccttcgacttaactgaaggagaatccgaactagtctctggatttaacgtagagtatnnnnnnnnnnnntttgccctattctttctagcagagtacgcaaatatcattataataaacatcctcacaacaattctattcttcggcgcattccacagcccattcataccagaactctactctattaacttcactataaaaaccctcttattaaccanctgcttcctatgaattcgagcatcataccctcgattccgctacgatcaattaatacacttattatgaaaaaattttctgcccttaactttagccctatgcatatgnnnnnnnnnnnnnnccattatcaccgcaagtatcccaccccaaacataagaaatatgtctgataaaagagttactttgatagagtaaataatagaggtttaantcctcttatttctagaataataggcttcgaacctaatcntaagaattcaaagatcttcgtgctaccaaacttacactatattctacagtaaggtcagctaaattaagctatcgggcccataccccgaaaatgttggnttatacccttcccgtactaataaaaccccctattctcattatcattatagcaactatcatgacaggaaccataatcgtcatactaagctcgcactgattactgatctgaattggattcgaaataaacatgctagccatcatccctattctcataaaaaagtacaatccacgagccatagaggcctctacaaaatattttcttacacaagctacagcctcaatattactaatnnnnggagtcactatcaacctcctttactccggccaatgggtaatctcaaaaatctcaaaccccatcgcatccatcatgataaccattgccctaacaataaaactaggcctatctccattccacttctgagttcccgaagtaacacagggaattacgctcatatcaggaataatcctactaacatgacaaaaaatcgcacccatatcnnnnnnnnnnnnnnnnnnnnnnnnnnnnnnnnnnnnnnnnnnnnnnnnnnnnnnnnnnnnnnnnnnnnnnnnnnnnngctgaggcggactaaatcaaactcaactacgaaaaatcatannnnnnnnnnnnnnnnnnnnnnnnnnnnnnnnnnnnnnnnnnnnnnnnnnnnnnnnnnnnnnnnnnnnnnnnnnnnnnnnnnnnnnnnnnnnnnnnnnnnnnnnnnnnnnnnnnnnnnnnnnnnnnnnnnnnnnnnnnnnnnnnnnnnnnntatcccacatatgaaacaaatnnnnnnnnnnnnnnnnnnnnnnnnnnnnnnnnnnnnnnnnnnnnnnnnnnnnnnnnnnnnnnnnnnnnnnnnnnnnnnnnnnnnnnnnnnnncaagaattaacgaaaaataacataattattattccaacactaatggctatcaccgctctacttaacttatatttctacctgcgactcacatatagcaccgcacttaccatatttccatccacaaacaacataaaaataaaatgacagttcgaatacacaaaaaaggcaaccctattaccccccttaattattacctcaactatactactcccactaacacctatattatcagtctnnnnnnnnnnnnnnnnnnnnnnccagacnnnnnnnnnnnnnnnnnnnnnnnnagtgctatacacttaacccctgaccaaatcacctctaagggctgcaagaatctatcttacatcaattgaatgcaaatcaaacactttaattaagctaagcnnnnnnnnnnnnnntgagcttctacctcacgaaattttagttaacagctaaataccctagtaactggcttcaatctaccttctnncgccgcgtagaaaaaaaaggcgggnnnnnnnnnnnnnnnnnnnnnnnnnnnnnnnnnnnnnnnnnnnnnnnnnnnnnnnnnnnnnnnnnnnnnnnnncaaaaagaggacttaaacccctatctttagatttacagtctaatgcttttatcagccattttacctatgttcattaaccgatgattgttctccactaatcacaaggatattggtactttatactnnntatttggagcatgagccggtannnnnnnnnnnnnnnnnnnnnnnnnnnnnnnnnnnnnnnnnnnnnnnnnnnnnnnnnnnnnnnntgacnatcaaatttataatgtcatcgtaaccgcccatgctttcgtaataatcttcttcatagtcatgcccatcataannnnnggctttggaaactgactagtgccgttaataattggtgctccggacatggcattcccccgaataaataacatgagcttctgactccttcctccnnnnnnnnnnnnnnnnnnnnnatnnnnnnnnnnnnnnnnnnnnncaggaacgggatgaaccgtatacccnnnnnnnnnnnnnnnnnnnnnnnnnnnnnnagcatccgttgaccttacaattttctccttacacttagccggagtctcttctattttaggggcaattaatttcatcacnactattatcaacataaaaccccctgcaatatcccagtatcaaactcccctgtttgtatgatcagtactaattacagcagttctactcttactatccctgcctgtactggctgctggaattacaatacttttaacagaccggaatcttaatacaacattttttgatcccgctggaggaggagaccctatcctatatnnnnnnnnnnnnnnnnnnnnnnnnnnnnnnnaagtttacattcttatcctgcccggattcggaataatttctcacattgtcacttactactcagggaaaaaagagcctttcggttatataggaatagtatgagcaataatatctattgggtttttaggctttatcgtatgagctcaccatatgtttaccgtaggaatagatgtagacacacgagnnnactttacnnnnnnnnnnnnnnnnnnnnnnnnnnnnnnnnnagtaaaagtatttagttgactggcaacacttcatggaggcaatattaaatgatctccagctatgctatgagctttagggttnnnnnnnnnnnnnnnnnnnnnnnnnnnnncaggtattgtcctagctaattcgtccttagacatcgttcttcatgatacatannnnnnnnnnnnnnnnnnnnnnnnnnnnnnntnnnnnnnngcagtttttgccattatgggaggatttgcccactgattccctttattctcaggttatactcttaacgatacttgagcaaagattcactttacaattatgtttgtgggagtaaatataactttcttccctcaacatttcctaggtttatctggaatacctcgtcgatactctgactacccagatgcatatacnncctgaaataccgtctcnnntataggatcatttatctcgcttacagcggtgatgcttataatttttatgatctgggaagcctttgcatccaaacgagaagttgctatagtagaacttactacaactaannnnnnnnnnnnnnnnnnnnnnnnnnnnnnnnaccacacgttcgaagaacctnnnnnnnnnnnnnnnnnnnnnnnnnnnaaggaatcgaaccccctannnnnnnnnnnnnnnnnnnnnnnnnnnnnnnnnnnnnnnnnnnnnnnnnnnnnnnnnnnnnnnnnnnnnnnnnnnnnnnnnnnnnnnnnnnnnnnnnnnnnnnnnnnnnnnnnnnnnnnnnnnnnnnnnnnnnnnnnnnnnnnnnnnnnnnnnnntccccnnnnnnnnnngagctacttcattttcatgaccatacactaataattgtattcttannnnnnnnnntagttnnnnnnnnnnnnnnnnnnnnnnngactacaaaattaacccatacaagcacaatagacgcacaagaagtggaaacagtatgaaccattctacccgccattatcctaatcctaatcgctctaccttccctccgaatcctttnnnnnnnnnnnnnnnnnnnnnnnnnnnnnnnnnnnnnnnnnnnnnnnnnnnnnnnnnnnnnnnnnnnnnnnnnnnntactgactatgaagacttaaactttgactcctacataatcccaacacaagaattaaagccaggagaactccgactattagaagtagacaaccgagttgtcctcccaatagaaataaccatccgaatacttatctcttcagaagacgttttgcattcatgagccgttccatcactaggtctaaaaactgacgctattccaggacgactaaaccaaaccacccttatagccatacgaccaggactgtactacggccagtgctctgaaatctgcggatctaaccacagctttatacctattgttcttgaaatagtccccctatcttactttgagacctgatctgccttnnnnnnnnnnnnnnnnnnnnnnnnnnncattaagaagnnnnnaagcattaaccttttaagttaaagactgggagttttaacctctccttaatgaaatgccacagctagatacatccacctgatttattataatcttttcaatatttctcaccctcttcatnnnnnnnnnnnnnnnnnnnnnnnnnnnnnnnnnnnnnnnnnnnnnnnnnnncaaatctgctaaaattgctnnnnnacataatccttgannnnnnnaatgaacgaaaatctattcgcttctttcgcnnnnnnnncaataataggnctccctattgtggtactgatcgtcatattcccttccattttattcccaacacccantcgcctaatcaataatcggttagtctccattcagcaatgactaattcaactaacatcaaaacaaatactagcaattcataaccaaaagggacgaacctgagctctcatacttatatcactaattctatttattggctcaactaatctacttggannnntacctcactcatttacgcccacaacacaactctctataaacctcggaatagcaatccccctatgagcagggacagtaattaccggtttccgctataagaccnnnncatccttagcacactttctaccccaaggcacccctcttcccctaattccaatactagtagtcatcgaaactatnnnnntatttattcaaccnnnagctctagccgttcgattaaccgccaatattactgcaggacacctcctaatccatttgattggaggggctaccttagctcttatcaatattagcgcgaccacagcttttatcacttttatcattctaatcctacttacgatcctagaatttgcnnnnnnnnnnnnnnnnnnnnnnnnnnnnnnnnnnctagtgagtctatacnnnnnnnacaacacctaatgacccaccaaactcacgcttaccatatagtcaannnnnnnnnnnnnnnnnnnnnnnnnnnnnnnnnnnnnnnnnnnnnnnnnnnnnnnnnnnnnnnnnnnnnnnnnnnnnnnnnnnnnnnnnnnnnnnnnnnnnnnnnnnnnnnnnnnnnnnnnnnnnnnnnnnnntgatgacgagatgtgatccgagaaggcacattccaaggacatcatacccctattgtacaaaaaggactacgatacggaatagttctttttatcgtatcagaagtatttttctttgcaggcttcttctgagccttttaccactccagcctagcccctactcctgaacttgggggttgctggcctcctaccggcattattcctcttaacccattagaagtgcctctactcaacacctcagtcctccnnnnnnnnnnnnnnnnnnnnnnnnnnnnnnnnnnnngtttaatagaaggtaatcgcaaacatatacttcaagccttattcattacaatctccttaggcgtatattttacgctattacaggcctccgaatactatgagacatcttttacaatctccgatggggtatacggatctaccttttttatagccactggatttcacggattacacgtaattattggctctacattcctcatcgtgtgcttcctccgacagctatactaccacttcacatcaaaccaccacttcggatttgaagccgctgcatgatattgacactttgttgatgtagtctggctattcttgtatgtatctatttattgatgagnnncctatttctttagtataactagtacaattgacttccaatcagttagctccagatcaacctggaaagaagtaataaacgttatattaactttgataactaatgtaaccctagcatccttacttgtactaatcgcattctgacttccccagctaaatatctatacagacaagacaagcccctacgaatgtggttttgaccccatgggatctgctcgcctacctttctnnnnnnnnnnnnnnnnnnnnnnnntcacatttctgcttttcgacctagaaattgcactcctactcccacttccctgagcgtcacaaaccaacaagctaacaacaatacttatcatagcactcctactaatctccctcctagctgcgagcctagcgtatgaatggaccgaaaaggggctagaatgaaccgaatatgataattagtttaagccnaaaaacaaatgatttcgactcattagattatgatttatctcataattatcanntgtccatagtatatattaatatctttctggcattcattctttctctaataggtatacttgnnnatcgatcacacctaatatcatcgctactatgcttagagggcataatattatcactatttgtaataatatctgtaactattctcaacaatcacctcacattagccagcatgataccaatcgtactactagtatttgctgcctgcgaagcagcattaggactatctcnnnnnnnnnnnnnnnnnnacacctacgggnnnnnnnnnnnncaaaacctaaaccttttacaatgctaaaaattatcatccctactatcatactaatcccccttacatgaatatcaaagcctaacataatctgaattaacacgacaacatatggtttgctaatcagcttaatcagcttattctannnaaaccaaccaaatgataatacattgaactcctccttaatatttttctctgattccnnnnnnnnnnnnctattagcacttacaacatgacttctgccccttatacttatannnnnnnnacaccatttatcaaaagaacccttaactcgaaaaaaactatacatttcaatactaattcttctccaattgttcctaattataactttcactgcctctgaactcatcttcttttacatcctatttgaagcaacactgattccgaccctgatcattattacccgatgaggaaatcaaactgaacgactaaacgcaggactctacttcttattttatactttaataggatccctcccactcctagtagctctcctttatatccacaatttcatgggctccctaaattttctcataattcaatactgaatccagcctctgccaaactcctgatctaatattttcctatgactggcatgcataatagcattcatagtaaagatacctctatacggcctccacttgtgactaccaaaagcacacgtagaggcccctattgccggctccatagtacttgccgctgtactcctaaaactaggaggctatggcatgatacgaattacaaccctactaaatcccctnnnnnnnnnnnnnnnnnnnnnnnnnnnnnnnnnnnnnnnnnnnnnnnnnnnnnnnnnnnnnnnnntctgtctccgtcaaacagatctaaaatccctaattgcatactcctcagttagtcatatggcactggttatcgtagcggttcttattcaaacaccatgaagttatataggtgcaacagctctaataattgcccatggtttaacatcctcaatactattctgcttagccaactccaattacgaacgaatccatagccgtactataattctcgcacgaggacttcaaaccctccttcccctaatagcagcctgatgactattagcaagcctcacaaatctggctctccctccaacaattaatctcatcggagaactatttgtagtgatatcctcattctcatgatccaacattactattatcctaataggaattaacattnccatcaccgccctatactcactttatatattaatcaccacacaacgtggtaaatattcccaccatatcaaaaatatcaaaccatcattcacacgagaaaatgccctaatgaccttgcacctactgcccctactcctcctatcccttaaccctaaaattattctcggtcccannnnnnnnnnnnatagnntaacaaaaannnnnnnnnnnnagtctaacaataaaagctcaaacctttttgcttaccgaaaaagtactgcaagaactgctaattcatgctcccatgcataagaacatggctttttcaacttttataggatagaagtaatccgttggtcttaggaaccaaaaaattggtgcaactccagataaaagtaataaatatattttcttcatgcataatcacagccctagttattcttactttgcccatcattatatcctctactaaactttacaagaataagctatacccatactatgtaaaaaccgctacttcttacgcgttcataattagcataattnnnnnnnnnnnnnnnnnnnnnnnnnnnnnnnnnnnnnnnnnnnnnnnnnnnnnnnnnntaacaatccaaactataaaactatccatgagtttcaaattagactacttctcaataatctttgtacctgtagccctttttgtcacgtggtctatcatagaattctctatatgatatatacactccgatccttacattaaccggtttttcaagtaccttctcttattcctcatcactataatagtcctagttaccgcaaacaacatattccaactattcattggttgagaaggagttggcattatatcattcctacttattggatgatggtacggccgaaccgatgcaaatacagccgccctacaagccgtcctctacaaccgtattggagatgtnnnnnnnnnnnnnnnnnnnnnnnnnnnnnnnnnnnncttnnnnnnnnnnnnnnnnnnnnnnnnnnnnnnnnnnnnnnnnnnnnnnnnnnnnnnnnnnntacttggcctactacnnnnnnctaccggtaaatctgctcaattcggcctacatccctgactcccctcagccatagaaggccccactcctgtatcagccctacttcactcaagcacaatagttgtagcaggagtatttcttcttatccgctttcatccactaatagagcataacnaaactattcaaaccctcactttatgcttaggggccattactacactatttaccgcaatctgcgctcttacacagaatgatgtcaaaaaaattgtagcgttctctnnnnnnnnnnnnnnnnncctaataatagtaacaattggcattaaccagccctacttagccttcttacacatctgcactcacgcattttttaaagccatactattcatatgctcagggtcaattatccannnnnnnnnnnntgaacaagacattcgaaaaatgggtggcctatttaaagtccttcccttcaccacaacctcccttattatcggnagcctcgcattaacaggcatgcctttccttacaggattctactccaaagacctgatcatcgagtccgctaatacgtcgaataccaacgcctgagccctcttaattacactcgttgccacatccctaaccgctgcctacagcacccgaattatattctttgctctactaggccagccccgcttctcccctataatccttatcaacgagaataatcctctcctaattaactctattaaacgactccttatcggaagnnnnnnnnnnnnnnnnnnnnnnnnnnnnnnnnnnnnnnnnnnnnnnnnnnnnnnnnnnnnnnnnnnnnnnnnnnnnnnnnnnnnnnnnnnnncagtaaccatcttgggtttcatcctggcactagnnctaaaccttaccacacaaggactcaaatttaactatccttctaattactttaaattctccagcctccttggctactatccnnccattatgcaccgcctcacacctaaaacaagtttaaccattagccagaaatcagcatctatacttctggactccatctgactagaaaacatcctacccaaatcaatctcatatttccaaataaaatcttctnnnnnnnnnnnnnnnnnnnnnnnnnnnnnnnnnnnnnnnnnnnnnnngttcatnctaactatannnnnnagtctactaatccttaattaccacgggtaacttccatgataaccaacacnccaattaataatgatcagcctgtaacaaccaccaaccaagttccataactgtacagagccgcaatacccatagcctcttcactaaaaaatccagagtcccccgtatcatagatcactcaatcccctattccattaaactttaatacnnnnnnnncctcatcatccttcaaaatatagcaagcagtcaacaattcagacaacaaaccagtaataaaagccgctagaacagccttatttgaaactcacacctcagggtatnnnnnnntagcnnnnncannnnnnnnnnnnnnnnnnnnnnnnnnnnnnnnnaaataaattaaaaatactatcaaccctaaaaaagaacccccaaaattcagaacaatcgcacaaccaatnnnnnnnnnnnnnnnnnnnnnnnnnncaccataaataggagatggtttagtggcaaaacccacaaaactcatcacaaaaacgatacttaaaataaatacaatgtatgttatcattattcctacatgnnnnnnnnnnnnnactaatgacatgaaaaatcatcgttgtatttcaactataagaacattaatgaccaacattcgaaaaacccacccactagccaaaattgttaataactcattcattgacctcccagcgccgtctaacatctctgcttgatggaacttcggatccttactaggagtatgcttgnnnnnnnnnnnnnnnnnnngtttattcttagctatgcactatacatcggacacagccacagctttttcatcagtcacccacatctgccgagacgttaactacggctgaattatccgctatatgcacgcaaatggcgcttccatattctttatctgcctattcctacatgtaggacgaggcctatattacggatcctatgtattcatagaaacatgaaacattggaattgtacnnnnnnnnncaaccnnnnnnnnnnnnnnnnnnnnnnnnnnnnnnnnnnnaggacaaatatcattttgaggggcaactgtaatcactaatcttctctctgccatcccttatatcggaactgacttagtagaatggatctgaggcggcttctcagtggacaaagcaaccctaacacgattctttgcattccatttcatcctccctttcatcatcgcagctctagcaatagtacacctcctatttctacacgaaaccggatccaacaacccttcaggaatcacatcagactcagacaaaattccatttcacccttactacacaatcaaggatatcctaggagccttactcctactcctaatcctaatatcactagttttattttcacctgacctnnnnnnnnnnnnnnnnnnnnnnnnnnnnnnnnnnnnnnnnnnnacccctccacatnnnnnnnnngagtgatattttctattcgcctatgctatcctacgatccattcctaataaattaggaggtgtactcgccctagtattctccatcctaatcttggcattcattccactcctccacacatctaagcaacgcagcataatattccggccccttagccaatgcctattctgacttttagtcgccgatcttctcactttannnnnnnttggaggacaaccagttgaacaccctttcatcattatcggacaagtcgcttcaatcttatatttcaccatcttattgannnnnnnnnnnnnnnnnnnnnnnnnnnnnnnnnnnnnnnnnnnnnnnnnnnnnnnnnnnnnnnnnnnnnnnnnnnnnnnnnnnnnnnnnnnnnnnnnnnnnnnnnnnnnnnnnnnnnnnnnnnnnaagaagnnnnnnnnnnnnnnnnnnnnnnnnnnnnnnnnnnnnnnnnnnnnnnnnnnnnnn
>TU5
gttaatgtagcttaattaataaagcaaggcactgaaaatgccaagatgagtcgcacgactccataaacataaaggtttggtcctagccttcctattagtttttagtagacttacacatgcaagcctccacgccccagtgagaatgcccttaaaatcaccagcgatctaaaggagcaggtannnnnnnnnnnnnnnnnnnnctcataacannnnnnnaagccacacccccacgggatacagcagtgataaaaattaagncataaacgaaagtttgactaagccatactaaatagggttggtaaatttcgtgccagccaccgcggtcatacgattaacccaaactaataggcctacggcgtaaagcgtgttcaagatacttttacactaaagttaaaacttaactaagccgtaaaaagctacagttatcataaaataaaccacgaaagtgactttataataatctgactacacgatagctaagacccaaactgggattagataccccactatgcttagccctaaacatagataattttacaacaaaataattcgccagaggactactagcaatagcttaaaactcaaaggacttggcggtgctttatatccctctagaggagcctgttctataatcgataaaccccgataaacctcaccacctttcgctaattcagtctatataccgccatcttcagcaaaccctcaaaaggtagaacagtaagcacaatcattttacataaaaaagttaggtcaaggtgtaacttatgaggtgggaagaaatgggctacattttctancccaagaacatttcacgaatgtttttatgaaattaaaaactgaaggaggatttagtagtaaattaagaatagagagcttaattgaatagggccatgaagcacgcacacaccgcccgtcaccctcctcaagtaataagacacaaccataaccatattaacttaactaaaacacaagaggagacaagtcgtaacaaggtaagcataccggaaggtgtgcttggattaatcaaagtgtagcttaactaaagcgtctggcctacacccagaagatttcattacttatggccactttgaacaaaagctagcccaactaaccccaaacttaagtattacagacacataaaataaaacatttagttagacaataaaagtataggagatagaaattttanattggagcgatagagatagtaccgtaagggaatgatgaaagacatcttaacagtattaaacagcaaagattaccccttctaccttttgcataatgaactagccagaaacaacttaacaaagagaacttaagctaagctccccgaaaccagacgagctacccataaacaatctaaaaggatcaactcatctatgtagcaaaatagtgagaagatttgtgggtagaggtgaaaagcctaacgagcctggtgatagctggttacccacaaacagaattttagttnnnnnnnnnnnnnnnnnnnnnnnnnnnnaaattttaatgtaaatttaaaatatagtctaagaaggtacagcttcttagaatcaggatacaacctttatnnnnnnnnnnnnnnnnnnnnnnnnnnnnnnngcttaaaagcagccaccaattgagaaagcgttccagctcaacaaacaatataacttaatcccaaccatactacatcaactcctaattatancctcctgggtcattctatttaagtatagaagcaataatgctagtatgagtaacaagaaccattttctccccgcataagcttatatcaggaacggatagaccactgatagttaacaatctgataatatcaacccaaaaatgaaatacttatccaccccattgttaacccaacacaggtatgcattcaaggaaagattaaaaggagtaaaaggaactcggcaaacacaaaccccgcctgtttaccaaaaacatcacctccagcatttctagtattggaggcactgcctgcccggtgacacttgtttaacggccgcggtatcctgaccgtgcaaaggtagcataatcanttgttcnctaaatagggacttgtatgaatggccacacgagggtttaactgtctcttactcccaatcagtgaaattgaccttcccgtgaagaggcgggaataccacaataagacgagaagaccctatggagctttaattaactaacccaaacttatggatactagatacctacaaggcataacataacaccattattatgggttagcaatttaggttggggtgacctcggaatataaaaaaactcccgagtgattaaaatttagacccacaagtcaaaatacnacatcactnattgatccaataannnttgancaacggaacaagttaccctagggataacagcgcaatcctattcnagagtccatatcnacaatagggtttacgacctcgatgttggatcaggacatccnnatggtgcagcngctattaanggttcgtttgttcaacgattaaagtcctacgtgatctgagttcagaccggagtaatccaggtcggtttctatctattatacaacctcccccagtacgaaaggacaagggatgtaaggcctacctcacagaggcgccttaaaactaatagatgaagtcaactcaatctaaccagtttatctcctcataagcccgagaaaaggggctttgttagggtggcagagcccggtaactgcgtaaaacttaaacctttactatcagaggttcaattcctctccctaacaaaatgttctttatcaacattatctctcttattatcccaatccttcttgccgtagccttcctcaccctcgttgaacgaaaagtcttaggctatatacaacttcgaaaagggcctaatattgtaggcccctacggcctccttcaaccaatcgcagacgcagtaaaactcttcacaaaagaacctnnnnnnnnnnnnnnnnnnnnnnnnnnnnnnnnnnnnnnnnnnnnnnnnnnnnnnnnnnnnnnnnnnnnnnnnnnnngaattcccctcccaataccctacccactcatcaatataaacttgggagtcctattcatactagcaatatcaagcctcgccgtgtactccatcctctgatcaggatgagcctcaaactccaaatacgccctaatcggagcccttcgagcagtagctcaaacaatctcatatgaagtaacgctagcaattattctcctatcagtcctcctaataaacgggtcatttacacnnnnnnnnnnnnnnnnnnnnnnnnnacatatatgattaatctttccggcctgacccctagccatgatatgattcatctctaccctagcagaaactaatcgagcccccttcgacttaactgaaggagaatccgaactagtctctggatttaacgtagagtatgcagcaggtccttttgccctattctttctagcagagtacgcaaatattattataataaatatcctcacaacaattctattcttcggcgcattccacaacccattcataccagaactctactntattaacttcactataaaaaccctcttattaaccatctgcttcctatgaattcgagcatcataccctcgattccgctacgatcaattaatacacttattatgaaaaaattttctgcccttaantttagccctatgcatatgacatgttgccttacccattatcaccgcaagtatcccnnnnnnnnnnnnnnnnnnnnnnnnnnnnnnnnnnnnnnnnnnnnnnnnnnnnnnnnnnnnnnnnnnnnnnnnnnnnnnnnnnnnnnnnaggcttcgaacctaatcttaagaattcaaagatcttcgtgctaccaaacttacactatattctacagtaaggtcagctaaattaagctatcgggcccataccccgaaaatgttggtttatacccttcccgtactaataaaaccccctattctcattattattatagcaactgtcatgacaggaaccataatcgtcatactaagctcgcactgattactgatctgaattggattcgaaataaacatgctagccatcatccctattctcataaaaaagtacaatccacgagccatagaggcctctacaaaatattttcttacacaagctacagcctcaatattactaannnnnngagtcactatcaacctcctttactccggccaatgggtaatctcaaaaatctcaaaccccatcgcatccatcatgataaccnnnnnnnnaacaataaaactaggcctatctccattccacttctgagttcccgaagtaacacagggaattacgctcatatcaggaataatcctactaacatgacaaaaaatcgcacctatatccatcctatatcaaatctctccatcaattaacactaaccttcttatactaatagcccttacatccgttctagtaggaggctgaggcggactaaatcaaactcaactacgaaaaatcatagcatactcctccattgcccacataggctgaataaccgctatcattacttataaccctacaataataattctaaacttaactttatatattctaataannnnnnnnnnnnnnnnactatttatattaaactcatccaccacaaccctatctttatcccacatatgaaacaaatttcccctaatcacttccataatcttaatcttaatactatccctaggaggactacccccattatctggcttcatccccaaatgaataattattcaagaattaacgaaaaataacataattattattccaacactaatggctatcaccgctctacttaacttatatttctacctgcgactcacatatagcaccgcacttaccatatttccatccacaaannnnnnnnnnnnnnnnnnnnnnnnnnnnnnnnnnnnnnnnnnnnnnnnnnnnnnnnnnnnnnnnnnnnnnnnnnnnnnnnnnnnnnnnnnnnnnnnnnnnnnnnnnntcttggactaggagtttaggttagaccagaccaagagccttcaaagctctaagcaagtgctatacacttaacccctgatcaaatcacctctaagggctgcaagaatctatcttacatcaattgaatgcaaatcaaacactttaattaagctaagccctccctagattggtgagcttctacctcacgaaattttagttaacagctaaataccctagtaactggcttcaatctaccttctcccgccgcgtagaaaaaaaaggcgggangaagccccggcggcgtctaggctgcttctttgaatttgcaattcaatatgaaaattcancacggagcttggcaaaaagaggacttaaacccctatctttagatttacagtctaatgcttttatcagccattttacctatgttcattaaccgatgattgttctccactaatnnnnnnnnnnnnnnnnnnnnnnnnnnnnnnnttggagcatnagccggtatagtaggcactgccttgagcctcctcatccgagccgaactaggtcagcccggtactttactaggtgacgatcaaatttataatgtcattgtaaccgcccatgctttcgtaataatcttcttcatagtcatgcccatcataattgggggctttggaaactgactagtgccgttaataattggtgctccggacatggcattcccccgaataaataacatgagcttctgactccttcctccatcctttcttctactattagcatcttctatggtagaagcaggtgcaggaacgggatgaaccgtataccccccactggctggcaatctggcccatgcaggagcatccgttgaccttacaattttctccttanacttagccggagtctcttctattttaggggcaattaatttcatcactactattatcaacataaaaccccctgcaatatcccagtatcaaactcccctgtttgtatgatcagtactaattacagcagttctactcttattatccctgcctgtactggctgctggaattacaatacttttaacagaccggaatcttaatacaacattttttgatcccgctggaggaggagaccctatcctatatcaacacctattctgattcttcgggcatcctgaagtttacattcttatcctacccggattcggaataatttctcacattgtcacttactactcagggaaaaaagagcctttcggttatataggaatagtatgagnnnnnnnnnnnnnnnnnnnnnnnnnnnnnnnnnnnnnnnnnnnnnnnnnnnnnnnnnnnnnnnnnnnnnnngacacacgagcatactttacgtccgccactataattatcgctattccaacgggagtaaaagtatttagttgactggcaacacttcatggaggcaatattaaatgatctccagctatgctatgagctttagggtttattttcttatttacagtaggcgggttaacaggtattgtcctagctaattcgtccttagacatcgttcttcatgatacatattatgttgtagctcattttcactatgtgctttcaataggagcagtttttgccattatgggaggatttgcccactgattccctttattctcaggttatactcttaacgatacttgagcaaagattcactttacaattatgtttgtgggagtaaatataactttcttccctcaacatttcctaggtttatctggaatacctcgtcgatactctgactacccagatgcatatactacctgaaataccgtctcctctataggatcgtttatctcgcttacagcggtgatgcttataatttttatgatctgggaagcctttgcatccaaacgagaagttgctatagtagaacttactacaactaacattgagtgactacatggatgtccccctccataccacacattcgaagaacctacatatgtgatccaaaaataagaaaggaaggaatcgaaccccctaaaattggtttcaagccaatgtcataaccattatgtctttctcaatcaggaggtattagtaaaacattacatgactttgtcaaagttaaattataggtgaaacccctatatatctctatggcgtacccatttcaactcggattacaggacgcaacctcccctattatagaggagctacttcattttcannnnnnnnnnnnnnnnnnnnnnnnnnnnnnnnnnnnnnnnnttctttatatcatttcactaatattgactacaaaattaacccatacaagcacaatagacgcacaagaagtggaaacagtatgaaccattctacccgccattatcctaatcctaatcgctctaccttccctccgaatcctttatataatggacgaaattaataacccctctttaaccgtgaaaacaataggccaccaatgatactgaagctatgaatatactgactatgaagacttaaactttgactcctacataatnnnnnnnnnnnnnnnnnnnnnnnnnnnnnnnnnnnnnnnnnnnnnnnnnnnnnnnnnnnnnnnnnnnnnnnnnnnnnnnnnnnnnnnnnntatctcttcagaagacgttttgcattcatgagccgttccatcactaggtctaaaaactgacgctattccaggacgactaaaccaaaccacccttatagccatacgaccaggactgtactatggccagtgctctgaaatctgcggatctaaccacagctttatacccattgttcttgaaatagtncccctatcttactttgagacctgatctgccttaatagtataacctagactagatctactcattaagaagctataaagcattaaccttttaagttaaagactgggagnnnnnnnnnnnnnnnnnnnnnnnnnnnnnnnnnnnnnnnnnnnnnnnnnnnnnnnnnnnnnnnnnnnnnnnnctcaccctcttcatcctatttcaactaaaaatttcaaatcactactacccagaaaacccgataaccaaatctgctaaaattgctagtcaacataatccttgagaaaacaaatgaacgaaaatctattcgcttctttcgctgccccctcaataataggtctccctattgtggtactgatcgttatattcccttccattttattcccaacacccagtcgcctaatcaataatcggttaatctccattcagcaatgactaattcaactaacatcaaaacaaatactagcaattcataaccaaaagggacgaacctgagctctcatacttatatcactaattctatttattggctcaactaatctacttggactnctacctcactcatttacgcccacaacacaactctctataaacctcggaatagcaatccccctatgagcagggacagtaattaccggtttccgctataagaccaaagcatccttagcacactttctaccccaaggcacccctcttcccctaattccaatactagtaatcatcgaaactattagtctatttattcaacccatagctctagccgttcgattaaccgccaatattactgcaggacacctcctaattcatttgattggaggggctaccttagcnnnnnnnnnnnnnnnnnnnnnnncagcttttatcacttttattattctaatcctacttacgatcctagaatttgctgttgccttaattcaagcctatgtttttaccttactagtgagtctatacttacatgacaacacctaatgacccaccaaactcacgcttaccatatagtcaacccaagcccatgaccgctgacaggagccctttctgccctccttataacatcgggtcttatcatatgatttcactataactcgatatccctacttacattaggactcacaaccaacctgttaaccatataccagtgatgacgagatgtgatccgagaaggcannnnnnnnnnnnnnnnnnnnnnnnnnnnnnnnnnnnnnnnnnnnnnnnnnnnnnnnnnnnnnnnnnnatcagaagtatttttcttngcaggcttcttctgagccttttaccactccagcctagcccctacccctgaacttgggggttgctggcctcctaccggcattattcctcttaacccattagaagtgcctctactcaacacctcagtcctcctagcctccggagtatctattacttgagcccatcatagtttaatagaaggtaatcgcaaacatatacttcaagccttattcattacaatctccttaggcgtatattttacgctattacaggcctccgaatactatgagacatcttttacaatctccgatggggtatacggatctaccttttttatagccactggatttcacggattacacgtaattattggctctacattcctcatcgtgtgcttcctccgacagctatactaccacttcacatcaaaccaccacttcggatttgaagccgctgcatgatattgacactttgttgatgtagtctggctattcttgtatgtatctatttattgatgaggatcctatttctttagtataactagtacaattgacttccaatcagttagctccagatcaacctggaaagaagtaataaacgttatattaactttgataactaatgtaaccctagcatccttacttgtactaatcgcattctgacttccccagctaaatatctatacagacaagacaagcccctacgaatgtggttttgaccccatgggatctgctcgcctacctttctctataaaatttttcctagttgccatcacatttctgcttttcgacctagaaattgcactcctactcccacttccctgagcgtcacaaaccaacaagctaacaacaatacttatcatagcactcctactaatctccctcctagctgcgagcctagcgtatgaatggaccgaaaaggggctagaatgaaccgaatatgataattagtttaagccnaaaaacaaatgatttcgactcattagattatgatttatctcataattatcatgtgtccatagtatatattaatatctttctggcattcattctttctctaataggtatacttgtttatcgatcacacctaatatcatcgctactatgcttagagggcataatattatcactatttgtaatnnnnnnnnnnnnnnnnnnnnnnnntcacctcacattagccagcatgataccaatcgtactactagtatttgctgcctgcgaagcagcattaggactatctctactagttatagtatctaatacctacgggactgattacgtacaaaacctaaacctcttacaatgctaaaaattatcatccctactatcatactaatcccccttacatgaatatcaaagcctaacataatctgaattaacacgacaacatatggtttgctaatcagcttaattagcttattctacctaaaccaaccaaatgataatacattgaactcctccttaatatttttctctgattccctatcggcaccactattagcacttacaacatgacttctgccccttatacttatagcaagtcaacaccatttatcaaaagaanccttaactcgaaaaaaactatatatttcaatactaattcttctccaattgttcctaattataactttcactgcctctgaactcatcttcttttacatcctatttgaagcaacactgattccgaccctgatcattattacccgatgaggaaatcaaactgaacgactaaacgcaggactctacttnnnnnnnnnnnnnnnnnnnnnnnnnctcncactcctagtagctctcctttatatccacaatttcatgggctccctaaactttctcataattcaatactgaatccagcctctgccaaactcctgatctaatattttcctatgactggcatgcataatagcattcatagtaaagatacctctatacggcctccacttgtgactaccaaaagcacacgtagaggcccctattgccggctccatagtacttgccgctgtactcctaaaactaggaggctatggcatgatacgaattacaaccctactaaatcccctgaccaatttcatagcataccccttcataatattatctctatgaggcataatcataacaagctctatctgtctccgtcaaacagatctaaaatccctaattgcatactcctcagttagtcatatggcactggttatcgtagcggttcttattcaaacaccatgaagttatataggtgcaacagctctaataattgcccatggtttaacatcctcaatactattctgcttagccaactccaattacgaacgaatccatagccgtactataattctcgcacgaggacttcaaaccctccttcccctaatagcagcctgatgactattagcaagcctcacaaatctggctctccctccaacaattaatcttatcggagaactatttgtagtgatatcctcattctcatgatcnnnnnnnnnnnttatcctaataggaattaacattaccatcaccgccctatactcactttatatattaatcaccacacaacgtggtaaatattcccaccatatcaaaaatatcaaaccatcattcacacgagaaaatgccctaatgaccttgcacctactgcccctactcctcctatcccttaaccctaaaattattctcggtcccatctactgtaagcatagtttaacaaaaacattagattgtgagtctaacaataaaagctcaaacctttttgcttaccgaaaaagtactgcaagaactgctaattcatgctcccatgcataagaacatggctttttcaacttttataggatagaagtaatccgttggtcttaggaaccaaaaaattggtgcaactccagataaaagtaataaatatattttcttcatgcataatcacagccctagttattcttactttgcccatcattatatcctctactaaactttacaagaataagctatacccatactatgtaaaaaccgctacttcttacgcgttcataattagcataattcccacaataatattcatctactcaggacaggaaacaattatttcaaactggcattgaatgacaatccaaactataaaactatccatgagtttcaaattagactacttctcaataatctttgtacctgtagccctttttgtcacgtggtctatcatagaattctctatatgatatatacactccgatccttacattaaccggtttttcaagtaccttctcttattcctcatcactataatagtcctagttaccgcaaacaacatattccaactattcattggttgagaaggagttggcattatatcattcctacttattggatgatggtacggccgaaccgatgcaaatacagccgccctacaagccgtcctctacaaccgtattggagatgtaggcttcattataaccatagcatgatttctactaaacttaaacacatgagaccttcaacaaatcttcattacgacaaacgataattttaatctgccactacttggcctactactagcagctaccggtaaatctgctcaattcggcctacatccctgactcccctcagccatagaaggccccactcctgtatcagccctacttcactcaagcacaatagttgtagcaggagtatttcttcttatccgctttcacccactaatagagcataaccaaactattcaaaccctcactttatgcttaggggccattactacactatttaccgcaatctgcgctcttacacagaatgatatcaaaaaaattgtagcgttctctacctcaagccaactaggcctaataatagtaacaattggcattaaccagccctacttagccttcttacacatctgcactcacgcattttttaaagccatactattcatatgctcagggtcaattatccacagcctaaacgatgaacaagacattcgaaaaatgggtggcctatttaaagtccttcccttcaccacaacctcccttattatcggaagcctcgcattaacaggcatgcctttccttacaggattctactccaaagacctgatcatcgagtccgctaacacgtcgaataccaacgcctgagccctcttaattacactcgttgccacatccctaaccgctgcctacagcacccgaattatattctttgctctactaggccagccccgcttctcccctataatccttatcaacgagaataatcctctcctaattaactctattaaacgactccttatcggaagtgtatttgcagggtatattatctcccacagcatcacacccactaccatcccacagataactatgcctcattatctaaaaatgacagcccttgcagtaaccatcttgggtttcatcctggcactagaactaaaccttaccacacaaggactcaaatttaactatccttctaattactttaaattctccagcctccttggctactatccaaccattatgcaccgcctcacacctaaaacaagtttaaccattagccagaaatcagcatctatacttctggactccatctgactagaaaacatnnnnnnnnnnncaatctcatatttncaaataaaatcttctacncttatttcaaatcaaaaaggtnnnnnnnnnnnnnnnnnnnnnncgttcatactaactataatcctcagtctactaatccttaattaccacgagtaacttccatgataaccaacacaccaattaataatgatcagcctgtaacaaccaccaaccaagttccataactgtacagagccgcaatacccatagcctcttcactaaaaaatccagagtcccccgtatcatagatcactcaatcccctattccattaaactttaatactacctccacctcatcatccttcaaaatatagcaagcagtcaacaattcagacaacaaaccagtaataaaagccgctagaacagccttatttgaaactcacacctcagggtattgctcagtagccatagcagttgtataaccaaatactactaatataccccccaaataaattaaaaatactatcaaccctaaaaaagaacccccaaaattcagaacaatcgcacaaccaatcccaccgctaataactagcacaagcccaccataaataggagatggtttagtggcaaaacccacaaaactcatcacaaaaacgatacttaaaataaatacaatgtatgttatcattattcctacatggaatttaaccatgactaatgacatgaaaaatcatcgttgtatttcaactataagaacattaatgaccaacattcgaaaaacccacccactagccaaaattgttaataactcattcattgacctcccagcgccgtctaacatctctgcttgatggaacttcggatccttactaggagtatgcttgattctacagattctaacaggtttattcttagctatgcactatacatcggacacagccacagctttttcatcagtcacccacatctgccgagacgttaactacggctgaattatccgctatatgcacgcaaatggcgcttccatattctttatctgcctattcctacatgtaggacgaggcctatattacggatcctatatattcatagaaacatgaaacattggaattgtactattattcgcaaccatagccacagcattcatgggctatgtactaccatgaggacaaatatcattttgaggggcaactgtaatcactaatcttctctctgccatcccttatatcggaactgacttagtagaatggatctgaggcggcttctcagtggacaaagcaaccctaacacgattctttgcattccatttcatcctccctttcatcatcgcagctctagcaatagtacacctcctatttctacacgaaaccggatccaacaacccttcaggaatcacatcagactcagacaaaattccatttcacccttactacacaatcaaggatatcctaggagccttactcctactcctaatcctaatatcactagttttattttcacctgacctattaggagacccagataactacacccctgcaaaccccctaannnnnnnnnnnnnnnnnnnnnnnnnnnnnnnnnnnnnnnnnnnnnnnnnnnnnntacgatccattcctaataaattaggaggtgtactcgccctagtattctccatcctaatcttggcattcattccactcctccacacatctaagcaacgcagcataatattccggccccttagccaatgcctattctgacttttagtcgccgatcttctcactttaacatgaattggaggacaaccagttgaacaccctttcatcattatcggacaagtcgcttcaatcttatatttcaccatcttattgatcctaataccaacagttagcgttatcgaaaacaaccttctaaaatgaagagtctttgtagtataatcattaccttggtcttgtaaaccaaaaatggagagtaaccgccctccctaagactcaaggaagaagctcttgctccaccatcagcacccaaagctgaaattcttcttaaactattccctg
>CGG28
nnnnnnnnnnnnnnnnnnnnnaagcaaggcactgaaaatgccaagatgagtcgcacgactccataaacataaaggtttggtcctagccttcctattagtttttagtagacttacacatgcaagcctccacgccccagtgagaatgcccttaaaatcaccagtgatctaaaggagcaggtatcaagcacactcttaagtagctcataacaccttgctaagccacacccccacgggatacagcagtgataaaaattaagccataaacgaaagtttgactaagccatactaaatagggttggtaaatttcgtgccagccaccgcggtcatacgattnacccaaactaataggcctacggcgtaaagcgtgttcaagatactcttacactaaagttaaaactnnnnnnnnccgtaaaaagctacagttatcataaaataaaccacgaaagtgactttataataatctgactacacgatagctaagacccaaactgggattagataccccactatgcttagccctaaacatagataattttacaacaaaataattcgccagaggactactagcaatagcttaaaactcaaaggacttggcggtgctttatatccctctagaggagcctgttctataatcgataaaccccgataaacctcaccacctttcgctaattcagtctatataccgccatcttcagcaaaccctcaaaaggtagaacagtaagcacaatcattttacataaaaaagttaggtcaaggtgtaacttatgaggtgggaagaaatgggctacattttctancccaagaacatttcacgaatgtttttatgaaattaaaaactgaaggaggatttagtagtaaattaagaatagagagcttaattgaatagggccatgaagcacgcacacaccgcccgtcaccctcctcaagtaataagacacaaccataaccatattaacttaactaaaacacaagaggagacaagtcgtaacaaggtaagcataccggaaggtgtgcttggattaatcaaagtgtagcttaactaaagcgtctggcctacacccagaagatttcattacttatggccactttgaacaaaagctagcccaactaaccccaaacttaagtattacagacacataaaataaaacatttagttaaacaataaaagtataggagatagaaattttanattggagcgatagagatagtaccgtaagggaatgatgaaagacatcttaacagtattaaacagcaaagattacccnnnctaccttttgcataatgaactagccagaaataacttaacaaagagaacttaagctaagctccccgaaaccagacgagctacccataaacaatctaaaaggatcaactcatctatgtagcaaaatagtgagaagatttgtgggtagaggtgaaaagcctaacgagcctggtgatagctggttacccacaaacagaattttagttcaactttaaatttacctaaaaaaaaattaaattttannnnnnnnnnnnnnnnnnnnnnnnnnnnnnnnnnnnnnnnnnnnnnnnnnnnnnnnnnnnnnnnnnnnnnnnnnnnnnnnnnnaccatagttggcttaaaagcagccaccaattgagaaagcgttccagctcaacaaacaatataacttaatcccaaccatactacatcaactcctaattannnnnnnnnnnnnnnnnnnnnnnnnnnnnnnnnnnnnnnnnnnnnnnnngagtaacaagaaccattttctccccgcataagcttatatcaggaacggatagaccactgatagttaacaatctgataatatcaacccaaaaatgaaatacttatccaccccattgttaacccaacacaggtatgcattcaaggaaagattaaaaggagtaaaaggaactcggcaaacacaaaccccgcctgtttaccaaaaacatcacctccagcatttctagtattggaggcactgcctgcccggtgacacttgtttaacggccgcggtatcctgaccgtgcaaaggtagcataatcatttgttctctaaatagggacttgtatgaatggccacacgagggtttaactgtctcttactcccaatcagtgaaattgaccttcccgtgaagaggcgggaataccacaataagacgagaagaccctatggagctttaattaactaacccaaacttatggatactagnnncctacaaggcataacataacaccattattatgggttagcaatttaggttggggtgacctcggaatataaaaaaactcccgagtgattaaaatttagacccacaagtcaaaatacaacatcacttattgatccaataatttttgatcaacggaacaagttaccctagggataacagcgcaatcctattcaagagtccatatcgacaatagggtttacgacctcgatgttggatcaggacatcctaatggtgcagcagctattaagggttcgtttgttcaacgattaaagtcctacgtgatctgagttcagaccggagtaatccaggtcggtttctatctattatanaanntcccccagtacgaaaggacaagggatgtaaggcctacctcacagaggcgccttaaaactaatagatgaagtcaactcaatctaaccagtttatctccnnataagcccgagaaaaggggctttgttagggtggcagagcccggtaactgcgtaaaacttaaacctttactatcagaggttcaattcctctccctaacaaaatgttctttatcaacattatctctcttattatcccaatccttcttgccgtagccttcctcaccctcgttgaacgaaaagtcttaggctatatacaacttcgaaaaggacctaatattgtaggcccctacggcctccttcaaccaatcgcagacgcagtaaaactcttcacaaaagaacctctacgaccacttnnnnnnnnnnnnnnnnnnnnnnnnnnnnnnnnnnnnnnnnnnnnnncacnngccctnnntatgtgaattcccctcccaataccctacccactcattannnnnnnnnnnnnnnnnntattcatactagcaatatcaagcctcgccgtgtactccatcctctgatcaggatgagcctcaaactccaaatacgccctaatcggagcccttcgagcagtagctcaaacaatctcatatgaagtaacgctagcaattattctcctatcagtcctcctaataaacgggtcatttacactatccacgctaattattacccaagaacatatatgattaatctttccggcctgacccctagccatgatatgattcatctctaccctagcagaaactaatcgagcccccttcgacttaactgaaggagaatccgaactagtctctggatttaacgtagagtatgcagcaggtccttttgccctattctttctagcagagtacgcaaatattattataataaacnncctcacaacaattctattcttcggcgcattccacaacccattcataccagaactctactctattaacttcactataaaaaccctcttattaaccatctgcttcctatgaattcgagcatcataccctcgattccgctacgatcaattaatacacttattatgaaaaaattttctgcccttaactttagccctatgcatatgacatgttgccttacccattatcaccgcaagtatcccaccccaaacataagaaatatgtctgataaaagagttactttgatagagtaaataatagaggtttaaatcctcttatttctagaataataggcttcgaacctaatcttaagaattcaaagatcttcgtgctaccaaacttacactatattctacagtaaggtcagctaaattaagctatcgggcccataccccgaaaatgttggtttatacccttcccgtactaataaaaccccctattctcattatcatcatagcaactatcatgacaggaaccataatcgtcatactaagctcgcactgattactgatctgaattggattcgaaataaacatgctagccatcatcnctattctcataaaaaagtacaatccacgagccatagaggcctctacaaaatattttcttacacaagcnnnnnnnnnnnnnnnnnnnnnnnnnnnnnnnnntatcaacctcctttactccggccaatgggtaatctcaaaaatctcaaaccccatcgcatccatcnnnnnnnnnnnnnnnnnnncaataaaactaggcctatctccattccacttctgagttcccgaagtaacacagggaattacgctcatatcaggaataatcctactaacatgacaaaaaatcgcacctatatccatcctatatcaaatctctccatcaattaacactaaccttcttatactaatagcccttacatccgttctagtaggaggctgaggcggactaaatcaaactcaactacgaaaaatcatagcatactcctccatnnnnnnnnnnnnnnnnnnnnnnnnnnnnnnnnnnnnnnnnnnnnnnnnnnnnnnnnnnnnnnnnnnnnnnnnnnnnnnnnnnnnnnnnnnnnnnnnnnnnnnnnnnnnnnnnnnnnnnnnnnnnnnnnnnnnnnnnnnnnnccacatatgaaacaaatttcccctaatcacttccataatcttaatcttaatactatctcnnnnnnnnnnnnnnnnattatctggcttcatccccaaatgaataattattcaagaattaacgaaaaataacataattattattccaacactaatggctatcaccgctctacttaacttatatttctacctgcgactcacatatagcaccgcacttaccatatttccatccacaaacaacataaaaataaaatgacagttcgaatacacaaaaaaggcaannnnnnnnnnnnccttaannnnnnnnnnnnnnnnnnnnnnnnnnnnnnnnnntatattatcagtcttggactaggagtttaggttagaccagaccaagagccttcaaagctctaagcaagtgctatacacttaacccctgatcaaatcacctctaagggctgcaagaatctatcttacatcaattgaatgcaaatcaaacactttaattaagctaagccctccctagattggtgagcttctacctcacgaaattttagttaacagctaaataccctagtaactggcttcaatctaccttctcccgccgcgtagaaaaaaaaggcgggangaagccccggcggcgtctaggctgcttctttgaatttgcaattcaatatgaaaattcaccacggagcttggcaaaaagaggacttaaacccctatctttagatttacagtctaatgcttttatcagccattttacctatgttcattaaccgatgattgnnnnnnnnnnnnnnnnnnnnnnttggtactttatacttactatttggagcatgagccggtatagtaggcactgccttgagcctcctcatccgagccgaactaggtcagcccggtactttactaggtgacgatcaaatttataatgtcatcgtaaccgcccatgctttcgtaataatcttcttcatagtcatgcccatcataattgggggctttggaaactgactagtgccgttaataattggtgctccggacatggcattcccccgaataaataacatgagcttctgactccttcctccatcctttcttctactattagcatcttctatggtagaagcaggtgcaggaacgggatgaaccgtataccccccactggctggcaatctggcccatgcaggagcatccgttgaccttacaattttctccttacacttagccggagtctcttctattttaggggcaattaatttcatcactactattatcaacataaaaccccctgcaatatcccagtatcaaactcccctgtttgtatgatcagtactaattacagnnnnnnnnnncttactatccctgcctgtactggctgctggaattacaatacttttaacagaccggaatcttaatacaacattttttgatcccgctggaggaggagaccctatcctatatcaacacctattctgattcttcgggcatcctgaagtttacattcttatcctgcccggattcggaataatttctcacattgtcacttactactcagggaaaaaagagcctttcggttatataggaatagtatgagcaataatatctattgggtttttaggctttatcgtatgagctcaccatatgtttaccgtaggaatagatgtagacacacgagcgtactttacgtccgccactataattatcgctattccaacgggagtaaaagtatttagttgactggcaacacttcatggaggcaatattaaatgatctccagctatgctatgagctttagggtttattttcttatttacagtaggcgggttaacaggtattgtcctagctaattcgtccttagacatcgttcttcatnnnnnnnnnnnnnnnnnnnctcattttcactatgtactttcaataggagcagtttttgccattatgggaggatttgcccactgattccctttattctcaggttatactcttaacgatacttgagcaaagattcactttacaattatgtttgtgggagtaaatataactttcttccctcaacatttcctaggtttatctggaatacctcgtcgatactctgactacccagatgcatatactacctgaaataccgtctcctctataggatcgtttatctcgcttacagcggtgatgcttataatttttatgatctgggaagcctttgcatccaaacgagaagttgctatagtagaacttactacaactaacattgagtgactacatggatgtccccctccataccacacgttcgaagaacctacatatgtgatccaaaaataagaaaggaaggaatcgaaccccctaaaattggtttcaagccaatgtcataaccattatgtctttctcaatcaggannnnttagtaaaacattacatgactttgtcaaagttaaattataggtgaaacccctatatatctctatggcgtacccatttcaactcggattacaggacgcaacctcccctattatagaggagctacttcattttcatgaccatacactaataattgtattcttaatcagttctttagttctctatatcatttcactaatattgannnnnnnnnnnnnnnnnnnaancacaatagacgcacaagaagtggaaacagtatgaaccattctacccgccattatcctaatcctaatcgctctaccttccctccgaatcctttatataatggacgaaattaataacccctctttaaccgtgaaaacaataggccaccaatgatactgaagctatgaatnnnnnnnnnnngaagacttaaactttgactcctacataatcccaacacaagaattaaagccaggagaactccgactattagaagtagacaaccgagttgtcctcccaatagaaataaccatccgaatacttatctcttcagaagacgttttgcattcatgagccgttccatcactaggtctaaaaactgacgctattccaggacgactaaaccaaaccacccttatagccatacgaccaggactgtactatggccagtgctctgaaatctgcggatctaaccacagctttatacccattgttcttgaaatagtccccctatcttactttgagacctgatctgccttaatagtataacctagactagatcnnnnnnttaagaagctataaagcattaaccttttaagttaaagactgggagttttaacctctccttaatgaaatgccacagctagatacatccacctgatttattataatcttttcaatatttctcaccctcttcatcctatttcaactaaaaatttcaaatcactactacccagaaaacccgataaccaaatctgctaaaattgctggtcaacataatccttgagaaaacaaatgaacgaaaatctattcgcttctttcgctgccccctcaataataggtctccctattgtggtactgatcgtcatattcccttccattttattcccaacacccagtcgcctaatcaataatcggttaatctccattcagcaatgactaattcaactaacatcaaaacaaatactagcaattcataaccaaaagggacgaacctgagctctcatacttatatcactaattctatttattggctcaactaatctacttggactactacctcactcatttacgcccacaacacaactctctataaacctcggaatagcnnnncccctatgagcagggacagtaattaccggtttccgctataagaccaaagcatccttagcacactttctaccccaaggcacccctcttcccctaattccaatactagtagtcatcgaaactattagtctatttattcaacccatagctctagccgttcgattaaccgccaatattactgcaggacacctcctaatccatttgattggaggggctaccttagctcttatcaatattagcgcgaccacagcttttatcacttttattattctaatcctacttacgatcctagaatttgctgttgccttaattcaagcctatgtnnnnnnnnnnnnnnnnnnnnnnnnnnnacatgacaacacctaatgacccaccaaactcacgcttaccacatagtcaacccaagcccatgaccgctgacaggagccctttctgccctccttataacatcgggtcttatcatatgatttcactataactcgatatccctacttacattaggattcacaaccaacctgttaaccatataccagtgatgacgagatgtgatccgagaaggcacattccaaggacatnnnncccctattgtacaaaaaggactacgatacggaatagttctttttatcgtatcagaagtatttttctttgcaggcttcttctgagccttttaccactccagcctagcccctactcctgaacttgggggttgctggcctcctaccggcattattcctcttaacccattagaagtgcctctactcnacacctcagtcctcctagcctccggagtatctattacttgagcccatcatagtttaatagaaggtaatcgcaaacatatacttcaagccttattcnnnncaatctccttaggcgtatattttacgctattacaggcctccgaatactatgagacatcttttacaatctccgatggnnnntacggatctaccttttttatagccactggatttcacggattacacgtaattattggctctacattcctcatcgtgtgcttcctccgacagctatacnnnnncttcacatcaaaccaccacttcggatttgaagccgctgcatgatattgacactttgttgatgtagtctggctattcttgtatgtatctatttannnnnnnnnnnnnnnnnnnnntagtataactagtacaattgacttccaatcagttagctccagatcaacctggaaagaagtaataaacgttatattaactttgataactaatgtaaccctagcatccttacttgtactaatcgcattctgacttccccagctaaatatctatacagacaagacaagcccctacgaatgtggttttgaccccatgggatctgctcgcctacctttctctataaaatttttcctagttgccatcacatttctgcttttcgacctagaaattgcactcctactcccacttccctgagcgtcacaaaccaacaagctaacaacaatacttatcatagcactcctactaatctccctcctagctgcgagcctagcgtatgaatggaccgaaaaggggctagaatgaaccgaatatgataattagtttaagccnaaaaacaaatgatttcgactcattagattatgatttatctcataattatcnnntgtccatnntatatattaatatctttctggcattcattctttctctaataggtatacttgtttatcgatcacacctaatatcatcgctactatgcttagagggcataatattatcactatttgtaataatatctgtaactattctcaacannnnnnnnncattagcnnnnnnnnnnnnnnnnnnnnnnnnnnnntttgctgcctgcgaagcagcattaggactnnnnnnactagttatagtatctaacacctacgggactgattacgtacaaaacctaaaccttttacaatgctaaaaattatcatccctactatcatactnnnnnnnnnnnnntgaatatcaaagcctaacataatctgaattaacacgacaacatatggtttgctaatcagcttaatcagcttattctacctaaaccaaccaaatgataatacattgaactcctccttaatatttttctctgattccctatcggcaccactattagcacttacaacatgacttctgccccttatacttatagcaagtcaacaccatttatcaaaagaacccttaactcgaaaaaaactatatatttcaatactaattcttctccaattgttcctaattannactttcactgcctctgaactcatcttcttttacatcctatttgaagcaacactgattccgaccctgatcattattacccgatgaggaaatcaaactgaacgactaaacgcaggactctacttcttattttatactttaataggnnnnntcccactcnnnnnnnnnctcctttatatccacaatttcatgggctccctaaattttctcataattcaatactgaatccagcctctgccaaactcctgatctaatattttcctatgactggcatgcataatagcattcatagtaaagatacctctatacggcctccacttgtgactaccaaaagcacacgtagaggcccctattgccggctccatagtacttgccgctgtactcctaaaactaggannnnnnnnnnnnatacgaattacaaccctactaaatcccctgaccaatttcatagcataccccttcataatattatctctatgaggcataatcataacaagctctatctgtctccgtcaaacagatctaaaatccctaattgcatactcctcagttagtcatatggcactggttatcgtagcggttcttattcannnnnnatgaagttatatannnnnaacagctctaataattgcccatggtttaacatcctcaatactattctgcttagccaactccaattacgaacgaatccatagccgtactataattctcgcacgaggacttcaaactctccttcccctaatagcagcctgatnnctattagcaagcctcacaaatctggctctccctccaacaattaatcttatcggagaactatttgtagtgatatcctcattctcatgatccaacattactattatcctaataggaattaacattaccatcaccgcccnnnnntcactttatatattaatcaccacacaacgtggtaaatattcccaccatatcaaaaatatcaaaccatcattcacacgagaaaatgccctaatgaccttgcacctactgcccctactcctcctatcccttaaccctaaaattattctcggtcccatctactgtaggcatagtttaacaaaaacattagattgtgagtctaacaataaaagctcaaacctttttgcttaccgaaaaagtactgcaagaactgctaattcatgctcccatgcataagaacatggctttttcaacttttataggatagaagtaatccgttggtcttaggaaccaaaaaattggtgcaactccagataaaagtaataaatatattttcttcatgcataatcacagccctagttattcttactttgcccatcattatatcctctactaaactttacaagaataagctnnnnnnnnncnatgtaaaaaccgctacttcttacgcgttcataattagcataattcccacaataatattcatctactcaggacaggaaacaattatttcaaactggcattgaataacaatccaaactataaaacnnnnnntgagtttcaaattagactacttctcaataatctttgtacctgtagccctttttgtcacgtggtctatcatagaattctctatatgatatatacactccgatccttacattaaccggtttttcaagtaccttctcttattcctcatcactataatagtcctagnnaccgcaaacaacatattccaactattcattggttgagaaggagttggcattatatcattcctacttattggatgatggtacggccgaaccgatgcaaatacagccgccctacaagccgtcctctacaaccgtattggagatgtaggcttcattataaccatagcatgatttctactaaacttaaacacatgagaccttcaacaaatcttcattacgacaaacgataattttaatctgccactacttggcctactactagcagctaccggtaaatctgctcaattcggcctacatccctgactcccctcagccatagaaggccccactcctgtatcagccctacttcactcaagcacaatagttgtagcaggagtatttcttcttatccgctttcatccactaatagagcataaccaaactattcaaaccctcactttatgcttaggggccattactacactatttaccgcaatctgcgctcttacacagaatgatatcaaaaaaattgtagcgttctctacctcaagccaactaggcctaataatagtaacaattggcattaaccagccctacttagccttcttacacatctgcactcacgcattttttaaagccatactattnnnnnnntcagggtcaatnnnnnnnnnnnnaaacgatgaacaagacattcgaaaaatgggnnnnnnnnntaaagtnnnnnnnnncaccacaannnnnnnnnnnnnnnnnnnnnnnnnnnnnnnnnnnnnnnnnnnnnnnnnnnnnnnnnnnnncaaagacctgatcatcgagtccgctaacacgtcgaataccaacgcctgagccctcttaattacactcgttgccacatccctaaccgctgcctacagcacccgaattatattctttgctctactaggccagccccgcttctcccctataatccttatcaacgagaataatcctctcctaattaactctattaaacgactccttatcggaagtgtatttgcagggtatattatctcccacagcatcacacccactaccatcccacagataactatgcctcattatctaaaaatgacagcccttgcagtaaccatcttgggtttcatcctggcactagaactaaaccttaccannnnagnnnncaaatttaactatccttctaattactttaaattctccagcctccttggctactatccaaccattatgcaccgcctcacacctaaaacaagtttaaccattagccagaaatcagcatctatacttctggactccatctgactagaaaacatccnacccaaatcaatctcatatttccaaataaaatcttctacccttatttcaaatcaaaaaggtctcatcaaactctatttcctatcgttcatactaacnataatnnnnnnnnnnnnnnncctnnnnnnnnnnnnnnnacttccatgataaccaacacaccaattaataatgatcagcctgtaacaaccaccaaccaagttccataactgtacagagccgcaatacccatagcctcttcactaaaaaatccagagnnnnnnnnnnnnnnnnncactcaatcccctattccatnnnnnnnnnnnnnnnnctccacctcgtcatccttcaaaatatagcaagcagtcaacaattcagacaacaaaccagtaataaaagccgctagaacagccttatttgaaactcacacctcagggtattgctcagtagccatagcagttgtataaccaaatactactaatannnnncccaaataaattaaaaatactatcaaccctaaaaaagaacncccaaaattcagaacaatcgcacaaccaatcccaccgctaataattagcacaagcccaccntaaataggagatggtttagtggcaaaacccacaaaactcatcacaaaaacgatacttaaaataaatacaatgtatgttatcattattcctacatggaatttaaccatgactaatgacatgaaaaatcatcgttgtatttcaactataagaacattaatgaccnnnnntcgaaaaacccaccnnnnngccaaaattgttaataactcattcattgacctcccagcgccgtctaacatctctgcttgatggaacttcggatccttactaggagtatgcttgattctacagattctaacaggtttattcttagctatgcactatacatcggacacagccacagctttttcatcagtcacccacatctgccgagacgttaactacggctgaattatccgctatatgcacgcaaatggcgcttccatattctttatctgcctattcctacatgtaggacgaggcctatattacggatcctatgtattcatagaaacatgaaacattggaattgtactattattcgcaaccatagccacagcattcatgggctatgnnnnnnnatgaggacaaatatcattttgaggggcaactgtaatcactaatcttctctctgccatcccttacatcggaactgacttagtagaatggatctgaggcggcttctcagtggacaaagcaaccctaacacgattctttgcattccatttcatcctccctttcatcatcgcagctctagcaatagtacacctcctatttctacacgaaaccggatccaacaacccttcaggaatcacatcagactcagacaaaattccatttcacccttactacacaatcaaggatatcctaggagccttactcctactcctaatcctaatatcactagttttattttcacctgacctattaggagacccagataactacacccctgcaaaccccctaaacacccctccacatattaaacctgagtgatattttctattcgcctatgctatcctacgatccattcctaataaattaggaggtgtactcgccctagtattctccatcctaatcttggcattcattccactcctccacacatctaagcaacgcagcataatattccggccccttagccaatgcctattctgacttttagtcgccgatcttctcactttaacatgaattggaggacaaccagttgaacaccctttcatcattatcggacaagtcgcttcaatcttatatttcaccatcttattgatcctaataccaacagttagcgttatcgaaaacaaccttctaaaatgaagagtctttgtagtataatcattaccttggtcttgtaaaccaaaaatggagagtaaccgccctccctaagactcaaggaagaagctcttgctccaccatcagcacccaaagctgaaattcttcttaaacnnnnnnnnn
>TH15
nnnnnnnnnnncnnattaataaagcaaggcactgaaaatgccaagatgagtcgcacgactccataaacataaaggtttggtcctagccttcctattagtttttagtagacttacacatgcaagcctccacgccccagtgagaatgcccttaaaatcaccagcgatctaaaggagcaggtatcaagcacactcttaagtagctcataacaccttgctaagccacacccccacgggatacagcagtgataaaaattaagccataaacgaaagtttgactaagccatactaaatagggttggtaaatttcgtgccagccaccgcggtcatacgattaacccaaactaataggcctacggcgtaaagcgtgttnaagatacttttacactaaagttaaaacttaactaagccgtaaanagctacagttatcataaaataaaccacgaaagtgactttataataatctgannnnnnnnnnnntaagacccaaactgggattagataccccactatgcttagccctaaacatagataattttacaacaaaataattcgccagannactacnagcnanagcttaaaactcaaaggacntggcggtgcttnatacccctctagaggagcctgttctntaatcgataaaccccgatnaacctcaccacctntcgctaattcagnctatataccgccatcttcagcaaaccctcaaaaggtagaacagtaagcacaatcattttacataaaaaagttaggtcaaggtgtaacttatgaggtgggaagaaatgggctacattttctancccaagaacatttcacgaatgtttttatgaaattaaaaactgaaggaggatttagtagtaaattaagaatagagagcttaattgaatagggccatgaagcacgcacacaccgcccgtcaccctcctcaagtaataagacacaaccataaccatattaacttaactaaaacacaagaggagacaagtcgtaacaaggtaagcataccggaaggtgtgcttggattaatcaaagtgtagcttaactaaagcgtctggcctacacccagaagatttcattacttatggccactttgaacaaaagctagcccaactaaccccaaacttaagtattacagacacataaaataaaacatttagttaaacaataaaagtataggagatagaaattttanattggagcgatagagatagtaccgtaagggaatgatgaaagacatcttaacagtattaaacagcaaagattaccccttctaccttttgcataatgaactagccagaaacaacttaacaaagagaacttaagctaagctccccgaaaccagacgagctacccataaacaatctaaaaggatcaactcatctatgtagcaaaatagtgagaagatttgtgggtagaggtgaaaagcctaacgagcctggtgatagctggttacccacaaacagaattttagttcaactttaaatttacctnaaaaaaaataaaattttaatgtaaatttaaaatatagtctaagaaggtacagcttcttagaatcaggatacaacctttattagagagtatatactaatatcaccatagttggcttaaaagcagccaccaattgagaaagcgttccagctcaacaaacaatataacttaatcccaaccatactacatcaactcctaattatancctcctgggtcattctatttaagtatagaagcaataatgctagtatgagtaacaagaaccnnnnnnnnnnnnnnnnnnnnnnnnnnnggaacggatagaccactgatagttaacaatctgataatatcaacccaaaaatgaaatacttatccaccccattgttaacccaacacaggtatncattcaaggaaagattaaaagnantaaaaggaactcggcaaacacaaaccccgcctgtttaccaaaaacatcacctccagcatttctagtattggaggcactgcctgcccggtgacacttgtttaacggccgcggtatcctgaccgtgcaaaggtagcataatcatttgttctctaaatagggacttgtatgaatggccacacgagggtttnactgtctcttactnccaatcagtgaaattgaccttcccgtgaagaggcgggaataccacaataagacgagaagaccctatggagctttaattaactaacccaaacttatggatactagatacctacaaggcataacataacaccattattatgggttagcaatttaggttggggtgacctcggaatataaaaaaactcccgagtgattaaaatttagacccacaagtcaaaatacaacatcacttattgatccaataatttttgatcaacggaacaagttaccctagggataacagcgcaatcctattcaagagtccatatcgacaatagggtttacgacctcgatgttggatcaggacatcctaatggtgcagcagctattaagggttcgtttgttcaacgattaaagtcctacgtgatctgagttcagaccggagtaatccaggtcggtttctatctattatacnanntcctccngtacgaaaggacaagggatgtaaggcctacctcacagaggcgccttaaaactaatagatgaagtcaactcaatctaaccagtttntctcctcataagcccgagaaaaggggctttgttagggtggcagagcccggtaactgcgtaaaacttaaacctttactatcagaggttcaattcctctccctaacaaaatgttctttatcaacattatctctcttattatcccaatccttcttgccgtagccttcctcaccctcgttgaacgaaaagtcttaggctatatacaacttcgaaaagggcctaatattgtaggcccctacggcctccttcaaccaatcgcagacgcagtaaaactcttcacaaaagaacctctacgaccacttacatcctctatatcaatattcattctagcccccattctagctctatcactagccctaactatgtgaattcccctcccaataccctacccactcatcaatataaacttgggagtcctattcatactagcaatatcaagcctcgccgtgtactccatcctctgatcaggatgagcctcaaactccaaatacgccctaatcggagcccttcgagcagtagctcaaacaatctcatatgaagtaacgctagcaattattctcctatcagtcctcctaataaacgggtcatttacactatccacgctaattattacccaagaacatatatgattaatctttccggcctgacccctagccatgatatgattcatctctaccctagcagaaactaatcgagcccccttcgacttaactgaaggagaatccgaactagtctctggatttaacgtagagtatgcagcaggtccttttgccctattctttctagcagagtacgcaaatattattataataaatatcctcacaacaattctattcttcggcgcattccacaacccattcataccagaactctactctattaacttnactataaaaaccctcttattaaccatctgcttcctatgaattcgagcatcataccctcgattccgctacgatcaattaatacacttattataaaaaaatnnnnnnnnnnnnnnnnnnnnnnnnngcatatgacatgttgccttacccattatcaccgcaagtatcccaccccaaacataagaaatatgtctgataaaagagttactttgatagagtaaataatagaggtttaaatcctcttatttctagaataataggcttcgaacctaatcttaagaattcaaagatcttcgtgctaccaaacttacactatattctacagtaangtcagctaaattaagctatcgggcccataccccgaaaatgttggtttatacccttcccgtactaataaaaccccctattctcattattattatagcaactgtcatgacaggaaccataatcgtcatactaagctcgcactgattactgatctgaattggattcgaaataaacatgctagccatcatccctattctcataaaaaagtacaatccacgagccatagaggcctctacaaaatattttcttacacaagctacagcctcaatattactaataataggagtcactatcaacctcctttactccggccaatgggtaatctcaaaaatctcaaaccccatcgcatccatcatgataaccactgccctaacaataaaactaggcctatctccattccacttctgagttcccgaagtaacacagggaattacgctcatatcaggaataatcctactaacatgacaaaaaatcgcacctatatccatcctatnnnnnnnnnnnnnnnnnnnnaacactaaccttcttatactaatagcccttacatccgttctagtaggaggctgaggcggactaaatcaaactcaactacgaaaaatcatagcatactcctccattgcccacataggctgaataaccgctatcattacttataaccctacaataataattctaaacttaactttatatattctaataacactatctaccttcatactatttatattaaactcatccaccacaancctatctttatcccacatatgaaacaaatttcccctaatcacttccataatcttaatcttaatactatccctaggaggactacccccattatctggcttcatccccaaatgaataattattcaagaattaacgaaaaataacataattattattnnaacactaatggctatcaccgctctacttaacttatatttctacctgcgactcacatatagcaccgcacttaccatatttccatccacaaacaacataaaaataaaatgacagttcgaatacacaaaaaaggcaaccctattaccccccttaattattacctcaactatactactcccactaacacctatattatcagtcttggactaggagtttaggttagaccagaccaagagccttcaaagctctaagcaagtgctatacacttaacccctgatcaaatcacctctaagggctgcaagaatctatcttacatcaatnnnnnnnnnnnnnnnnnnnnnnnnnnnnnnnnnnnnnnnnnnnnnnnnnnnnnnnnnncctcacgaaattttagttaacagctaaataccctagtaactggcttcaatctaccttctcccgccgcgtagaaaaaaaaggcgggangaagccccggcggcgtctaggctgcttctttgaatttgcaattcaatatgaaaattcaccacggagcttggcaaaaagaggacttaaacccctatctttagatttacagtctaatgcttttatcagccattttacctatgttcattaaccgatgattgttctccactaatcacaaggatattggtactttatacttactatttggagcatgagccggtatagtaggcactgccttgagcctcctcatccgagccgaactaggtcagcccggtactttactaggtgacgatcaaatttataatgtcattgtaaccgcccatgctttcgtaataatcttcttcatagtcatgcccatcataattgggggctttggaaactgactagtgccgttaataattggtgctccggacatggcattcccccgaataaataacatgagcttctgactccnnnnnnnnnnnnnnnnnnnnnnnnnnnnnnnnnnnntggtagaagcaggtgcaggaacgggatgaaccgtataccccccactggctggcaatctggcccatgcaggagcatccgttgaccttacaattttctccttacacttagccggagtctcttctattttaggggcaattaatttcatcactannnttatcaacataaaaccccctgcaatatcccagtatcaaactcccctgtttgtatgatcagtactaattacancagttctactcttattatccctgcctgtactggctgctggaattacaatacttttaacagaccggaatcttaatacaacattttttgatcccgctggaggaggagaccctatcctatatcaacacctattctgattcttcgggcatcctgaagtttacattcttatcctacccggattcggaataatttctcacattgtcacttactactcagggaaaaaagagcctttcggttatataggaatantatgagcaataatatctattgggtttttaggctttatcgtatgagctcaccatatgtttaccgtaggaatagatgtagacacacgagcatactttacgtccgccactataattatcgctattccaacgggagtaaaagtatttagttgactggcaacacttcatggaggcaatattaaatgatctccagctatgctatgagctttagggtttattttcttatttacagtaggcgggttaacaggtattgtcctagctaattcgtccttagacatcgttcttcatgatacatattatgttgtagctcattttcantatgtgctttcaataggagcagtttttgccattatgggaggatttgcccactgattccctttattctcaggttnnnctcttannnntacttgagcaaagattnnctttacaattatgtttgtgggagtaaatataactttcttccctcaacatttcctaggtttatctggaatacctcgtcgatactctgactacccagatgcatatactacctgaaataccgtctcctctataggatcgtttatctcgcttacagcggtgatgcttataatttttatgatctgggaagcctttgcatccaaacganaagttgctatagtagaacttactacaactaacattgantgactacatggatgtccccctccataccacacattcgaagaacctacatatgtgatccaaaaataagaaaggaaggaatcgaaccccctaaaattggtttcaagccaatgtcataaccattatgtctttctcaatcaggaggtattagtaaaacattacatgactttgtcaaagttaaattataggtgaaacccctatatatctctatggcgtacccatttcaactcggattacaggacgcaacctcccctattatagaggagctactncattttcatgaccatacacnnnnnnnnnnnnnnnnnnnnnnnnnnnnnnnnnnntatatcatttcactaatattgactacaaaattaacccatacaagcacaatagacgcacaagaagtggaaacagtatgaaccattctacccgccattatcctaatcctaatcgctctaccttccctccgaatcctttatataatggacgaaattaataacccctctttaaccgtgaaaacaataggccaccaatgatactgaagctatgaatatactgactatgaagacttaaactttgactcctacataatcccaacacaagaattaaagccaggagaactccgactattagaagtagacaaccgagttgtcctcccaatagaaataaccatccgaatacttatctcttcagaagacgttttgcattcatgagccgttccatcactaggtctaaaaactgacgctattccaggacgactaaaccaaaccacccttatagccatacgaccaggactgtactatggccagtgctctgaaatctgcggatctaaccacagctttatacncattgttcttgaaatagtnccnnnnnnnnnnnnnnnnnnnnnnnnnnnnnnnnnnnnnnnnnnnnnnntagatctactnattaanaagctataaagcattaaccttttaagttaaagactgggagttttaacctctccttaatgaaatgccacagctagatacatccacctgatttattataatcttttcaatatttctcaccctcttcatcctatttcaactaaaaatttcaaatcactactacccagaaaacccgataaccaaatctgctaaaattgctggtcaacataatccttgagaaaacaaatgaacgaaaatctattcgcttctttcgctgccccctcaataataggtctccctattgtggtactgatcgtcatattcccttccattttattcccaacacccagtcgcctaatcaataatcggttaatctccattcagcaatgactaattcaactaacatcaaaacaaatactagcaattcataaccaaaagggacganccnnnnnnnnnnnnnttnnnnnnnnnnnnnnntttattggctcaactaatctacttggactactacctcactcattcacgcccacaacacaactctctataaacctcggaatagcaatccccctatgagcagggacagtaattaccggtttccgctataagaccaaagcatccttagcacactttctaccccaaggcacccctcttcccctaattccgatactagtaatcatcgaaactattagtctatttattcaacccatagctctagccgttcgattaaccgccaatattactgcaggacacctcctaatccatttgattggaggggctaccttagctcttatcaatattagcgcgaccacagcttttatcacttttattattctaatcctacttacgatcctagaatttgctgttgccttaattcaagcctatgtttttaccttactagtgagtctatacttacatgacaacacctaatgacccaccaaactcacgcttaccatatagtcaacccaagcccatgaccgctgacaggagccctttctgccctccttataacatcgggtcttatcatatgatttcactataactcgatatccctacttacattagnactcacaaccaacctgttaaccatataccagtgatgacgagatgtgatccgagaaggcacattccaaggacatcatacccctattgtacaaaaaggactacgatacggaatagttctttttatcgtatcagaagtatttttctttgcaggcttcttctgagccttttaccactccagcctagcccctacccctgaacttgggggttgctggcctcctaccggcattattcctcttaacccattagaagtgcctctactcaacacctcagtcctcctagcctccggagtatctattacttgagcccatcatagtttaatagaaggtaatcgcaaacatatacttcaagccttattcattacaatctccttaggcgtatattttacgctattgcaggcctccgaatactatgagacatcttttacaatctccgatggggtatacggatctaccttttttatagccactggatttcacggattacacgtaattattggctctacattcctcatcgtgtgcttcctccgacagctatactaccacttcacatcaaaccaccacttcggatttgaagccgctgcatgatattgacactttgttgatgtagtctggctattcttgtacgtatctatttattgatgaggatnntatttctttagtataactagtacaattganttccaatcagttagctccagatcaacctggaaagaagtaataaacgttatattaactttgataactaatgtaaccctagcatccttacttgtactaatcgcattctgacttncccagctaaatatctatacagacaagacaagcccctacgaatgtggttttgaccccatgggatctgctcgcctacctttctctataaaatttttcctagttgccatcacatttctgcttttcgacctagaaattgcactcctactcccacttccctgagcgtcacaaaccaacaagctaacaacaatacttatcatagcactcctactaatctccctcctagctgcgagcctagcgtatgaatggaccgaaaaggggctagaatgaaccgaatatgataattagtttaagccnaaaaacaaatgatttcgactcattagattatgatttatnnnnnnnnnnnnnnnnnnnnnnnnnnnnnnnnnnnnnnnnnnnnnnnnnnnnnnnnnnnnnnnnnnnnnnnnnnnnnnnnnnnnnnnnnnnnnnnnnnnnnnnnnnnnnnnnnnnnnnnnnnnnnnnnnnnnnnnnnnnnnnnnnnnntgtaactattctcaacaatcacctcacattagccagcatgataccaatcgtactactagtatttgctgcctgcgaagcagcattaggactatctctactagttatagtatctaatacctacgggactgattacgtacaaaacctaaacctnnnnnnnnnnnnnnnnnnntcatccctactatcannnnaatctcccttacatgaatatcaaagcctaacataatctgaattaacacgacaacatatggtttgctaatcagcttaattagcttattctacctaaaccaaccaaatgataatacattgaactcctccttaatatttttctctgattccctatcggcaccactattagcacttacaacatgacttctgccccttatacttatagcaagtcaacaccatttatcaaaagaacccttaactcgaaaaaaactatannnnnnnnnnnnnnnnnnnnnnnnnntgttcctaattataactttcactgcctctgaactcatcttcttttacatcctatttgaagcaacactgattccgaccctgatcattattacccgatgaggaaatcaaactgaacgactaaacgcaggactctacttcttattttatactttaataggatccctcccactcctagtagctctcctttatatccacaatttcatgggctccctaaactttctcataattcaatactgaatccagcctctgccaaactcctgatctaatattttcctatgactggcatgcataatagcattcatagtaaagatacctctatacggcctccacttgtgactaccaaaagcacacgtagaggcccctattgccggctccatagtacttgccgctgtactcctaaaactaggaggctatggcatgatacgaattacaaccntactaaatnnnnnnnnnnnnnnnnnnnnntaccccttcataatattatctctatgaggcataatcataacaagctctatctgtctccgtcaaacagatctaaaatccctaattgcatactcctcagttagtnatatggcactggttatcgtagcggttcttattcaaacaccatgaagttatataggtgcaacagctctaataattgcccatggtttaacatcctcaatactattctgcttagccaactccaattacgaacgaatccatagccgtactataattctcgcacgaggacttcaaaccctccttcccctaatagcagcctgatgactattagcaagcctcacaaatctggctctccctccaacaattaatcttatcgganaactatttgtagtgatatcctnnnnnnnnnnnnncaacattactattatcctaatangaattaacattaccatcaccgccctatactcactttatatattaatcaccacacaacgtggtaaatattcccaccatatcaaaaatatcaaaccatcattcacacgagaaaatgccctaatgaccttgcacctactgcccctactcctcctatcccttaaccctaaaattattctcggtcccatctactgtaagcatagtttaacaaaaacattagattgtgagtctnnnnnnnnnnnctcnnnnnnnnnnnnnnnnnnnnnnnntactgcaagaactgctaattcatgctcccatgcataagaacatggctttttcaacttttataggatagaagtaatccgttggtcttaggaaccaaaaaattggtgcaactccagataaaagtaataaatatattttcttcatgcataatcacagctctagttattcttactttgcccatcattatatcctctactaaactttacaagaataagctatacccatactatgtaaaaaccgctacttcttacgcgttcataattagcataattcccacaataatattcatctactcaggacaggaaacaattatttcaaactggcattgaatgacaatccaaactataaaactatccatgagtttcaaattagactacttctcaataatctttgtacctgtagccctttttgtcacgtggtctatcatagaattctctatatgatatatacactccgatccttacattaaccggtttttcaagtaccttctcttattcctcatcactataatagtcctagttaccgcaaacaacatattccaactattcattggttgagaaggagttggcattatatcattcctacttattggatgatggtacggccgaaccgatgcaaatacagccgccctacaagccgtcctctacaaccgtattggagatgtaggcttcattataaccatagcatgatttctactaaacttaaacacatgagaccttcaacaaatcttcattacgacaaacgataattttaatctgccactacttggcctactactagcagctaccggtaaatctgctcaattcggcctacatccctgactcccctcagccatagaaggccccactcctgtatcagccctacttcactcaagcacaatagttgtagcaggagtatttcttcttatccgctttcatccactaatagagcataaccaaactattcaaaccctcactttatgcttaggggccattactactctatttaccgcaatctgcgctcttacacagaatgatatcaaaaaaattgtagcattctctacctcaagccaactaggcctaataatagtaacaattggnnnnnnncagccctacttagccttcttacacatctgcactcncgcattttttaangccatactattcatatgctcagggtcaattatccacagcctaaacgatgaacaagacattcgaaaaatgggtggcctatttaaagtccttcccttcaccacaacctcccttattatcggaagcctcgcattaacaggcatgcctttccttacaggattcnactccaaagacctgatcatcgagtccgctaacacgtcgaataccaacgcctgagccctcttaattacactcgttgccacatccctaaccgctgcctacagcacccgaattatattctttgctctactaggccagccccgcttctcccctataatccttatcaacgagaataatcctctcctaattaactctattaaacgactccttatcggaagtgtatttgcagggtatattatctcccacagcatcacacccactaccatcccacagataactatgcctcattatctaaaaatgacagcccttgcagtaaccatcttgggtttcatcctggcactagaactaaaccttaccacacaaggactcaaatttaactacccttctaattactttaaattctccagcctccttggctactatccaaccattatgcaccgcctcacacctaaaacaagtttaaccattagccagaaatcagcatctatacttctggactccatctgactagaaaacatcctacccaaatcaatctcatatttccaaataaaatcttctacccttatttcaaatcaaaaaggtctcatcaaactctatttcctatcgttcatactaactataatcctcagtctactaatccttaattaccacgagtaacttccatgataaccaacacaccaattaataatgatcagcctgtaacaaccaccaaccaagttccataactgtacagagccgcaatacccatagcctcttcactaaaaaatccagagtcccccgtatcatagatcactcaatcccctattccattaaactttaatactacctccacctcatcatccttcaaaatatagcaagcagtcaacaattcagacaacaaaccagtaataaaagccgctagaacagccttatttgaaactcacacctcagggtattgctcagtagccatagcagttntataaccaaatactactaatanaccccccaaataaattaaaaatactatcaaccctaaaaaagaacccccaaaattcagaacaatcgcacaaccaatcccaccgctaataattagcacaagcccaccataaataggagatggtttngtggcaaaacccacaaaactcatcacaaaaacgatacttaaaataaatacaatgtatgttatcattattcctacatggaatttaaccatgactaatgacatgaaaaatcatcgttgtatttcaactataagaacattaatgaccaacattcgaaaaacccacccactagccaaaattgttaataactcattcattgacctcccagcgccgtctaacatctctgcttgatggaacttcggatccttactaggagtatgcttgattctacagattctaacaggtttattcttagctatgcactatacatcggacacagccacagctttttcatcagtcacccacatctgccgagacgttaactacggctgaattatccgctatatgcacgcaaatggcgcttccatattctttatctgcctattcctacatgtaggacgaggcctatattacggatcctatatattcatagaaacatgaaacattggaattgtactattattcgcaaccatagccnnnnnnnnnnnnnnnnnnntactaccatgangacaaatatcattttgaggggcaactgtaatcactaatcttctctctgccatcccttatatcggaactgacttagtagaatggatctgaggcggcttctcagtggacaaagcaaccctaacacgattctttgcattccatttcatcctccctttcatcatcgcagctctagcaatagtacacctcctatttctacacgaaaccggatccaacaacccttcaggaatcacatcagactcagacaaaattccatttcacccttactacacaatcaaggatatcctaggagccttactcnnactcctaatcctaatatcnctagttttattttcacctgncctattaggagacccagataactacacccctgcaaaccccctaaacacccctccacatattaaacctgagtgatattttctattcgcctatgctatcctacgatccattcctaataaattaggaggtgtactcgccctagtattctccatcctaatcttggcattcattccactcctccacacatctaagcaacgcagcataatattccggccccttagccaatgcctattctgacttttagtcgccgatcttctcactttaacatgaattggaggacaaccagttgaacaccctttcatcattatcggacaagtcgcttcaatcttatatttcaccatcttattgatcctaataccaacagttagcgttatcgaaaacaaccttctaaaatgaagagtctttgtagtataatcattaccttggtcttgtaaaccaaaaatggagagtaaccgccctccctaagactcaaggaagaagctcttgctccaccatcagcacccaaagctgaaattcttcttaaactattccctg
>TH1
nnnnnnnnnnnnnnnnnnataaagcaaggcactgaaaatgccaagatgagtcgcacgactccataaacataaaggtttggtcctagccttcctattagtttttagtagacttacacatgcaagcctccacgccccagtgagaatgcccttaaaatcaccagtgatctaaaggagcaggtatcaagcacactcttaagtagctcataacaccttgctaagccacacccccacgggatacagcagtgataaaaattaagccataaacgaaagtttgactaagccatactaaatagggttggtaaatttcgtgccagccaccgcggtcatacgattaacccaaactaataggcctacggcgtaaagcgtgttcaagatacttttacactaaagttaaaacttaactaagccgtaaaaagctacagttatcacaaaataaaccacgaaagtgactttataataatctgactacacgatagctaagacccaaactgggattagataccccactatgcttagccctaaacatagataattttacaacaaaataattcgccagaggactactagcaatagcttaaaactcaaaggacttggcggtgctttatatccctctagaggagcctgttctataatcgataaaccccgataaacctcaccacctttcgctaattcagtctatataccgccatcttcagcaaaccctcaaaaggtagaacagtaagcacaatcattttacataaaaaagttaggtcaaggtgtaacttataaggtgggaagaaatgggctacattttctancccaagaacatttcacgaatgtttttatgaaattaaaaactgaaggaggatttagtagtaaattaagaatagagagcttaattgaatagggccatgaagcacgcacacaccgcccgtcaccctcctcaagtaataagacacaaccataaccatattaacttaactaaaacacaagaggagacaagtcgtaacaaggtaagcataccggaaggtgtgcttggattaatcaaagtgtagcttaactaaagcgtctggcctacacccagaagatttcattacttatggccactttgaacaaaagctagcccaactaaccccaaacttaagtattacagtcacatannnnnnnnnnnnnnnttaaacaataaaagtataggagatagaaattttanatnngagcgatagagatagtaccgtaagggaatgatgaaagacatcttaacagtattaaacagcaaagattaccccttctaccttttgcataatgaactagccagaaacaacttaacaaagagaacttaagctaagctccccgaaaccagacgagctacccataaacaatctaaaaggatcaactcatctatgtagcaaaatagtgagaagatttgtgggtagaggtgaaaagcctaacgagcctggtgatagctggttacccacaaacagaattttagttcaactttaaatttacctnaaaaaaaataaaattttaatgtaaatttaaaatatagtctaagaaggtnnnncttcttagaatcaggatacaacctttattagagagtatatactaatatcaccatagttggcttaaaagcagccaccaattgagaaagcgttccagctcaacaaacaatataacttaatcccaaccatactacatcaactcctaattatanccccctgggtcattctatttgagtatagaagcaataatgctagcatgagtaacaagaaccattttctccccgcataagcttatatcaggaacggatagannnnnnnnnnnnnnnnatctgannnnatcaacnnnnnnnnnnnnnnnttatccaccccattgttaacccaacacaggtatgcattcaaggaaagattaaaaggagtaaaaggaactcggcaaacacaaaccccgcctgtttaccaaaaacatcacctccagcatttctagtattggaggcactgcctgcccggtgacacttgtttaacggccgcggtatcctgaccgtgcaaaggtagcataatcatttgttctctaaatagggacttgtatgaatggccacacgagggtttaactgtctcttactcccaatcagtgaaattgaccttcccgtgaagaggcgggaataccacaataagacgagaagaccctatggagctttaattaactaacccaaacttatggatactagatacctacaagncataacataacaccattattatgggttagcaatttaggttggggtgacctcggaatataaaaaaactcccgagtgattaaaatttagacccacaagtcaaaatacaacatcacttattgatccaataatttttgatcaacggaacaagttaccctagggataacagcgcaatcctattcaagagtccatatcgacaatagggtttacgacctcgatgttggatcaggacatcctaatggtgcagcagctattaagggttcgtttgttcaacgattaaagtcctacgtgatctgagttcagaccggagcaatccaggtcggtttctatctattatacaacctcccccagtacgaaaggacaagggatgtaaggcctacctcacagaggcgccttaaaactaatagatgaagtcaactcaatctaaccagtttatctcctcataagcccgagaaaaggggctttgttagggtggcagagcccggtaactgcgtaaaacttaaacctttactatcagaggttcaattcctctccctaacaaaatgttctttatcaacattatctctcttattatcccaatccttcttgccgtagccttcctcaccctcgttgaacgaaaagtcttaggctatatacaacttcgaaaaggacctaatattgtaggcccctacggcctccttcaaccaatcgcagacgcagtaaaactcttcacaaaagaacctctacgaccacttacatcctctatatcaatattcattctagcccccattttagctctatcactagccctaactatgtgaattcccctcccaataccctacccactcattaatataaacttgggagtcctattcatactagcaatatcaagcctcgccgtgtactccatcctctgatcaggatgagcctcaaactccaaatacgccctaatcggagcccttcgagcagtagctcaaacaatctcgtatgaagtaacgctagcaattattctcttatcagtcctcctaataaacgggtcatttacactatccannnnnnnnnnnnnnnnnnnnnnnnnnnnnnnnnnnnnnnnnnnnnnnnnnntagccatgatatgattcatctctactctagcagaaactaatcgagcccccttcgacttaactgaaggagaatccgaactagtctctggatttaacgtagagtatgcagcaggtccttttgccctattctttctagcagagtacgcaaatattatcataataaacatcctcacaacaattctattcttcggcgcattccacaacccattcataccagaactctactctattaacttcactataaaaaccctcttattaaccatctgcttcctatgaatccgagcatcataccctcgattccgctacgatcaattaatacacttattatgaaaaaattttctgcccttaactttagccctatgcatatgacatgttgccttacccattatcaccgcaagtatcccaccccaaacataagaaatatgtctgataaaagagttactttgatagagtaaataatagaggtttaaatcctcttatttctagaataataggcttcgaacctaatcttaagaattcaaagatcttcgtgctaccaaacttacactatattctacagtaaggtcagctaaattaagctatcgggcccataccccgaaaatgttggtttatacccttcccgtactaataaaaccccctattctcattatcattatagcaactatcatgacaggaaccataatcgtcatactaagctcgcactgattactgatctgaattggattcgaaataaacatgctagccatcatccctattctcataaaaaagtacaatccacgagccatagaggcctctacaaaatattttcttacacaagctaccgcctcaatattactaataataggagtcactatcaacctcctttactccggccaatgggtagtctcaaaaatctcaaaccccatcgcatccatcatgataaccactgccctaacaataaaactaggcctatctccattccacttctgagttcccgaagtaacacagggaattacgctcatatcaggaataatcctactaacatgacaaaaaatcgcacctatgtccatcctatatcaaatcnntccatcaattaacaccaaccttcttatactaatagcccttgcatccgttctagtaggaggctgaggcggactaaatcaaactcaactacgaaaaatcatagcatactcctccattgcccacataggctgaatagccgctatcatcacttataaccctacaataataattctaaactnnnnnnnnnnnnnnnnnnnnnnnnnnnnnnccttcatnnnatttatattaaactcatccaccacgaccctatctttatcccacatatgannnnnnnnnnnnntaatcacttccataatcttaatcttaatactatccctaggaggactacccccattatctggcttcatccccaaatgaataattattcaagaattaacaaaaaataacataattattattccaacactaatggctatcaccgctctacttaacttatacttctacctgcgactcacatatagcaccgcacttaccatatttccatccacaaacaacataaaaataaaatgacagttcgaatacacaaaaaaggcaaccctattaccccccttaattatcacctcaactatactactcccactaacacctatattatcagtcttggactaggagtttaggttagaccagaccaagagccttcaaagctctaagcaagtgctatacacttaacccctgatcaaataacctctaagggctgcaagaatctatcttacatcaattgaatgcaaatcaaacactttaattaagctaagccctccctagattggtgagcttctacctcacgaaattttagttaacagctaaatannnnnnnnnnnnnnnnnnnnnnnnnnnnnnnnnncgcgtaggaaaaaaaggcgggangaagccccggcggcgtctaggctgcttctttgaatttgcaattcaatatgaaaattcaccacggagcttggcaaaaagaggacttaaacctctatctttagatttacagtctaatgcttttatcagccattttacctatgttcattaaccgatgattgttctccactaatcacaaggatattggtactttatacttactatttggagcatgagccggtatagtaggcactgccttgagcctcctcatccgagccgaactaggtcagcccggtactttactaggtgatgatcaaatttataatgtcatcgtaaccgcccatgctttcgtaataatcttcttcatagtcatgcccatcataattgggggctttggaaactgactagtgccgttaataattggtgctccggacatggcattcccccgaataaataacatgagcttctgactccttcctccatcctttcttctactattagcatcttctatggtagaagcaggtgcaggaacgggatgaaccgtataccccccactggctggcaatctggcccatgcaggagcatccgttgaccttacaattttctccttacacttagccggagtctcttctattttaggggcaattaatttcatcantactattannnnnnnnnnnnnnnnnnnnnnnnnnnnnnnncaaactcccctgtttgtatgatcagtactaattacagcagttctactcttactatccctgcctgtactggctgctggaattacaatacttttaacagaccggaatcttaatacaacattttttgatcccgctggaggaggagaccctatcctatatcaacacctattctgattcttcgggcatcctgaagtttacattcttatcctgcccggattcggaataatttctcacattgtcacttactactcagggaaaaaagagcctttcggnnnnntaggaatagtatgagcaataatatctattgggtttctaggctttatcgtatgagctcaccatatgtttaccgtaggaatagatgtagacacacgagcatactttacatccgccactataattatcgctattccaacgggagtaaaagtatttagttgactggcaacacttcatggaggcaatattaaatgatctccagctatgctgtgagctttagggtttattttcttatttacagtaggcgggttaacaggtattgtcctagctaattcgtccttagacatcgttcttcatgatacatattatgttgtagctcattttcactatgtgctctcaataggagcagtttttgccattatgggaggatttgcccactgattccctttattctcaggttatactcttaacgatacttgagcaaagattcactttacaattatgtttgtgggagtaaatataactttcttccctcaacatttcctaggtttatctggaatacctcgtcgatactctgactacccagatgcatatactacctgaaataccgtctcctctataggatcgtttatctcgcttacagcggtgatgcttataatttttatgatctgggaagcctttgcatccaaacgagaagttgctatagtagaacttactacaactaacattgagtgactacatggatgtccccctccatatcacacgttcgaagaacctacatatgtgatccaaaaataagaaaggaaggaatcgaaccccctaaaattggtttcaagccaatgtcataaccattatgtctttctcaatcaggagatattagtaaaacattacatgactttgtcaaagttaaattataggtgaaacccctatatatctctatggcgtacccatttcaactcggattacaggacgcaacctcccctattatagaggagctacttcattttcatgaccatacactaataattgtattcttaatcagttctttagttctctatatcatttcactaatattgactacaaaattaacccatacaagcacaatagacgcacaagaagtggaaacagtatgaactattctacccgccattatcctaatcctaatcgctctaccttccctccgaatcctttatataatggacgaaattaataacccctctttaaccgtgaaaacaataggccaccaatgatactgaagctatgaatatactgactatgaagacttaaactttgactcctacataatcccaacacaagaattaaagccaggagaactccgactattagaagtagacaaccgagttgtcctcccaatagaaataaccatccgaatacttatctcttcagaagacgttttgcattcatgagccgttccatcactaggtctaaaaactgacgctattccaggacgactaaaccaaaccacccttatagccatacgaccaggactgtactatggccagtgctctgaaatctgcggatctaaccacagctttatgcccattgttcttgaaatagtccccctatcttactttgagacctgatctgccttaatagtataacctagactagatttactcattaagaannnnnnnnnnattaancttttaagttaaagactgggagttttaacctctccttaatgaaatgccacagctagatacatccacctgatttattataatcttttcaatatttctcaccctcttcattctatttcaactaaaaatttcaaatcactactacccagaaaacccgacaaccaaatctgctaaaattactggtcaacacaatccttgagaaaacaaatgaacgaaaatttattcgcttctttcgctgccccctcaataatagnnnnnnnnnnnnnnnnnnnnnnnnnnnnntnnnnnnnnnnnnnnnnnnnnnnnnnnnnnngtctaatcaataatcggttaatctccattcagcaatgactaattcaactaacatcaaaacaaatactagcaattcataaccaaaagggacgaacctgagctctcatacttatatcactaattctatttattggctcaactaatctacttggactactacctcactcatttacgcccacaacacaactctctataaatctcggaatagcaatccccctatgagcagggacagtaattactggtttccgctataagaccaaagcatccttagcacactttctacctcaaggcacccctcttcccctaattccaatactagtaatcatcgaaactattagtctatttattcaacccatagctctagccgttcgattaaccgccaatattactgcaggacacctcctaatccatttgattggaggggctaccttagctcttatcaatattagcgcggccacagcttttatcacttttattattctaatcctacttacgattctagaatttgctgttgccttaattcaagcctatgtttttaccttactagtgagtctatacctacatgacaacacttaatgacccaccaaactcacgcttaccatatagtcaacccaagcccatgaccgctgacaggagccctttctgccctccttataacatcgggtcttatcatatgatttcactataactcgatatccctactcacattaggattcacaaccaacctgttaaccatataccagtgatgacgagatgtgatccgagaaggcacattccaaggacatcatacccctattgtacaaaaaggactacggtacggaatagttctttttatcgtatcagaagtatttttctttgcaggcttcttctgagccttttaccattccagcctagcccctactcctgaacttgggggttgctggccnnnnnnnnnnnttattcctcttaacccattagaggtgcctctactcaacacctcagtcctcctagcctccggagtatctattacttgagcccatcatagtttaatagaaggtaatcgcaaacatatacttcaagccttattcattacaatctccttaggcgtatattttacgctattacaggcctccgaatactatgagacatcttttacaatctccgatggggtatacggatctaccttttttatagccactggatttcacggattacacgtaattattggctctacattcctcatcgtgtgcttcctccgacagctatactaccacttcacatcaaaccaccacttcggatttgaagccgctgcatgatattgacactttgttgatgtagtctggctattcttgtatgtatctatttattgatgaggatcctatttctttagtataactagtacgattgacttccaatcagttagctccagatcaacctggaaagaagtaataaacgttatattaactttgataactaatgtagccctagcatccttacttgtactaatcgcattctgacttccccagctaaatatctatacagacaagacaagcccctacgaatgtggttttgaccccatgggatctgctcgcctacctttctctataaaatttttcctagttgccatcacatttctgcttttcgacctagaaattgcactcctactcccacttccctgagcgtcacaaaccaacaagctaacaacaatacttatcatagcactcctactaatctccctcctagctgcgagcctagcgtatgaatggaccgaaaaggggctagaatgaaccgaatatgataattagtttaagccnaaaaacaaatgatttcgactcattagattatgatttatctcataattatcanntgtccatagtatannttaatatctttctggcattcattctttctctaataggtnnncttgtttatcgatcacacctaatatcatcgctactatgcttagagggcataatattatcactatttgtaataatatctgtaactattctcaacaaccacctcacattagccagcatgataccaatcgtactactagtatttgctgcctgcgaagcagcattaggactatctctactagttatagtatctaacacctacgggactgattacgtacaaaacctaaaccttttacaatgctaaaaattatcatccctactatcatactaatcccccttacatgaatatcaaagcctaacataatctgaattaacacgacaacatatggtttgctaatcagcttaatcagcttattctacctaaaccaaccaaatgataatacactgaactcctccttaatatttttctctgattccctatcggcaccactattagcacttacaacatgacttctgccccttatacttatagcgagtcaacaccatttatcaaaagaacccttaactcgaaaaaaactatatatttcaatactaattcttctccagttgttcctaattataactttcactgcctctgaactcatcttcttttacatcctatttgaagcaacactaattccgaccctgatcattattacccgatgaggaaatcaaactgaacgactaaacgcagggctctacttcttattttatactttaataggatccctcccactcctagtagctctcctttatatccacaatctcatgggctccctaaattttctcataattcaatactgaatccagcctctgccaaactcctgatctaacattttcctatgactggcatgcataatagcattcatagtaaagatacctctatacggcctccacttgtgactaccaaaagcacacgtagaggcccctattgccggctccatagtacttgccgctgtactcctaaaactaggaggctatggcatgatacgaattacaactctactaaatcccctgaccaacttcatagcgtaccccnnnnnnnnnnnnnctctatgaggcataatcataacaagctctatctgtctccgtcaaacagatctaaaatccctaattgcatactcctcggttagtcatatggcactggttatcgtagcggttcttattcaaacaccatgaagttatataggtgcaacagctctaataattgcccatggtttaacatcctcaatactattctgcttagccaactccaattacgaacgaatccatagccgtactataattctcgcacgaggacttcaaaccctccttcccctaatagcagcctgatgactattagcaagcctcacaaatctggctctccctccaacaattaatcttatcggagaactatttgtagtgatatcctcattctcatgatccaacattactattatcctaataggaattaacattaccatcaccgccctatactcactttatatattaatcaccncacaacgtggtaaatattcccacnnnnnnnnnnnnnnnnnnnnnnnnnnnnnnnnnnnnnnnnccctaatgaccttgcacctactgcccctactcctcctatcccttannnnnnnaattattctcggtcccatctactgtaagcatagtttaacaaaaacattagattgtgagtctaacaataaaagctcaaacctttttgcttaccgaaaaagtactgcaagaactgctaattcatgctcccatgtataagaacatggctttttcaacttttataggatagaagtaatccgttggtcttaggaaccaaaaaattggtgcaactccaaataaaagtaataaatatattttcttcatgcataatcacagccctagttattcttactttgcccatcattatatcctctactaaactttacaagaataagctatacccatactatgtaaaaaccgctacttcttacgcattcataatnngcataattcccacaataatatttatctactcaggacaggaaacaattatttcaaactggcattgaataacaatccagactataaaactatccatgagtttcaaattagactacttctcaataatctttgtacctgtagccctttttgtcacgtggtctatcatagaattctctatatgatatatacactccgatccttacattaaccgatttttcaagtaccttctcttattcctcattactataatagtcctagttaccgcaaacaacatattccaactattcattggctgagaaggagttggcattatatcattcctacttattgggtgatggtacggccgaaccgatgcaaatacagccgccctacaagccgtcctctacaatcgtattggagatgtaggcttcattataaccatagcatgatttctactaaacttaaacacatgagaccttcaacaaatcttcattacgacaaacgatagttttaatttgccactacttggcctactactagcagctaccggtaaatctgctcaattcggcttacatccctgactcccctcagccatagaaggtcccactcctgtatcagccctacttcactcaagcacaatagttgtagcaggagtatttcttcttatccgctttcatccactaatagagcataaccaaactattcaaaccctcactttatgcttaggggccattactacactatttaccgcaatctgcgctcttacacagaacgatatcaaaaaaattgtagcgttctctacctcaagccaactaggcctaataatagtaacaattggcattaaccagccctacttagccttcttacacatctgcactcacgcattctttaaagccatactattcatatgctcagggtcaattatccacagcctaaacgatgaacaagacattcgaaaaatgggtggcctatttaaagtccttcccttcaccacaacctccctcattatcggaagcctcgcattaacaggcatgcctttccttacaggattctactccaaagacctgatcatcgagtccgctaacacgtcgaataccaacgcctgagccctcttaattacactcgttgccacatccctaaccgctgcctacagcacccgaattatattctttgctctactaggccagccccgcttctcccctataatccttatcaacgagaataatcctctcctaattaactctattaaacgactccttatcggaagtgtatttgcagggtatattatctcccacagcatcacacccannnnnnnnnnnnnnnnnnctatgcctcattatctaaaaatgacagcccttgcagtaaccatcttgggnnnnnnnnnnncantagaannaaaccttaccacacaaggactcaaatttaactacccttctaattactttaaattctccagcctccttggctactatccaaccattatgcaccgcctcacacctaaaacaagtttaaccattagccagaaatcagcatctatacttctggactccatctgactagaaaacatcctacccaaatcaatctcgtatttccaaataaaatcttctacccttatttcaaatcaaaaaggtctcatcaaactctatttcctatcgttcatactaactataatcctcagtctactaatccttaattaccacgggtaacttccatgataaccaacacaccaattaataatgatcagcctgtaacaaccaccaaccaagttccataactgtatagagccgcaatacccatagcctcttcactaaaaaatccagagtcccccgtatcataaatcactcaatcccctattccattaaactttaatactacctccacctcatcatccttcaaaatatagcaagcagtcaacaattcagacaacaagccagtaataaaagccgctagaacagccttatttgaaactcacacctcagggtattgctcagtagccatagcagttgtataaccaaatactactaatataccccccaaataaattaaaaatactatcaaccctaaaaaagaacccccaaaattcagaacaatcgcacaaccaatcccaccgctaataattagcacaagcccaccataaataggagatggtttagtggcaaaacccacaaaactcatcacaaaaacgatacttaaaataaatacaatgtatgttatcattattcctacatggaatttaaccatgactaatgacatgaaaaatcatcgttgtatttcaactataagaacattaatgaccaacattcgaaaaacccacccactagccaaaattgttaacaactcattcattgacctcccagcgccgtctaacatctctgcttgatggaatttcggatccttactaggagtatgcttgattctacagattctaacaggtttattnnnnnctatacactatacatcggacacagccacagctttttcatcagtcacccacatctgccgagacgttaactacggctgaattatccgctatatacacgcaaatggcgcttccatattctttatctgcctattcatacatgtaggacgaggcctatattacggatcctatgtattcatagaaacatgaaacattggaattgtactattattcgcaaccnnnnnnnnnnnnnnnnnnnnnnnnnnnnnnnnnnnnnnnnnnnnnnnnnnnnnnnnnnnnnnnnnnnnnnnnnnccttctctctgccatcccttacatcggaactgacttagtagagtggatctgaggcggcttctcagtggacaaagcaaccctaacacgattctttgcattccatttcatcctccctttcatcatcgcagctctagcaatagtacacctcctatttctacacgaaaccggatccaacaacccttcaggaatcacatcagactcagacaaaattccatttcacccttactacacaatcaaggatatcctaggagccttactcctactcctaatcctaatatcactagttttattttcacctgacctattaggagacccagataactacacccctgcaaaccccctaaacacccctccacatattaaacctgagtggtattttctattcgcctatgctatcctacgatccattcctaataaattaggaggtgtgctcgccctagtattctccatcctaatcttggcattcattccactcctccacacatctaagcaacgcagcataatattccggcccctcagccaatgcctattctgacttttagtcgccgatcttctcactttaacatgaattggaggacaaccagttgaacaccccttcatcattatcggacaagtcgcttcaatcctatatttcaccatcttattgatcctaataccaacagttagcgtcatcgaaaataaccttctaaaatgaagagtctttgtagtataaccattaccttggtcttgtaaaccaaaaatggagagtaaccgccctccctaagactcaaggaagaagctcttgctccaccatcagcacccaaagctgaaattcttcttaaactattccnnn
>CGG20
nnnnnnnnnnnnnnnnnnnnnnnnnnnggcactgaaaatgccaagatgagtcgcacgactccataaacataaaggtttggtcctagccttcctattagtttttagtagacttacacatgcaagcctccacgccccagtgagaatgcccttaaaatcaccagtgatctaaaggagcaggtatcaagcacactcttaagtagctcataacaccttgctaagccacacccccacgggatacagcagtgataaaaattaagccataaacgaaagtttgactaagccatactaaatagggttggtaaatttcgtgccagccaccgcggtcatacgattaacccaaactaataggcctacggcgtaaagcgtgttcaagatactttaacactaaagttaaaacttaactaagccgtaaaaagctacagttatcataaaataaaccacgaaagtgactttataataatctgactacacgatagctaagacccaaactgggattagataccccactatgcttagccctaaacatagataattttacaacaaaataattcgccagaggactactagcaatagcttaaaactcaaaggacttggcggtgctttatatccctctagaggagcctgttctataatcgataaaccccgataaacctcaccacctttcgctaattcagtctatataccgccatcttcagcaaaccctcaaaaggtagaacagtaagcacaatcattttacataaaaaagttaggtcaaggtgtaacttatgaggtgggaagaaatgggctacattttctancccaagaacatttcacgaatgtttttatgaaattaaaaactgaaggaggatttagtagtaaattaagaatagagagcttaattgaatagggccatgaagcacgcacacaccgcccgtcaccctcctcaagtaataagacacaaccataaccatattaacttaactaaaacacaagaggagacaagtcgtaacaaggtaagcataccggaaggtgtgcttggattaatcaaagtgtagcttaactaaagcgtctggcctacacccagaagatttcattacttatggccactttgaacaaaagctagcccaactaaccccaaacttaagtattacagacacataaaataaaacatttagttaaacaataaaagtataggagnnnnnaattttanattggagcgatagagatagtaccgtaagggaatgatgaaagacatcttaacagtattaaacagcaaagattaccccttctaccttttgcataatgaactagccagaaacaacttaacaaagagaacttaagctaagctccccgaaaccagacgagctacccataaacaatctaaaaggatcaactcatctatgtagcaaaatagtgagaagatttgtgggtagaggtgaaaagcctaacgagcctggtgatagctggttacccacaaannnnnnnnnngttcaactttaaatttannnnnnnnnnnnnnnnnnnnnnnnnnnnnnnnnnnnnnnnnnnnnagaaggtacagcttcttagaatcaggatacaacctttattagagagtatatactaatatcaccatagttggcttaaaagcagccaccaattgagaaagcgttccagctcaacaaacaatataacttaatcccaaccatactacatcaactcctaattatanccccctgggtcattctatttaagtatagaagcaataatgctagtatgagtaacaagaaccattttctcctcgcataagcttatatcaggaacggatagaccactgatagttaacaatctgataatatcaacccaaaaatgaaatacttatccaccccattgttaacccaacacaggtatgcattcaaggaaagattaaaaggagtaaaaggaactcggcaaacacaaaccccgcctgtttaccaaaaacatcacctccagcatttctagtattggaggcactgcctgcccggtgacacttgtttaacggccgcggtatcctgaccgtgcaaaggtagcataatcatttgttctctaaatagggacttgtatgaatggccacacgagggtttaactgtctcttactcccaatcagtgaaattgaccttcccgtgaagaggcgggaataccacaataagacgagaagaccctatggagctttaattaactaacccaaacttatggatactagatacctacaaggcataacataacaccattattatgggttagcaatttaggttggggtgacctcggaatataaaaaaactcccgagtgattaaaatttagacccacaagtcaaaatacaacatcacttattgatccaataatttttgatcaacggaacaagttaccctagggataacagcgcaatcctattcaagagtccatatcgacaatagggtttacgacctcgatgttggatcaggacatcctaatggtgcagcagctattaagggttcgtttgttcaacgattaaagtcctacgtgatctgagttcagaccggagtaatccaggtcggtttctatctattatacaacctcccccagtacgaaaggacaagggatgtaaggcctacctcacagaggcgccttaaaactaatagatgaagtcaactcaatctaaccagtttatctcctcataagcccgagaaaaggggctttgttagggtngcagagcccggtaantgcgtaaaacttaaacctttactatcagaggttcaattcctctccctaacaaaatgttctttatcaacattatctctcttattatcccaatccttcttgccgtagccttcctcaccctcgttgaacgaaaagtcttaggctatatacaacttcgaaaaggacctaatattgtaggcccctacggcctccttcaaccaatcgcagacgcagtaaaactcttcacaaaagaacctctacgaccacttacatcctctatatcaatattcattctagcccccattctagctctatcactagccctaactatgtgaattcccctcccaataccctacccactcattaatataaacttgggagtcctattcatactagcaatatcaagcctcgccgtgtactccatcctctgatcaggatgagcctcaaactccaaatacgccctaatcggagcccttcgagcagtagctcaaacaatctcatatgaagtaacgctagcaattattctcctatcagtcctcctaataaacgggtcatttacactatccacgctaattattacccaagaacatatatgattaatctttccggcctgacccctagccatgatatgattcatctctaccctagcagaaactaatcgagcccccttcgacttaactgaaggagaatccgaactagtctctggatttaacgtagagtatgcagcaggtccttttgccctattctttctagcagagtacgcaaatattattataataaacatcctcacaacaattctattcttcggcgcattccacaacccattcataccagaactctactctattaacttcactataaaaaccctcttattaaccatctgcttcctatgaattcgagcatcataccctcgattccgctacgatcaattaatacacttattatgaaaaaattttctacccttaactttagccctatgcatatgacatgttgccttacccattatcaccgcaagtatcccaccccaaacataagaaatatgtctgataaaagagttactttgatagagtaaataatagaggtttaaatcctcttatttctagaataataggcttcgaacctaatcttaagaattcaannatcttngtgctaccaaacttacactatattctacagtaaggtcagctaaattaagctatcgggcccataccccgaaaatgttggtttatacccttcccgtactaataaaaccccctattctcattatcatcatagcaactatcatgacaggaaccataatcgtcatactaagctcgcactgattactgatctgaattggattcgaaataaacatgctagccatcatccctattctcataaaaaagtacaatccacgagccatagaggcctctacaaaatattttcttacacaagctacagcctcaatattactaataataggagtcactatcaacctcctttactccggccaatgggtaatctcaaaaatctcaaaccccatcgcatccatcatgataaccactgccctaacaataaaactaggcctatctccattccacttctgagttcccgaagtaacacagggagttacgctcatatcaggaataatcctactaacatgacaaaaaatcgcanctatatccatcctatatcaaatctctccatcaattaacactaaccttcttatactaatagcccttacatccgttctagtaggaggctgaggcggactaaatcaaactcaactacgaaaaatcatagcatactcctccattgcccacataggctgaannnnnnnnnnnnnnnnnnnnnnnnnnnnnnnnnnnnnnnnnnnnnnnnnnnnnnnnnnnnnnnnnnnnnnnnnnnnnnnnnnnnnnnnnntattaaactcatccaccacgaccctatctttatcccacatatgaaacaaatttcccctaatcacttccataatcnnnnnnnnnnnnnnnnnnnnnnnnnnnnnncccccattatctggcttcatccccaaatgaataattattcaagaattaacgaaaaataacataattattattccaacactaatggctatcaccgctctacttaacttatatttctacctgcgactcacatatagcaccgcacttaccatatttccatccacaaacaacataaaaataaaatgacagttcgaatacacaaaaaaggcaancctattaccccccttaattattannnnnnnnnnnnnnnncccacnnnnnnnnnnnnnnnnnnnnnnnnnnnnnnagtttaggttagaccagaccaagagccttcaaagctctaagcaagtgctatacacttaacccctgatcaaatcacctctaagggctgcaagaatctatcttacatcaattgaatgcaaatcaaacactttaattaagctaagccctccctagattggtgagcttctacctcacgaaattttagttaacagctaaataccctagtaactggcttcaatctaccttctcccgccgcgtagaaaaaaaaggcgggangaagccccggcggcgtctaggctgcttctttgaatttgcaattcaatatgaaaattcaccacggagcttggcaaaaagaggacttaaacccctatctttagatttacagtctaatgcttttatcagccattttacctatgttcattaaccgatgattgttctccactaatcacaaggatattggtactttatacttactatttggagcatgagccggtatagtaggcactgccttgagcctcctcatccgagccgaactaggtcagcccggtactttactaggtgacgatcaaatttataatgtcatcgtaaccgcccatgctttcgtaataatcttcttcatagtcatgcccatcataattgggggctttggaaactgactagtgccgttaataattggtgctccggacatggcattcccccgaataaataacatgagcttctgactccttcctccatcctttcttctactattagcatcttcnnnnnnngaagcaggtgcaggaacgggatgaaccgtataccccccactggctggcaatctggcccatgcaggagcatccgttgaccttacaattttctccttacacttagccggagtctcttctattttaggggcaattaatttcatcactactattatcaacataaaaccccctgcaatatcccagtatcaaactcccctgtttgtatgatcagtactaattacagcagttctactcttactatccctgcctgtactggctgctggaattacaatacttttaacagaccggaatcttaatacaacattttttgatcccgctggaggaggagaccctatcctatatcaacacctattctgattcttcgggcaccctgaagtttacattcttatcctgcccggattcggaataatttctcacattgtcacttactactcagggaaaaaagagcctttcggttatataggaatagtatgagcaataatatctattgggtttttaggctttatcgtatgagctcaccatatgtttaccgtaggaatagatgtagacacacgagcatactttacgtccgccactataattatcgctattccaacgggagtaaaagtatttagttgactggcaacacttcatggaggcaatattaaatgatctccagctatactatgagctttagggtttattttcttatttacagtaggcgggttaacaggtattgtcctagctaattcgtccttagacatcgttcttcatgatacatattatgttgtagctcattttcactatgtgctttcaataggagcagtttttgccattatgggaggatttgcccactgattccctttattctcaggttatactcttaacgatacttgagcaaagattcactttacaattatgtttgtgggagtaaatataactttcttccctcaacatttcctaggtttatctggaatacctcgtcgatactctgactacccagatgcatatactacctgaaataccgtctcctctataggatcgtttatctcgcttacagcggtgatgcttataatttttatgatctgggaagcctttgcatccaaacgagaagttgctatagtagaacttactacaactaacattgagtgactacatggatgtccccctccataccacacgttcgaagaacctacatatgtgatccaaaaataagaaaggaaggaatcgaaccccctaaaattggtttcaagccaatgtcataaccattatgtctttctcaatcaggaggtattagtaaaacattacatgactttgtcaaagttaaattataggtgaaacccctatatatctctatggcgtacccatttcaactcggattacaggacgcaacctcccctattatagaggagctacttcattttcatgaccatacactaataattgtattcttaatcagttctttagttctctatatcatttcactaatattgactacaaaattaacccatacaagcacaatagacgcacaagaagtggaaacagtatgaaccattctacccgccattatcctaatcctaatcgctctaccttccctccgaatcctttatataatggacgaaattaatagcccctctttaaccgtgaaaacaataggccaccaatgatactgaagctatgaatacactgactatgaagacttaaactttgactcctacataatcccaacacaagaattaaagccaggagaactccgactattagaagtagacaaccgagttgtcctcccaatagaaataaccatccgaatacttatctcttcagaagacgttttgcattcatgagccgttccatcactaggtctaaaaactgacgctattccaggacgactaaaccaaaccacccttatagccatacgaccaggactgtactatggccagtgctctgaaatctgcggatctaaccacagctttatacccattgttcttgaaatagtccccctatcttactttgagacctgatctgccttaatagtataacctagactagatctactcattaagaagctataaagcattaaccttttaagttaaagactgggagttttaacctctccttaatgaaatgccacagctagatacatccacctgatttattataatcttttcaatatttctcaccctcttcatcctatttcaactaaaaatttcaaatcactactacccagaaaacccgataaccaaatctgctaaaattgctggtcaacataatccttgagaaaacaaatgaacgaaaatctattcgcttctttcgctgccccctcaataataggtctccctattgtggtactgatcgtcatattcccttccattttattcccaacacccagtcgcctaatcaataatcggttaatctccattcagcaatgactaattcaactaacatcaaaacaaatactagcaattcataaccaaaagggacgaacctgagctctcatacttatatcactaattctatttattggctcaactaatctacttggcctacnncctcactcatttacgcccacaacacaactctctataaacctcggaatagcaatccccctatgagcagggacagtaattaccggtttccgctataagaccaaagnnnnnnnnnnncactttctaccccaaggcacccctnnncccctaattccaatactagtagtcatcgaaactattagtctatttattcaacccatagctctagccgttcgattaaccgccaatattactgcaggacacctcctaatccatttgattggaggggctaccttagctcttatcaatattagcgcgaccacagcttttatcacttttattattctaatcctacttacgatcctggaatttgctgttgccttaattcaagcctatgtttttaccttactagtgagtctatacttacatgacaacacctaatgacccaccaaactcacgcttaccacatagtcaacccaagcccatgaccgctgacaggagccctttctgccctccttataacatcgggtctcatcannnnnnnnnnnnnnnnnnnnnnnnnnnnnnnnnnnnnnnnnnnnnnnnnnnnnnnnnnnnnnnnnnnnnnnnnnnnnngagatgtgatccgagaaggcacattccaaggacatcatacccctattgtacaaaaagggctacgatacggaatagttctttttatcgtatcagaagtatttttctttgcaggcttcttctgagccttttaccactccagcctagcccctactcctgaacttgggggttgctggcctcctaccggcattattcctcttaacccattagaagtgcctctactcaacacctcagtcctcctagcctccggagtatctattacttgagcccatcatagtttaatagaaggtaatcgcaaacatatacttcaagccttattcattacaatctccttaggcgtatattttacgctattacaggcctccgaatactatgagacatcttttacaatctccgatggggtatacggatctaccttttttatagccactggatttcacggattacacgtaattattggctctacattcctcatcgtgtgcttcctccgacagctatactaccacttcacatcaaaccaccacttcggatttgaagccgctgcatgatattgacactttgttgatgtagtctggctattcttgtatgtatctatttattgatgaggatcctattnnnnnnnnnnnnnnnnnnnnnnnnacttccaatcagttagctccagatcaacctggaaagaagtaataaacgttatattaactttgataactaatgtaaccctagcatccttacttgtactaatcgcattctgacttccccagctaaatatctatacagacaagacaagcccctacgaatgtggttttgaccccatgggatctgctcgcctacctttctctataaaatttttcctagttgccatcacatttctgcttttcgacctagaaattgcactcctactcccacttccctgagcgtcacaaaccaacaagctaacaacaatacttatcntagcactcctactaatctccctcctagctgcgagcctagcgtatgaatggaccgaaaaggggctagaatgaaccgaatatgataattagtttaagccnaaaaacaaatgatttcgactcattagattatgatttatctcataattatcatgtgtccatagtatatattaatatctttctggcattcattctttctctaataggtatacttgtttatcgatcacacctaatatcatcgctactatgcttagagggcataatattatcactatttgtaataatatctgtaactattctcaacaatcacctcacattagccagcatgataccaatcgtactactagtatttgctgcctgcgaagcagcattaggactatctctactagttatagtatctaacacctacgggactgattacgtacaaaacctaaaccttttacaatgctaaaaattatcatccctactatcatactaatcccccttacatgaatatcaaagcctaacataatctgaattaacacgacaacatatggtttgctaatcagcttaatcagcttattctacctaaaccaaccaaatgataatacattgaactcctccttaatatttttctctgattccctatcggcaccactattagcacttacaacatgacttctgccccttatacttatagcaagccaacaccatttatcaaaagaacccttaactcgaaaaaaactatatatttcaatactaattcttctccaatnnntcctaattataactttcactgcctctgaactcatcttcttttacatcctatttgaagcaacactgattccgaccctgatcattattacccgatgaggaaatcaaactgaacgactaaacgcaggactctacttcttattttatactttaataggatccctcccactcctagtagctctcctttatatccacaatttcatgggctccctaaattttctcataattcaatactgaatccagcctctgccaaactcctgatctaatattttcctatgactggcatgcataatagcattcatagtaaagatacctctatacggcctccacttgtgactaccaaaagcacacgtagaggcccctattgccggctccatagtacttgccgctgtactcctaaaactaggaggctatggcatgatacgaattacaaccctactaaatcccctgaccaatttcatagcataccccttcataatattatctctatgaggcataatcataacaagctctatctgtctccgtcaaacagatctaaaatccctaattgcatactcctcagttagtcatatggcactggttatcgtagcggttcttattcaaacaccatgaagttatataggtgcaacagctctaataattgcccatggtttaacatcctcaatactattctgcttagccaactccaattacgaacgaatccatagccgtactataattctcgcacgaggacttcaaaccctccttcccctaatagcagcctgatgactattagcaagcctcacaaatctggctctccctccaacaattaatcttatcggagaactatttgtagtgatatcctcattctcatgatccaacattactattatcctaataggaattaacattaccatcaccgccctatactcactttatatattaatcaccacacaacgtggtaaatattcccaccatatcaaaaatatcaaaccatcattcacacgagaaaatgccctaatgaccttgcacctactgcccctactcctcctatcnnnnnnncctaaaattattctcggtcccatctactgtaagcatagtttaacaaaaacattagattgtgagtctaacaataaaagctcaaacctttttgcttaccgaaaaagtactgcaagaactgctaattcatgctcccatgcataagaacatggctttttcaacttttatagganagaagtaatccgttggtcttaggaaccaaaaaattggtgcaactccagataaaagtaannnnnnnnnnnnnnnnnnnnnnnnnnnnnnnnnnnnnnnnncttactttgcccatcattatatcctctactaaactttacaagaataagctatacccatactatgtaaaaaccgctacttcttacgcattcataattagcataattcccacaataatattcatctactcaggacaggaaacaattatttcaaactggcattgaataacaatccaaactataaaactatccannagtttcaaattagactacttctcaataatctttgtacctgtagccctttttgtcacgtggtctatcatagaattctctatatgatatatacactccgatccttacattaaccggtttttcaagtaccttntcttattcctcatcactataatagtcctagttaccgcaaacaacatattccaactattcattggttgagaaggagttggcattatatcattcctacttattggatgatggtacggccgaaccgatgcaaatacagccgccctacaagccgtcctctacaaccgtattggagatgtaggcttcattataaccatagcatgatttctactaaacttaaacacatgagaccttcaacaaatcttcattacgacaaacgataattttaatctgccactacttggcctactactagcagctaccggtaaatctgctcaattcggcctacatccctgactcccctcagccatagaaggccccactcctgtatcagccctacttcactcaagcacaatagttgtagcaggagtatttcttcttatccgctttcatccactaatagagcataaccaaactattcaaaccctcactttatgcttaggggccattactacactatttaccgcaatctgcgctcttacacagaacgatatcaaaaaaattgtagcgttctctacctcaagccaactaggcctaataatagtaacaattggcattaaccagccctacttagccttcttacacatctgcactcacgcattttttaannnnnnnnnnnnnnnnnnntnnnggtcaattatccacagcctaaacgatgaacaagacattcgaaaaatgggtggcctatttaaagtccttcccttcaccacaacctcccttattatcggaagcctcgcattaacaggcatgcctttccttacaggattctactccaaagacctgatcatcgagtccgctaacacgtcgaataccaacgcctgagccctcttaattacactcgttgccacatccctaaccgctgcctacagcacccgaattatattctttgctctactaggccagccccgcttctcccctataatccttatcaacgagaataatcctctcctaattaactctattaaacgactccttatcggaagtgtatttgcagggtatattatctcccacagcatcacacccactaccatccnacagataactatgcctcattatctaaaaatgacagcccttgcagtaaccatcttgggtttcatcctggcactagaactaaaccttaccacacaaggactcaaatttaactatccttctaattactttaaattctccagcctccttggctactatccaaccattatgcaccgcctcacacctaaaacaagtttaaccattagccagaaatcagcatctatacttcnnnnnnncatctgactagaaaacatcctacccaaatcaatctcatatttccaaataaaatcttctacccttatttcaaatcaaaaaggtctcatcaaactctatttcctatcgttcatactaactataatcctcagtctactaatccttaattaccacgggtaacttccatgataaccaacacgccaattaataatgatcagcctgtaacaaccaccaaccaagttccataactgtacagagccgcaatacccatagcctcttcactaaaaaatccagagtcccccgtatcatagatcactcaatcccctattccattaaactttaatactacctccannnnntcatccttcaaaatatagcaagcagtcaacaattcagacaacaaaccagtaataaaagccgctagaacagccttatttgaaactcacacctcagggtattgctcagtagccatagcagttgtataaccaaatactactaatataccccccaaataaattaaaaatactatcaaccctaaaaaagaacccccaaaattcagaacaatcgcacaaccaatcccaccgctaataattagcacaagcccaccataaataggagatggtttagtggcaaaacccacaaaactcatcacaaaaacgatacttaaaataaatacaatgtatgttatcattattcctacatggaatttaaccatgactaatgacatgaaaaatcatcgttgtatttcaactataagaacattaatgaccaacattcgaaaaacccacccactagccaaaattgttaataactcattcattgacctcccagcgccgtctaacatctctgcttgatggaacttcggatccttactaggagtatgcttgattctacagattctaacaggtttattcttagctatgcactatacatcggacacagccacagctttttcatcagtcacccacatctgccgagacgttaactacggctgaattatccgctatatgcacgcaaatggcgcttccatattctttatctgcctattcctacatgtaggacgaggcctatattacggatcctatgtattcatagaaacatgaaacattggaattgtactattattcgcaaccatagccacagcattcatgggctatgtactaccatgaggacaaatatcattttgaggggcaactgtaatcactaatcttctctctgccatcccttatatcggaactgacttagtagaatggatctgaggcggcttctcagtggacaaagcaaccctaacacgattctttgcattccatttcatcctccctttcatcatcgcagctctagcaatagtacacctcctatttctacacgaaaccggatccaacaacccttcaggaatcacatcagactcagacaaaattccatttcacccttactacacaatcaaggatatcctaggagccttactcctactcctaatcctaatatcactagttttattttcacctgacctattaggagacccagataactacacccctgcaaaccccctaaacacccctccacatattaaacctgagtgatattttctattcgcctatgctatcctacgatccattcctaataaattaggaggtgtactcgccctagtattctccatcctaatcttggcattcattccactcctccacacatctaagcaacgcagcataatattccggccccttagccaatgcctattctgacttttagtcgccgatcttctcactttaacatgaattggaggacaaccagttgaacaccctttcatcatnnnnnnnnnnnnnnnnnnnnnnnnnnnnnnnnnnnnnnnnnnnnnnnnnnnnnnnnnnnnnnnnnnnnnnnnnnnnnnccttctaaaatgaagagtctttgtagtataatcattaccttggtcttgtaaaccaaaaatggagagtaaccgccctccctaagactcaaggaagaagctcttgctccaccatcagcacccaaagctgaaattcttcttaaactattccctg
>CGG26
nnnnnnnnnncttaattaataaagcaaggcactgaaaatgccaagatgagtcgcacgactccataaacataaaggtttggtcctagccttcctattagtttttagtagacttacacatgcaagcctccacgccccagtgagaatgcccttaaaatcaccagtgatctaaaggagcaggtatcaagcacactcttaagtagctcataacaccttgctaagccacacccccacgggatacagcagtgataaaaattaagccataaacgaaagtttgactaagccatactaaatagggttggtaaatttcgtgccagccaccgcggtcatacgattaacccaaactaataggcctacggcgtaaagcgtgttcaagatacttttacactaaagttaaaacttaactaagccgtaaaaagctacagttatcataaaataaaccacgaaagtgactttataataatctgactacacgatagctaagacccaaactgggattagataccccactatgcttagccctaaacatagataattttacaacaaaataattcgccagaggactactagcaatagcttaaaactcaaaggacttggcggtgctttatatccctctagaggagcctgttctataatcgataaaccccgataaacctcaccacctttcgctaattcagtctatatacnnnnnncttcagcaaacccnnnnnnnnnnnnnnagtaagcannatcattttacataaaaaagttaggtcaaggtgtaacttatgaggtgggaagaaatgggctacattttctancccaagaacatttcacgaatgtttttatgaaattaaaaactgaaggaggatttagtagtaaattaagaatagagagcttaattgaatagggccatgaagcacgcacacaccgcccgtcaccctcctcaagtaataagacacaaccataaccatattaacttaactaaaacacaagaggagacaagtcgtaacaaggtaagcataccggaaggtgtgcttggattaatcaaagtgtagcttaactaaagcgtctggcctacacccagaagatttcattacttatggccactttgaacaaaagctagcccaactaaccccaaacttaagtattacagacacataaaataaaacatttagttaaacaataaaagtataggagatagaaattttanattggagcgatagagatagtaccgtaagggaatgatgaaagacatcttaacagtattaaacagcaaagattaccccttctaccttttgcataatgaactagccagaaataacttaacaaagagaacttaagctaagctccccgaaaccagacgagctacccataaacaatctaaaaggatcaactcatctatgtagcaaaatagtgagaagatttgtgggtagaggtgaaaagcctaacgagcctggtgatagctggttacccacaaacagaattttagttcaactttaaatttacctnaaaaaaaattaaattttnnnnnnnnnnnnnnnnnnnnnnnnnnnnnnnnnnnnnnnnnnnnnnnnnnnnncaacctttattagagagtatatactaatatcaccatagttggcttaaaagcagccaccaattgagaaagcgttccagctcaacaaacaatataacttaatcccaaccatannnnnnnnnnnnntaattnnnnnnnnnnnnntcattctatttaagtatagaagcaataatgctagtatgagtaacaagaaccattttctccccgcataagcttatatcaggaacggatagaccactgatagttaacaatctgataatatcaacccaaaaatgaaatacttatccaccccattgttaacccaacacaggtatgcattcaaggaaagattaaaaggagtaaaaggaactcggcaaacacaaaccccgcctgtttaccaaaaacatcacctccagcatttctagtattggaggcactgcctgcccggtgacacttgtttaacggccgcggtatcctgaccgtgcaaaggtagcataatcatttgttctctaaatagggacttgtatgaatggccacacgagggtttaactgtctcttactcccaatcagtgaaattgaccttcccgtgaagaggcgggaataccacaataagacgagaagaccctatggagctttaattaactaacccaaacttatggatactagatacctacaaggcataacataacaccattattatgggttagcaatttaggttggggtgacctcggaatataaaaaaactcccgagtgattaaaatttagacccacaagtcaaaatacaacatcacttattgatccaataatttttgatcaacggaacaagttaccctagggataacagcgcaatcctattcaagagtccatatcgacaatagggtttacgacctcgatgttggatcaggacatcctaatggtgcagcagctattaagggttcgtttgttcaacgattaaagtcctacgtgatctgagttcagaccggagtaatccaggtcggtttctatctattatacaacctcccccagtacgaaaggacaagggatgtaaggcctacctcacagaggcgccttaaaactaatagatgaagtcaactcaatctaaccagtttatctcctcataagcccgagaaaaggggctttgttagggtggcagagcccggtaactgcgtaaaacttaaacctttactatcagaggttcaattcctctccctaacaaaatgttctttatcaacattatctctcnnnnnatcccaatccttcttgccgtagccttcctcaccctcgttgaacgaaaagtcttaggctatatacaacttcgaaaaggacctaatattgtaggcccctacggcctccttcaaccaatcgcagacgcagtaaaactcttcacaaaagaacctctacgaccacttacatcctctatatcaatattcattctagcccccattctagctctatcactagccctaactatgtgaattcccctcccaataccctacccactcattaatataaacttgggagtcctattcatactagcaatatcaagcctcgccgtgtactccatcctctgatcaggatgagcctcaaactccaaatacgccctaatcggagcccttcgagcagtagctcaaacaatctcatatgaagtaacgctagcaattattctcctatcagtcctcctaataaacgggtcatttacactatccacgctaattattacccaagaacatatatgattaatctttccggcctgacccctagccatgatatgattcatctctaccctagcagaaactaatcgagcccccttcgacttaactgaaggagaatccgaactagtctctggatttaacgtagagtatgcagcaggtccttttgccctattctttctagcagagtacgcaaatattattataataaacatcctcacaacaattctattcttcggcgcattccacaacccattcataccagaactctactctattaacttcactataaaaaccctcttattaaccatctgcttcctatgaattcgagcatcataccctcgattccgctacgatcaattaatacacttattatgaaaaaattttctgcccttaactttagccctatgcatatgacatgttgccttacccattatcaccgcaagtatcccaccccaaacataagaaatatgtctgataaaagagttnnnnnnnnnnnnnaaataatagaggtttaaatcctcttatttnnnnnnnnnnnnnnnnnnnnnctaatcttaagaattcaaagatcttcgtgctaccaaacttacactatattctacagtaaggtcagctaaattaagctatcgggcccataccccgaaaatgttggtttatacccttcccgtactaataaaaccccctattctcattatcatcatagcaactatcatgacaggaaccataatcgtcatactaagctcgcactgattactgatctgaattggattcgaaataaacatgctagccatcatccctattctcataaaaaagtacaatccacgagccatagaggcctctacaaaatattttcttacacaagctacagcctcaatattactaataataggagtcactatcaacctcctttactccggccaatgggtaatctcaaaaatctcaaaccccatcgcatccatcatgataaccactgccctaacaataaaactaggcctatctccattccacttctgagttcccgaagtaacacagggaattacgctcatatcaggaataatcctactaacatgacaaaaaatcgcacctatatccatcctatatcaaatctctccatcaattaacactaaccttcttatactaatagcccttacatccgttctagtaggaggctgaggcggactaaatcaaactcaactacgaaaaatcatagcatactcctccattgcccacataggctgaatagccgctannnnnnnnnnnnnnnnnnnnnnnnnnnnnnnnnnnnnnnnnnnnnnnnnnnnnnnnnnnnnnnnnnnnnnnnnnnnnnnnnnnnnnnnnnnnnnnnnnncgaccctatctttatcccacatatgaaacaaatttcccctaatcacttccataatcttaatcttaatactatcnctaggaggactacccccattatctggcttcatccccaaatgaataattattcaagaattaacgaaaaataacataattattattccaacactaatggctatcaccgctctacttaacttatatttctacctgcgactcacatatagcaccgcacttaccatatttccatccacaaacaacataaaaataaaatgacagttcgaatacacaaaaaaggcaaccctattaccccccttaattattacctcaactatactactcccactaacacctatattatcagtcttggactaggagtttaggttagaccagaccaagagccttcaaagctctaannnnnnnnnnnnnnnnnnnnnnnnnnnnnnnnnnnctctaagggctgcaagaatctatcttacatcaattgaatgcaaatcaaacactttaattaagctaagccctccctagattggtgagcttctacctcacgaaattttagttaacagctaaataccctagtaactggcttcaatctaccttctcccgccgcgtagaaaaaaaaggcgggnnnnagccccggcggcgtctaggctgcttctttgaatttgcaattcaatatgaaaattcaccacggagcttggcaaaaagaggacttaaacccctatctttagatttacagtctaatgcttttatcagccattttacctatgttcattaaccgatgattgttctccactaatcacaaggatattggtactttatacttactatttggagcatgagccggtatagtaggcactgccttgagcctcctcatccgagccgaactaggtcagcccggtactttactaggtgacgatcaaatttataatgtcatcgtaaccgcccatgctttcgtaataatcttcttcatagtcatgcccatcataattgggggctttggaaactgactagtgccgttaataattggtgctccggacatggcattcccccgaataaataacatgagcttctgactccttcctccatcctttcnnnnnnnnnnnnnnnnnnnnnnnnnnnnnnnnngtgcaggaacgggatgaaccgtataccccccactggctggcaatctggcccatgcaggagcatccgttgaccttacaattttctccttacacttagccggagtctcttctattttaggggcaattaatttcatcactactattatcaacataaaaccccctgcaatatcccagtatcaaactcccctgtttgtatgatcagtactaattacagcagttctactcttactatccctgcctgtactggctgctggaattacaatacttttaacagaccggaatcttaatacaacattttttgatcccgctggaggaggagaccctatcctatatcaacacctattctgattcttcgggcatcctgaagtttacattcttatcctgcccggattcggaataatttctcacattgtcacttactactcagggaaaaaagagcctttcggttatataggaatagtatgagcaataatatctattgggtttttaggctttatcgtatgagctcaccatatgtttaccgtaggaatagatgnnnnnacangagcgtactttacgtccgccactataattatcgctattccaacgggagtaaaagtatttagttgactggcaacacttcatggaggcaatattaaatgatctccagctatgctatgagctttagggtttattttcttatttacagtaggcgggttaacaggtattgtcctagctaattcgtccttagacatcgttcttcatgatacatattatgttgtagctcattttcactatgtactttcaataggagcagtttttgccattatgggaggatttgcccactgattccctttattctcaggttatactcttaacgatacttgagcaaagattcactttacaattatgtttgtgggagtaaatataactttcttccctcaacatttcctaggtttatctggaatacctcgtcgatactctgactacccagatgcatatactacctgaaataccgtctcctctataggatcgtttatctcgcttacagcggtgatgcttataatttttatgatctgggaagcctttgcatccaaacgagaagttgctatagtagaacttactacaactaacattgagtgactacatggatgtccccctccataccacacgttcgaagaacctacatatgtgatccaaaaataagaaaggaaggaatcgaaccccctaaaattggtttcaagccaatgtcataaccattatgtctttctcaatcaggaggtattagtaaaacattacatgactttgtcaaagttaaattataggtgaaacccctatatatctctatggcgtacccatttcaactcggattacaggacgcaacctcccctattatagaggagctacttcattttcatgaccatacactaataattgtattcttaatcagttctttagttctctatatcatttcactaatattgactacaaaattaacccatacaagcacaatagacgcacaagaagtggaaacagtatgaaccattctacccgccattatcctaatcctaatcgctctaccttccctccgaatcctttatataatggacgaaattaataacccctctttaaccgtgaaaacaataggccaccaatgatactgaagctatgaatatactgactatgaagacttaaactttgactcctacataatcccaacacaagaattaaagccaggagaactccgactattagaagtagacaaccgagttgtcctcccaatagaaataaccatccgaatacttatctcttcagaagacgttttgcattcatgagccgttccatcactaggtctaaaaactgacgctattccaggacgactaaaccaaaccacccttatagccatacgaccaggactgtactatggccagtgctctgaaatctgcggatctaaccacagctttatacccattgttcttgaaatagtccccctatcttactttgagacctgatctgccttaatagtataacctagactagatctactcattaagnnnnnntaaagcattaaccttttaagttaaagactgggagttttaacctctcnnnnnnnnnnnnnnnnnnnnnnnnnnnnnnnnnnnnnnnnnnnnnnnnnnnnnnnnnnnnnnnnnnnnnnncatcctatttcaactaaaaatttcaaatcactactacccagaaaacccgataaccaaatctgctaaaattgctggtcaacataatccttgagaaaacaaatgaacgaaaatctattcgcttctttcgctgccccctcaataataggtctccctattgtggtactgatcgtcatattcccttccattttattcccaacacccagtcgcctaatcaataatcggttaatctccattcagcaatgactaattcaactaacancaaaacaaatactagcaattcataaccaaaagggacgaacctgagctctcatacttatatcactaattctatttattggctcaactaatctacttggactactacctcactcatttacgcccacaacacaactctctataaacctcggaatagcaatccccctatgagcagggacagtaattaccggtttccgctataagaccaaagcatccttagcacactttctaccccaaggcacccctcttcccctaattccaatactagtagtcatcgaaactattagtctatttattcaacccatagctctagccgttcgattaaccgccaatattactgcaggacacctcctaatccatttgattggaggggctaccttagctcttatcaatattagcgcgaccacagcttttatcacttttattattctaatcctacttacgatcctagaatttgctgttgccttaattcaagcctatgtttttaccttactagtgagtctatacttacatgacaacacctaatgacccaccaaactcacgcttaccacatagtcaacccaagcccatgaccgctgacaggagccctttctgccctccttataacatcgggtcttatcatatgatttcactataactcgatatccctacttacattaggattcacaaccaacctgttaaccatataccagtgatgacgagatgtgatccgagaaggcacattccaaggacatcatacccctattgtacaaaaaggactacgatacggaatagttctttttatcgtatcagaagtatttttctttgcaggcttcttctgagccttttaccactccagcctagcccctactcctgaacttgggggttgctggcctcctaccggcattattcctcttaacccattagaagtgcctctactcaacacctcagtcctcctagcctccggagtatctattacttgagcccatcatagtttaatagaaggtaatcgcaaacatatacttcaagccttattcattacaatctccttaggcgtatattttacgctattacaggcctccgaatactatgagacatcttttacaatctccgatggggtatacggatctaccttttttatagccactggatttcacggattacacgtaattattggctctacattcctcatcgtgtgcttcctccgacagctatactaccacttcacatcaaaccaccacttcggatttgaagccgctgcatgatattgacactttgttgatgtagtctggctattcttgtatgtatctatttattgatgaggatcctatttctttagtataactagtacaattgacttccaatcagttagctccagatcaacctggaaagaagtaataaacgttatattaactttgataactaatgtaaccctagcatccttacttgtactaatcgcattctgacttccccagctaaatatctatacagacaagacaagcccctacgaatgtggttttgaccccatgggatctgctcgcctacctttctctataaaatttttcctagttgccatcacatttctgcttttcgacctagaaattgcactcctactcccacttccctgagcgtcacaaaccaacaagctaacaacaatacttatcatagcactcctactaatctccctcctagctgcgagcctagcgtatgaatggaccgaaaaggggctagaatgaaccgaatatgataattagtttaagccaaaaaacaaatgatttcgactcattagattatgatttatctcataattannnnnnnnnnnnnnnnnnnnnnnnnntctttctggcattcattctttctctaatagntatacttgtttatcgatcacacctaatatcatcgctactatgcttagagggcataatattatcactatttgtaataatatctgtaactattctcaacaatcacctcacattagccagcatgataccaatcgtactactagtatttgctgcctgcgaagcagcattaggactatctctactagttatagtatctaacacctacgggactgattacgtacaaaacctaaaccttttacaatgctaaaaattatcatccctactatcatactaatcccccttacatgaatatcaaagcctaacataatctgaattaacacgacaacatatggtttgctaatcagcttaatcagcttattctacctaaaccaaccaaatgataatacattgaactcctccttaatatttttctctgattccctatcggcaccactattagcacttacaacatgacttctgccccttatacttatagcaagtcaacaccatttatcaaaagaacccttaactcgaaaaaaactatatatttcaatactaattcttctccaattgttcctaattataactttcactgcctctgaactcatcttcttttacatcctatttgaagcaacactgattccgaccctgatcattattacccgatgaggaaatcaaactgaacgactaaacgcaggactctacttcttattttatactttaataggatccctcccactcctagtagctctcctttatatccacaatttcatgggctccctaaattttctcataattcaatactgaatccagcctctgccaaactcctgatctaatattttcctatgactggcatgcataatagcattcatagtaaagatacctctatacggcctccacttgtgactaccaaaagcacacgtagaggcccctattgccggctccatagtacttgccgctgtactcctaaaactaggaggctatggcatgatacgaattacaaccctactaaatcccctgaccaatttcatagcataccccttcataatattatctctatgaggcataatcataacaagctctatctgtctccgtcaaacagatctaaaatccctaattgcatactcctcagttagtcatatggcactggttatcgtagcggttcttattcaaacaccatgaagttatataggtgcaacagctctaataattgcccatggtttaacatcctcaatactattctgcttagccaactccaattacgaacgaatccatagccgtactataattctcgcacgaggacttcaaactctccttcccctaatagcagcctgatgactattagcaagcctcacaaatctggctctccctccaacaattaatcttatcggagaactatttgtagtgatatcctcattctcatgatccaacattactattatcctaataggaattaacattaccatcaccgccctatactcactttatatattaatcaccacacaacgtggtaaatattcccaccatatcaaaaatatcaaaccatcattcacacgagaaaatgccctaatgaccttgcacctactgcccctactcctcctatcccttaaccctaaaattattctcggtcccatctactgtaggcatagtttaacaaaaacattagattgtgagtctaacaataaaagctcaaacctttttgcttaccgaaaaagtactgcaagaactgctaattcatgctcccatgcataagaacatggctttttcaacttttataggatagaagtaatccgttggtcttaggaaccaaaaaattggtgcaactccagataaaagtaataaatatattttcttcatgcataatcacagccctagttattcttactttgcccatcattatatcctctactaaactttacaagaataagctatacccatactatgtaaaaaccgctacttcttacgcgttcataattagcataattcccacaataatattcatctactcaggacaggaaacaattatttcaaactggcattgaataacaatccaaactataaaactatccatgagtttcaaattagactacttctcaataatctttgtacctgtagccctttttgtcacgtggtctatcatagaattctctatatgatatatacactccgatccttacattaaccggtttttcaagtaccttctcttattcctcatcactataatagtcctagttaccgcaaacaacatattccaactattcattggttgagaaggagttggcattatatcattcctacttattggatgatggtacggccgaaccgatgcaaatacagccgccctacaagccgtcctctacaaccgtattggagatgtaggcttcattataaccatagcatgatttctactaaacttaaacacatgagaccttcaacaaatcttcattacgacaaacgataattttaatctgccactacttggcctactactagcagctaccggtaaatctgctcaattcggcctacatccctgactcccctcagccatagaaggccccactcctgtatcagccctacttcactcaagcacaatagttgtagcaggagtatttcttcttatccgctttcatccactaatagagcataaccaaactattcaaaccctcactttatgcttaggggccattactacactatttaccgcaatctgcgctcttacacagaatgatatcaaaaaaattgtagcgttctctacctcaagccaactaggcctaataatagtaacaattggcattaaccagccctacttagccttcttacacatctgcactcacgcattttttaaagccatactattcatatgctcagggtcaattatccacagcctaaacgatgaacaagacattcgaaaaatgggtggcctatttaaagtccttcccttcaccacaacctcccttattatcggaagcctcgcattaacaggcatgcctttccttacaggattctactccaaagacctgatcatcgagtccgctaacacgtcgaataccaacgcctgagccctcttaattacactcgttgccacatccctaaccgctgcctacagcacccgaattatattctttgctctactaggccagccccgcttctcccctataatccttatcaacgagaataatcctctcctaattaactctattaaacgactccttatcggaagtgtatttgcagggtatattatctcccacagcatcacacccactaccatcccacagataannnnncctcattatctaaaaatgacagcccttgcagtaaccatcttgggtttcatcctggcactagaactaaaccttaccacacaaggactcaaatttaactatccttctaattactttaaattctccagcctccttggctactatccaaccattatgcaccgcctcacacctaaaacaagtttaaccattagccagaaatcagcatctatacttctggactccatctgactagaaaacatcctacccaaatcaatctcatatttccaaataaaatcttctacccttatttcaaatcaaaaaggtctcatcaaactctatttcctatcgttcatactaactataatcctcagtctactaatccttaattaccacgggnaannnnnnnnntaaccaacacaccaattaataatgatcagcctgtaacaaccaccaaccaagttccataactgtacagagccgcaatacccatagcctcttcactaaaaaatccagagtcccccgtatcatagatcactcaatcccctattccattaaactttaatactacctccacctcgtcatccttcaaaatatagcaagcagtcaacaattcagacaacaaaccagtaataaaagccgctagaacagccttatttgaaactcacacctcagggtattgctcagtagccatagcagttgtataaccaaatactactaatataccccccaaataaattaaaaatnnnnnnnnnnnnnnnnnnnnnnnnnnnnnnnncagaacaatcgcacaaccaatcccaccgctaataattagcacaagcccaccataaataggagatggtttagtggcaaaacccacaaaactcatcacaaaaacgatacttaaaataaatacaatgtatgttatcantattcctacatggaatttaaccatgactaatgacatgaaaaatcatcgttgtatttcaactataagaacattaatgaccaacattcgaaaaacccacccactagccaaaattgttaataactcattcattgacctcccagcgccgtctaacatctctgcttgatggaacttcggatccttactaggagtatgcttgattctacagattctaacaggtttattcttagctatgcactatacatcggacacagccacagctttttcatcagtcacccacatctgccgagacgttaactacggctgaattatccgctatatgcacgcaaatggcgcttccatattctttatctgcctattcctacatgtaggacgaggcctatattacggatcctatgtattcatagaaacatgaaacattggaattgtactattattcgcaaccatagccacagcattcatgggctatgtactaccatgaggacaaatatcattttgaggggcaactgtaatcactaatcttctctctgccatcccttacatcggaactgacttagtagaatggatctgaggcggcttctcagtggacaaagcaaccctaacacgattctttgcattccatttcatcctccctttcatcatcgcagctctagcaatagtacacctcctatttctacacgaaaccggatccaacaacccttcaggaatcacatcagactcagacaaaattccatttcacccttactacacaatcaaggatatcctaggagccttactcctactcctaatcctaatatcactagttttattttcacctgacctattaggagacccagataactacacccctgcaaaccccnnnnnnnnncctccacatattaaacctgagtgatattttctattcgcctatgctatcctacgatccattcctaataaattaggaggtgtactcgccctagtattctccatcctaatcttggcattcattccactcctccacacatctaagcaacgcagcataatattccggccccttagccaatgcctattctgacttttagtcgccgnnnnnnnnnnnntaacatgaattggaggacaaccagttgaacaccctttcatcattatcggacaagtcgcttcaatcttatatttcaccatcttattgatcctaataccaacagttagcgttatcgaaaacaaccttctaaaatgaagagtctttgtagtataatcattaccttggtcttgtaaaccaaaaatggagagtaaccgccctccctaagactcaaggaagaagctcttgctccaccatcagcacccaaagctgaaattcttcttaaactattccctg
>Tha28
gttaatgtagcttaactaataaagcaaggcactgaaaatgccaagatgagtcgcacgactccataaacataaaggtttggtcctagccttcctattagtttttagtagacttacacatgcaagcctccacgccccagtgagaatgcccttaaaatcaccagtgatctaaaggagcaggtatcaagcacactcttaagtagctcataacaccttgctaagccacacccccacgggatacagcagtgataaaaattaagccataaacgaaagtttgactaagccatactaaatagggttggtaaatttcgtgccagccaccgcggtcatacgattaacccaaactaataggcctacggcgtaaagcgtgttcaagatactttaacactaaagttaaaacttaactaagccgtaaaaagctacagttatcataaaataaaccacgaaagtgactttataataatctgactacacgatagctaagacccaaactgggattagataccccactatgcttagccctaaacatagataattttacaacaaaataattcgccagaggactactagcaatagcttaaaactcaaaggacttggcggtgctttatatccctctagaggagcctgttctataatcgataaaccccgataaacctcaccacctttcgctaattcagtctatataccgccatcttcagcaaaccctcaaaaggtagagcagtaagcacaatcattttacataaaaaagttaggtcaaggtgtaacttatgaggtgggaagaaatgggctacattttctancccaagaacatttcacgaatgtttttatgaaattaaaaactgaaggaggatttagtagtaaattaagaatagagagcttaattgaatagggccatgaagcacgcacacaccgcccgtcaccctcctcaagtaataagacacaaccataaccatattaacttaactaaaacacaagaggagacaagtcgtaacaaggtaagcataccggaaggtgtgcttggattaatcaaagtgtagcttaactaaagcgtctggcctacacccagaagatttcattacttatggccactttgaacaaaagctagcccaactaaccccaaacttaagtattacagacacataaaataaaacatttagttaaacaataaaagtataggagatagaaattttanattggagcgatagagatagtaccgtaagggaatgatgaaagacatcttaacagtattaaacagcaaagattaccccttctaccttttgcataatgaactagccagaaacaacttaacaaagagaacttaagctaagctccccgaaaccagacgagctacccataaacaatctaaaaggatcaactcatctatgtagcaaaatagtgagaagatttgtgggtagaggtgaaaagcctaacgagcctggtgatagctggttacccacaaacagaattttagttcaactttaaatttacctnaaaaaaaataaaattttaatgtaaatttaaaatatagtctaagaaggtacagcttcttagaatcaggatacaacctttattagagagtatatactaatatcaccatagttggcttaaaagcagccaccaattgagaaagcgttccagctcaacaaacaatataacttaatcccaaccatactacatcaactcctaattatanccccctgggtcattctatttaagtatagaagcaataatgctagtatgagtaacaagaaccattttctcctcgcataagcttatatcaggaacggatagaccactgatagttaacaatctgataatatcaacccaaaaatgaaatacttatccaccccattgttaacccaacacaggtatgcattcaaggaaagattaaaaggagtaaaaggaactcggcaaacacaaaccccgcctgtttaccaaaaacatcacctccagcatttctagtattggaggcactgcctgcccggtgacacttgtttaacggccgcggtatcctgaccgtgcaaaggtagcataatcatttgttctctaaatagggacttgtatgaatggccacacgagggtttaactgtctcttactcccaatcagtgaaattgaccttcccgtgaagaggcgggaataccacaataagacgagaagaccctatggagctttaattaactaacccaaacttatggatactagatacctacaaggcataacataacaccattattatgggttagcaatttaggttggggtgacctcggaatataaaaaaactcccgagtgattaaaatttagacccacaagtcaaaatacaacatcacttattgatccaataatttttgatcaacggaacaagttaccctagggataacagcgcaatcctattcaagagtccatatcgacaatagggtttacgacctcgatgttggatcaggacatcctaatggtgcagcagctattaagggttcgtttgttcaacgattaaagtcctacgtgatctgagttcagaccggagtaatccaggtcggtttctatctattatacaacctcccccagtacgaaaggacaagggatgtaaggcctacctcacagaggcgccttaaaactaatagatgaagtcaactcaatctaaccagtttatctcctcataagcccgagaaaaggggctttgttagggtggcagagcccggtaactgcgtaaaacttaaacctttactatcagaggttcaattcctctccctaacaaaatgttctttatcaacattatctcccttattatcccaatccttcttgccgtagccttcctcaccctcgttgaacgaaaagtcctaggctatatacaacttcgaaaaggacctaatattgtaggcccctacggcctccttcaaccaatcgcagacgcagtaaaactcttcacaaaagaacctctacgaccacttacatcctctatatcaatattcattctagcccccattctagctctatcactagccctaactatgtgaattcccctcccaataccctacccactcattaatataaacttgggagtcctattcatactagcaatatcaagcctcgccgtgtactccatcctctgatcaggatgagcctcaaactccaaatacgccctaatcggagcccttcgagcagtagctcaaacaatctcatatgaagtaacgctagcaattantctcctatcagtcctcctaataaacgggtcatttacactatccacgctaattattacccaagaacatatatgattaatctttccggcctgacccctagccatgatatgattcatctctaccctagcagaaactaatcgagcccccttcgacttaactgaaggagaatccgaactagtctctggatttaacgtagagtatgcagcaggtccttttgccctattctttctagcagagtacgcaaatattattataataaacatcctcacaacaattctattcttcggcgcattccacaacccattcataccagaactctactctattaacttcactataaaaaccctcttattaaccatctgcttcctatgaattcgagcatcataccctcgattccgctacgatcaattaatacacttattatgaaaaaattttctacccttaactttagccctatgcatatgacatgttgccttacccattatcaccgcaagtatcccaccccaaacataagaaatatgtctgataaaagagttactttgatagagtaaataatagaggtttaaatcctcttatttctagaataataggcttcgaacctaatcttaagaattcaaagatcttcgtgctaccaaacttacactatattctacagtaaggtcagctaaattaagctatcgggcccataccccgaaaatgttggtttatacccttcccgtactaatnaaacccccnantctcattatcatcatagcaactatcatgacaggaaccataatcgncatactaagctcgcactgattactgatctgaattggattcgaaataaacatgctagccatcatccctattctcataaaaaagtacaatccacgagccatagaggcctctacaaaatattttcttacacaagctacagcctcaatattactaataataggagtcactatcaacctcctttactccggccaatgggtaatctcaaaaatctcaaaccccatcgcatccatcatgataaccactgccctaacaanaaanctaggcctatctccatnccacttctgagttcccgaagtaacacaggganttacgctcatatcaggaataatnctactaacatgacaaaaanncgcacctatatccatcctatatcaaatctctccatcaattaacactaaccttcttatactaatagcccttacatccgttctagtaggaggctgaggcggactaaatcaaactcaactacgaaaaatcatagcatactcctccattgcccacataggctgaatagccgctatcattacttataaccctacaataataattctaaacttaactttatatattctaataacactatctaccttcatactatttatattaaactcatccaccacgaccctatctttatcccacatatgaaacaaatttcccctaatcacttccataatcttaatcttaatactatccctaggaggactacccccattatctggcttcatccccaaatgaataattattcaagaattaacgaaaaataacataattattattccaacactaatggctattaccgctctacttaacttatatttctacctgcgactcacatatagcaccgcacttaccatatttccatccacaaacaacataaaaataaaatgacagttcgaatacacaaaaaaggcaaccctattancccccttaattattacctcaactatactactcccactaacacctatattatcagtcttggactaggagtttaggttagaccagaccaagagccttcaaagctctaagcaagtgctatacacttaacccctgatcaaatcacctctaagggctgcaagaatctatcttacatcaattgaatgcaaatcaaacactttaattaagctaagccctccctagattgnnnnnnnnnnnnnnnnnnnnnnnnnnnnnnnnnnctaaataccctagtaactggcttcaatctaccttctcccgccgcgnngaaaaaaaaggcgggangaagccccggcggcgtctaggctgcttctttgaatttgcaattcaatatgaaaattcaccacggagcttggcaaaaagaggacttaaacccctatctttagatttacagtctaatgcttttatcagccattttacctatgttcattaaccgatgattgttctccactaatcacaaggatattggtactttatacttactatttggagcatgagccggtatagtaggcactgccttgagcctcctcatccgagccgaactaggtcagcccggtactttactaggtgacgatcaaatttataatgtcatcgtaaccgcccatgctttcgtaataatcttcttcatagtcatgcccatcataattgggggctttggaaactgactagtgccgttaataattggtgctccggacatggcattcccccgaataaataacatgagcttctgactccttcctccatcctttcttctactattagcatcttctatggtagaagcaggtgcaggaacgggatgaaccgtataccccccactggctggcaatctggcccatgcaggagcatccgtcgaccttacaattttctccttacacttagccggagtctcttctattttaggggcaattaatttcatcactactattatcaacataaaaccccctgcaatatcccagtatcaaactcccctgtttgtatgatcagtactaattacagcagttctactcttactatccctgcctgtactggctgctggaattacaatacttttaacagaccggaatcttaatacaacattttttgatcccgctggaggaggagaccctatcctatatcaacacctattctgattcttcgggcatcctgaagtttacattcttatcctgcccggattcggaataatttcccacattgtcacttactactcagggaaaaaagagcctttcggttatataggaatagtatgagcaataatatctattgggtttttaggctttatcgtatgagctcaccatatgtttaccgtaggaatagatgtagacacacgagcatactttacgtccgccactataattatcgctattccaacgggagtaaaagtatttagttgactggcaacacttcatggaggcaatattaaatgatctccagctatgctatgagctttagggtttattttcttatttacagtaggcgggttaacaggtattgtcctagctaattcgtccttagacatcgttcttcatgatacatattatgttgtagctcattttcactatgtgctttcaataggagcagtttttgccattatgggaggatttgcccactgattccctttattctcaggttatactcttaacgatacttgagcaaagattcactttacaattatgtttgtgggagtaaatataactttcttccctcaacatttcctaggtttatctggaatacctcgtcgatactctgactacccagatgcatatactacctgaaataccgtctcctctataggatcgtttatctcgcttacagcggtgatgcttataatttttatgatctgggaagcctttgcatccaaacgagaagttgctatagtagaacttactacaactaacattgagtgactacatggatgtccccctccataccacacgttcgaagaacctacatatgtgatccaaaaataagaaaggaaggaatcgaaccccctaaaattggtttcaagccaatgtcataaccattatgtctttctcaatcaggaggtattagtaaaacattacatgactttgtcaaagttaaattataggtgaaacccctatatatctctatggcgtacccatttcaactcggattacaggacgcaacctcccctattatagaggagctacttcattttcatgaccatacactaataattgtattcttaatcagttctttagttctctatatcatttcactaatattgactacaaaattaacccatacaagcacaatagacgcacaagaagtggaaacagtatgaaccattctacccgccattatcctaatcctaatcgctctaccttccctccgaatcctttatataatggacgaaattaataacccctctttaaccgtgaaaacaataggccaccaatgatactgaagctatgaatatactgactatgaagacttaaactttgactcctacataatcccaacacaagaattaaagccaggagaactccgactattagaagtagacaaccgagttgtcctcccaatagaaataaccatccgaatacttatctcttcagaagacgttttgcattcatgagccgttccatcactaggtctaaaaactgacgctattccaggacgactaaaccaaaccacccttatagccatacgaccaggactgtactatggccagtgctctgaaatctgcggatctaaccacagctttatacccattgttcttgaaatagtccccctatcttactttgagacctgatctgccttaatagtataacctagactagatctactcattaagaagctataaagcattaaccttttaagttaaagactgggagttttaacctctccttaatgaaatgccacagctagatacatccacctgatttattataatcttttcaatatttctcaccctcttcatcctatttcaactaaaaatttcaaatcactactacccagaaaacccgataaccaaatctgctaaaattgctggtcaacaaaatccttgagaaaacaaatgaacgaaaatctattcgcttctttcgctgccccctcaataataggtctccctattgtggtactgatcgtcatattcccttccattttattcccaacacccagtcgcctaatcaataatcggttaatctccattcagcaatgactaattcaactaacatcaaaacaaatactagcaattcataaccaaaagggacgaacctgagctctcatacttatatcactaattctatttattggctcaactaatctacttggcctactacctcactcatttacgcccacaacacaactctctataaacctcggaatagcaatccccctatgagcagggacagtaattaccggtttccgctataagaccaaagcatccttagcacactttctaccccaaggcacccctcttcccctaattccaatactagtagtcatcgaaactattagtctatttattcaacccatagctctagccgttcgattaaccgccaatattactgcaggacacctcctaatccatttgattggaggggctaccttagctcttatcaatattagcgcgaccacagcttttatcacttttattattctaatcctacttacgatcctagaatttgctgttgccttaattcaagcctatgtttttaccttactagtgagtctatacttacatgacaacacctaatgacccaccaaactcacgcttaccacatagtcaacccaagcccatgaccgctgacaggagccctttctgccctccttataacatcgggtctaatcatatgatttcactataactcgatatccctacttacattaggattcacaaccaacctgttaaccatataccagtgatgacgagatgtgatccgagaaggcacattccaaggacatcatacccctattgtacaaaaagggctacgatacggaatagttctttttatcgtatcagaagtatttttctttgcaggcttcttctgagccttttaccactccagcctagcccctactcctgaacttgggggttgctggcctcctaccggcattattcctcttaacccattagaagtgcctctactcaacacctcagtcctcctagcctccggagtatctattacttgagcccatcatagtttaatagaaggtaatcgcaaacatatgcttcaagccttattcattacaatctccttaggcgtatattttacgctattacaggcctccgaatactatgagacatcttttacaatctccgatggggtatacggatctaccttttttatagccactggatttcacggattacacgtaattattggctctacattcctcatcgtgtgcttcctccgacagctatactaccacttcacatcaaaccaccacttcggatttgaagccgctgcatgatattgacactttgttgatgtagtctggctattcttgtatgtatctatttattgatgaggatcctatttctttagtataactagtacaattgacttccaatcagttagctccagatcaacctggaaagaagtaataaacgttatattaactttgataactaatgtaaccctagcatccttacttgtactaatcgcattctgacttccccagctaaatatctatacagacaagacaagcccctacgaatgtggttttgaccccatgggatctgctcgcctacctttctctataaaatttttcctagttgccatcacatttctgcttttcgacctagaaattgcactcctactcccacttccctgagcgtcacaaaccaacaagctaacaacaatacttatcatagcactcctactaatctccctcctagctgcgagcctagcgtatgaatggaccgaaaaggggctagaatgaaccgaatatgataattagtttaagccnaaaaacaaatgatttcgactcattagattatgatttatctcataattatcatgtgtccatagtatatattaatatctttctggcattcattctttctctaataggtatacttgtttatcgatcacacctaatatcatcgctactatgcttagagggcataatattatcactattcgtaataatatctgtaactattctcaacaatcacctcacattagccagcatgataccaatcgtactactagtatttgctgcctgcgaagcagcattaggactatctctactagttatagtatctaacacctacgggactgattacgtacaaaacctaaaccttttacaatgctaaaaattatcatccctactatcatactaatcccccttacatgaatatcaaagcctaacataatctgaattaacacgacaacatatggtttgctaatcagcttaatcagcttattctacctaaaccaaccaaatgataatacattgaactcctccttaatatttttctctgattccctatcggcaccactattagcacttacaacatgacttctgccccttatacttatagcaagtcaacaccatttatcaaaagaacccttaactcgaaaaaaactatatatttcaatactaattcttctccaattgttcctaattataactttcactgcctctgaactcatcttcttttacatcctatttgaagcaacactgattccgaccctgatcattattacccgatgaggaaatcaaactgaacgactaaacgcaggactctacttcttattttatactttaataggatccctcccactcctagtagctctcctttatatccacaatttcatgggctccctaaattttctcataattcaatactgaatccagcctctgccaaactcctgatctaatattttcctatgactggcatgcataatagcattcatagtaaagatacctctatacggcctccacttgtgactaccaaaagcacacgtagaggcccctattgccggctccatagtacttgccgctgtactcctaaaactaggaggctatggcatgatacgaattacaaccctactaaatcccctgaccaatttcatagcataccccttcataatattatctctatgaggcataatcataacaagctctatctgtctccgtcaaacagacctaaaatccctaattgcatactcctcagttagtcatatggcactggttatcgtagcggttcttattcaaacaccatgaagttatataggtgcaacagctctaataattgcccatggtttaacatcctcaatactattctgcttagccaactccaattacgaacgaatccatagccgtactataattctcgcacgaggacttcaaaccctccttcccctaatagcagcctgatgactattagcaagcctcacaaatctggctctccctccaacaattaatcttatcggagaactatttgtagtgatatcctcattctcatgatccaacattactattatcctaataggaattaacattatcatcaccgccctatactcactttatatattaatcaccacacaacgtggtaaatattcccaccatatcaaaaatatcaaaccatcattcacacgagaaaatgccctaatgaccttgcacctactgcccctactcctcctatcccttaaccctaaaattattctcggtcccatctactgtaagcatagtttaacaaaaacattagattgtgagtctaacaataaaagctcaaacctttttgcttaccgaaaaagtactgcaagaactgctaattcatgctcccatgcataagaacatggctttttcaacttttataggatagaagtaatccgttggtcttaggaaccaaaaaattggtgcaactccaaataaaagtaataaatatattttcttcatgcataatcacagccctagttattcttactttgcctatcattatatcctctactaaactttacaagaataagctatacccatactatgtaaaaaccgctacttcttacgcgttcataattagcataattcccacaataatattcatctactcaggacaggaaacaattatttcaaactggcattgaataacaatccaaactataaaactatccatgagtttcaaattagactacttctcaataatctttgtacctgtagccctttttgtcacgtggtctatcatagaattctctatatgatatatacactccgatccttacattaaccggtttttcaagtaccttctcctattcctcatcactataatagtcctagttaccgcaaacaacatattccaactattcattggttgagaaggagttggcattatatcattcctacttattggatgatggtacggccgaaccgatgcaaatacagccgccctacaagccgtcctctacaaccgtattggagatgtaggcttcattataaccatagcatgatttctactaaacttaaacacatgagaccttcaacaaatcttcattacgacaaacgataattttaatctgccactacttggcctactactagcagctaccggtaaatctgctcaattcggcctacatccctgactcccctcagccatagaaggccccactcctgtatcagccctacttcactcaagcacaatagttgtagcaggagtatttcttcttatccgctttcatccactaatagagcataaccaaactattcaaaccctcactttatgcttaggggccattactacactatttaccgcaatctgcgctcttacacagaatgatatcaaaaaaattgtagcgttctctacctcaagccaactaggcctaataatagtaacaattggcattaaccagccctacttagccttcttacacatctgcactcacgcattttttaaagccatactattcatatgctcagggtcaattatccacagcctaaacgatgaacaagacattcgaaaaatgggtggcctatttaaagtccttcccttcaccacaacctcccttattatcggaagcctcgcattaacaggcatgcctttccttacaggattctactccaaagacctgatcatcgaatccgctaacacgtcgaataccaacgcctgagccctcttaattacactcgttgccacatccctaaccgctgcctacagcacccgaattatattctttgctctactaggccagccccgcttctcccctataatccttatcaacgagaataatcctctcctaattaactctattaaacgactccttatcggaagtgtatttgcagggtatattatctcccacagcatcacacccactaccatcccacagataactatgcctcattatctaaaaatgacagcccttgcagtaaccatcttgggtttcatcctggcactagaactaaaccttaccacacaaggactcaaatttaactatccttctaattactttaaattctccagcctccttggctactatccaaccattatgcaccgcctcacacctaaaacaagtttaaccattagccagaaatcagcatctatacttctggactccatctgactagaaaacatcctacccaaatcaatctcatatttccaaataaaatcttctacccttatttcaaatcaaaagggtctcatcaaactctatttcctatcgttcatactaactataatcctcagtctactaatccttaattaccacgggtaacttccatgataaccaacacgccaattaataatgatcagcctgtaacaaccaccaaccaagttccataactgtacagagccgcaatacccatagcctcttcactaaaaaatccagagtcccccgtatcatagatcactcaatcccctattccattaaactttaatactacctccacctcatcatccttcaaaatatagcaagcagtcaacaattcagacaacaaaccagtaataaaagccgctagaacagccttatttgaaactcacacctcagggtattgctcagtagccatagcagttgtataaccaaatactactaatataccccccaaataaattaaaaatactatcaaccctaaaaaagaacccccaaaattcagaacaatcgcacaaccaatcccaccgctaataattagcacaagcccaccataaataggagatggtttagtggcaaaacccacaaaactcatcacaaaaacgatacttaaaataaatacaatgtatgttatcattattcctacatggaatttaaccatgactaatgacatgaaaaatcatcgttgtatttcaactataagaacattaatgaccaacattcgaaaaacccacccactagccaaaattgttaataactcattcattgacctcccagcgccgtctaacatctctgcttgatggaacttcggatccttactaggagtatgcttgattctacagattctaacaggtttattcttagctatgcactatacatcggacacagccacagctttttcatcagtcacccacatctgccgagacgttaactacgnnnnnnnnnnnnnnnnnnnnnnnnnnnnnnnnnnnnnnnnnnnnnnnnnnnnnnnnnnnnnnnnnnnnnnnnnnnnnnnnnnnnnnnnnnnnnnnnnnnnnnnnnnnnnnnnnnnnnnnnnnnnnnnnnnnnnnnnnnnnnnnnnnnnnnnnnnnnnnnnnnnnnnnnnnnnnnnnnnnnnnnnnnnnnnnnnnnnnnnnnnnnnnnnnnnnnnnnnnnnnnnnnnnnnnnnnnnnnnnnnnnnnnnnnnnnnnnnnnnnnnnnnnnnnnnnnnnnnnnnnnnnnnnnnnnnnnnnnnnnnnnnnnnnnnnnnnnnnnnnnnnnnnnnnnnnnnnnnnnnnnnnnnnnnnnnnnnnnnncacctcctatttctacacgaaaccggatccaacaacccttcaggaatcacatcagactcagacaaaattccatttcacccttactacacaatcaaggatatcctaggagccttactcctactcctaatcctaatatcactagttttattttcacctgacctattaggagacccagataactacacccctgcaaaccccctaaacacccctccacatattaaacctgagtgatattttctattcgcctatgctatcctacgatccattcctaataaattaggaggtgtactcgccctagcattctccatcctaatcttgacattcattccactcctccacacatctaagcaacgcagtataatattccggccccttagccaatgcctattctgacttttagtcgccgatcttctcactttaacatgaattggaggacaaccagttgaacaccctttcatcattatcggacaagtcgcttcaatcttatatttcaccatcttattgatcctaataccaacagttagcgttatcgaaaacaaccttctaaaatgaagagtctttgtagtataatcattaccttggtcttgtaaaccaaaaatggagagtaaccgccctccctaagactcaaggaagaagctcttgctccaccatcagcacccaaagctgaaattcttcttaaactattccctg
>TH14
nnnnntgtagcttaactaataaagcaaggcactgaaaatgccaagatgagtcgcacgactccataaanataaaggtttggtcctagccttcctattagtttttagtagacttacacatgcaagcctccacgccccagtgagaatgcccttaaaatcaccagtgatctaaaggagcaggtatcaagcacactcttaagtagctcataacaccttgctaagccacacccccacgggatacagcagtgataaaaattaagccataaacgaaannnngactaagccannctaaatagggttggtaaatttcgtgccagccaccgcggtcanacgattaancnaaactaataggcctacggcgtaaagcgtgttcaagatactttaacactaaagttaaaacttaactaagccgtaaaaagctacagttatcataaaataaaccacgaaagtgactttataataatctgactacacgatagctaagacccaaactgggattagataccccactatgcttagccctaaacatagataattttacaacaaaataattcgccaggggactactagcaatagcttaaaactcaaaggacttggcggtgctttatatccctctagaggagcctgttctntaatcgataaaccccgataaacctcaccacctttcgctaattcagtctatataccgccatcttcagcaaaccctcaaaaggtagaacagtaagcacaatcattttacataaaaaagttaggtcaaggtgtaacttatgaggtgggaagaaatgggctacattttntanncnaagaacatntnangaangtttttatgaaattaaaaactgaaggaggatttngtagtaaattaagaatagagagcttaattgaatagggccatgaagcacgcacacaccgcccgtcaccctcctcaagtaataagacacaaccataaccatattaacttaactaaaacacaagaggngacaagtcgtaacaaggtaaccataccggaaggtgcgnctggatnaatcaaagtgtagcttaactaaagcgtctggcctacacccagaagatttcattacttatggccactttgaacaaaagctagcccaactaaccccaaacttaagtattacagacacataaaataaaacatttagttaaacaataaaagtataggagatagaaattttanattggagcgatagagacagtaccgtaagggaatgatgaaagacatcttaacagtattaaacagcaaagattaccccttntaccttttgcataatgaactagccagaaacaacttaacaaagagaacttaagctaagctccccgaaaccagacgagctacccataaacaatctaaaaggatcaactcatctatgtagcaaaatagtgagaagatttgtgggtagaggtgaaaagcctaacgagcctggtgatagctggttacccacaaacagaattttagttcaactttaaatttacctnaaaaaaaataaaattttaatgtaaatttaaaatatagtctaagaaggtacancttcttagaatcaggatacaacctttattagagantatatactaatatcaccatagttggcttaaaagcagccaccaattgagaaagcgttccagctcaacaaacaatataacttaatcccaaccatactacatcaactcctaattatanccccctgggtcattctatttaagtatagaagcaatnatgctagtatgagtaacaagaaccactttctcctcgcataagcttatatcaggaacggatagaccactgatanttannnnnnnnnnnnnnnnnnnnnnnaaatgaaatacttatntaccccattgttaacccaacacaggtatgcattcaaggaaagattaaaaggagtaaaaggaactcggcaaacacaaaccccgcctgtttaccaaaaacatcacctccagcatttctagtattggaggcactgcctgcccggtgacacttgtttaacggccgcggtatcctgaccgtgcaaaggtagcataatcatttgttctctaaatagggacttgtatgaatggccacacgagggtttaactgtctcttactcccaatcagtgaaattgaccttcccgtgaagaggcgggaataccacaataagacgagaagaccctatggagctttaattaactaacccaaacttatggatactagatacctacaagncataacataacaccattattatgggttagcaatttaggttggggtgacctcggaatataaaaaaactcccgagtgattaaaatttagacccacaagtcaaaatacaacatcacttattgntccaataattnttgancaacggaacaagttaccctagggataacagcgcaatcctattcnagagtccatatcgacaatagggtttacgacctcgatgttggatcaggacatccnnatggtgcagcngctattaagggttcgtttgttcaacgattaaagtcctacntgatctgagttcagaccggagtaatccaggtcggtttctatctattatacaacctcccccagtacgaaaggacaagggatgtaaggcctacctcacagaggcgccttaaaactaatagatgaagtcaactcaatctaaccagtttatctcctcataagcccgagaaaaggggctttgttagggtggcagagcccggtaactgcgtaaaacttaaacctttactatcagaggttcaattcctctccctaacaaaatgttctttatcaacattatctctcttattatcccaatccttcttgccgtagccttcctcaccctcgttgaacgaaaagtcttangctatatacaacttcgaaaaggacntaatattgtaggcccctacggcctccttcaaccaatcgcagacgcagtaaaactcttcacaaaagaacctctacgaccacttacatcctctatancaatattcannnnnnnnnnnnnnnnagctctannnnnnnccctaactatgtgaattcccctcccaataccctacccactcattaatataaacttgggagtcctattcatactagcaatatcaagcctcgccgtgtactccatcctctgatcaggatgagcctcaaactccaaatacgccctaatcggagcccttcgagcagtagctcaaacaatctcatatgaagtaacgctagcaattattctcctatcagtcctcctaataaacgggtcatttacactatccacgctaattattacccaagaacatatatgattaatctttccggcctgacccctagccatgatatgattcatctctaccctagcagaaactaatcgagcccccttcgacttaactgaaggagaatccgaactagtctctggatttaacgtagagtatgcagcaggtccttttgccctattctttctagcagagtacgcaaatattattataataaacatcctcacaacaattctattcttcggcgcattccacaacccattcataccagaactctactctattaacttcactataaaaaccctcttattaaccatctgcttcctatgaattcgagcatcataccctcgattccgctacgatcaattaatacacttattatgaaaaaattttctacccttaactttagccctatgcatatgacatgttgccttacccattatcaccgcaagtatcccaccccaaacataagaaatatgtctgataaaagagttactttgannnnnnnaataatagaggtttaaatcctcttatntctannnnnnnnnnnnnnnnncctaatcttaagaattcaaagatcttcgtgctaccaaacttacactatattctacagtaaggtcagctaaattaagctatcgggcccataccccgaaaatgttggtttatacccttcccgtactaataaaaccccctattctcattatcatcatagcaactatcatgacaggaaccataatcgtcatactaagctcgcactgattactgatctgaattggattcgaaataaacatgctagccatcatccctattctcataaaaaagtacaatccacgagccatagaggcctctacaaaatattttcttacacaagctacagcctcaannttactaataataggagtcactatcaacctcctttactccggccaatgggtaatctcaaaaatctcaaaccccatcgcatccatcatgataaccactgccctaacaataaaactaggtctatctccnntccacttctgagttcccgaantannnnnnggaattangnnnatatcaggaataatcctactaacatgacaaaaaatcgcacctatatccatcctatatcaaatctctccatcaattaacactaaccttcttatactaatagcccttacatccgttctagtaggaggctgaggcggactaaatcaaactcaactacgaaaaatcatagcatactcctccattgcccncataggctgaatagccgctatcattacttatagccctacaataataattctaaacttaactttatatattctaataacactatctaccttcatactatttatattaaactcatccaccacgaccctatctttatcccacatatgaaacaaatttcccctaatcacttccataatcttaatcttaatactatccctaggaggactacccccattatctggcttcatccccaaatgaataattattcaagaattaacgaaaaataacataattattattccaacactaatggctatcaccgctctacttaacttatatttctacctgcgactcacatatagcaccgcacttaccatatttccatccacaaacaacataaaaataaaatgacagttcgaatacacaaaaaaggcaaccctattaccccccttaattattacctcaactatactactcccactaacacctatattatcagtcttggactaggagtttaggttagaccagaccaagagccttcaaagctctaagcaagtgctatacacttaacccctgatcaaatcacctctaagggctgcaagaatctatcttacatcaattgaatgcaaatcaaacactttaattaagctaagccctccctagattggtgagcttctacctcacgaaattttagttaacagctaaataccctagtaactggcttcaatctaccttctcccgccgcgtagaaaaaaaaggcgggangaagccccggcggcgtctaggctgcttctttgaatttgcaattcaatatgaaaattcaccacggagcttggcaaaaagaggacttaaacccctatctttagatttacagtctaatgcttttatcagccattttacctatgttcattaaccgatgattgttcttnactaatcacaaggatattggtactttatacttactatttggagcatgagccggtatagtaggcactgccttgagcctcctcatccgagccgaactaggtcagcccggtactttactaggtgacgatcaaatttataatgtcatcgtaaccgcccatgctttcgtaataatcttcttcatagtnnnnnnnnnnntaattggnggctttggaaactgactagtgccgttaataattggtgctccggacatagcattcccccgaataaataacatgagcttctgactccttcctccatcctttcttctactattagcatcttctatggtagaagcaggtgcaggaacgggatgaaccgtatacccnccactggctggcaatctggcccatgcaggagcatccgttgaccttacaattttctccttacacttagccggagtctcttctattttaggggcaattaatttcatcactactattatcaacataaaaccccctgcaatatcccagtatcaaactcccctgtttgtatgatcagtactaattacagcagttctactcttactatccctgcctgtactggctgctggaattacaatacttttaacagaccggaatcttaatacaacattttttgatcccgctggaggaggagaccctatcntatatcaacacctnttctgnttcttcgggcatccngaagtttacattctnatcctnccnggnttcggaataatttctcanattgtnacttactactcagggaaaaaagagcctttcggttatataggaatagtatgagcaataatatctattgggtttttaggctttatcgtatgagctcaccatatgtttaccgtaggaatagatgtagacacacgagcatactttacgtccgccactataattatcgctattccaacgggagtaaaagtatttagttgactggcaacacttcatggaggcaatattaaatgatctccagctatgctatgagctttagggtttattttcttatttacagtaggcgggttaacaggtattgtcctagctaattcgtccttagacatcgttcttcatgatacatattatgttgtagctcattttcactatgtgctttcaataggagcagtttttgccattatgggaggatttgcccactgattccctttattctcaggttatactcttaacgatacttgagcaaagattcactttacaattatgtttgtgggagtaaatataactttcttccctcaacatttcctaggtttatctggaatacctcgtcgatactctgactacccagatgcatatactacctgaaataccgtctcctctataggatcgtttatctcgcttacagcggtgatgcttataatttttatgatctgggaagcctttgcatccaaacgagaagttgctatagtagaacttactacaantaacattgagtgactacatggatgtccccctccataccacacgttcgaagaacctacatatgtgatccaaaaataagaaaggaaggaatcgaaccccctaaaattggtttcaagccaatgtcataaccattatgtctttctcaatcaggaggtattagtaaaacattacatgactttgtcaaagttaaattataggtgaaacccctatatatctctatggcgtaccnatttcaactcggactacaggacgcaacctcccctattatagagnagctacttcattttcatgaccatacactaataattgtattcttaatcagttctttagttctctatatcatttcactaatattgactacaaaattaacccatacaagcacaatagacgcacaagaagtggaaacagtatgaaccattctacccgccattatcctaatcctaatcgctctaccttccctccgaatcctttatataatggacgaaattaataacccctctttaaccgtgaaaacaataggccaccaatgatactgaagctatgaatatactgactatgaagacttaaactttgactcctacataatcccaacacaagaattaaagccaggagaactccgactattagaagtagacaaccgagttgtcctcccaatagaaataaccatccgaatacttatctcttcagaagacgttttgcattcatgagccgttccatcactaggtctaaaaactgacgctattccaggacgactaaaccaaaccaccnttatagccatacgaccaggactgtactatggccagtgctctgaaatctgcggatctaaccacagctttatacccattgttcttgaaatagtccccctatcttactttgagacctgatctgccttaatagtataacctagactagatctactcattaagaagnnnnnnnnnnntaaccttttaagttaaagactgggagttttaacctctccttaatgaaatgccacagctagatacatccacctgatttattataatcttttcaatatttctcaccctcttcatcctatttcaactaaaaatttcaaatcactactacccagaaaacccgataaccaaatctgctaaaattgctggtcaacataatccttgagaaaacaaatgaacgaaaatctattcgcttctttcgctgccccctcaataataggtctccctattgtggtactgatcgtcatattcccttccattttattcccaacacccagtcgcctaatcaataancggttaatctccattcagcaatgactaattcaactnnnnnnaaaacaaatactagcaattcataaccaaaagggacgaacctgagctctcatacttatatcactaattctatttattggctcaactaatctacttggcctactacctcactcatttacgcccacaacanaactctctataaacctcggaatagcaatccccctatgagcaggganagtaattaccggtttccgctataagaccaaagcatccttagcacactttctaccccaaggcacccctcttcccctaattccaatactagtagtcatcgaaactattagtctatttattcaacccatagctctagccgttcgattaaccgccaatattactgcaggncacctcctaatccatttgattggaggggctaccttagctcttatcaatattagcgcgaccacagcttttatcacttttattattctaatcctacttacgatcctagaatttgctgttgccttaattcaagcctatgtttttaccttactagtgagtctatacttacatgacaacacctaatgacccaccaaactcacgcttaccacatagtcaacccaagcccatgaccgctgacaggagccctttctgccctccttnnnnnnnnnnnnnnnnnnnnnnnntttcactataactcgatatccctacttacattaggattcacaaccaacctgttaaccatataccagtgatgacgagatgtgatccgagaaggcacattccaaggacatcatacccctattgtacaaaaagggctacgatacggaatagttctttttntcntatcagaagtatttttctttgcaggcttcttctgagccttttaccactccagcctagcccctactcctgaacttgggggttgctggcctcctaccggcattattcctcttaacccattagaagtgcctctactcaacacctcagtcctcctagcctccggagtatctattacttgagcccatcatagtttaatagaaggtaatcgcaaacatatacttcaagccttattcattacaatctccttaggcgtatattttacgctattacaggcctccgaatactatgagacatcttttacaatctccgatggggtatatggatctaccttttttatagccactggatttcacggattacacgtaattattggctctacattcctcatcgtgtgcttcctccgacagctatactaccacttcacatcaaaccaccacttcggatttgaagccgctgcatgatattgacactttgttgatgtagtctggctattnnnnnnnnnnnnnnnnnnnnnnnnaggatcctatttctttagtataactagtacaattgacttccaatcagttagctccagatcaacctggaaagaagtaataaacgttatattaactttgataactaatgtaaccctagcatccttacttgtactaatcgcattctgacttccccagctaaatatctatacagacaagacaagcccctacgaatgtggttttgaccccatgggatctgctcgcctacctttctctataaaatttttcctagttgccatcacatttctgcttttcgacctagaaattgcacttctactcccacttccctgagcgtcacaaaccaacaagctaacaacaatacttatcatagcactcctactaatctccctcctagctgcgagcctagcgtatgaatggaccgaaaaggggctagaatgaaccgaatatgataattagtttaagccnaaaaacaaatgatttcgactcattagattatgatttatctcatannnnnnnnnnnnnnnnnnnnnnnnttaatatctttctggcattcattctttctctaataggtatacttgtttatcgatcacacctaatatcatcgctactatgcttagagggcataatattatcactatttgtaataatatctgtaactattctcaacaatcacctcacattagccagcatgataccaatcgtactactagtatttgctgcctgcgaagcagcattaggactatctctactagttatagtatctaacacctacgggactgattacgtacaaaacctaaaccttttacaatgctaaaaattatcatccctactatcatactaatcccccttacatgaatatcaaagcctaacataatctgaattaacacgacaacatatggtttgctaatcagcttaatcagcttattctacctaaaccaannnnnnnnnnnnnnnntgaactcctccttaatatttttctctgattccctatcggcaccactattagcacttacaacatgacttctgccccttatacttatagcaagtcaacaccatttatcaaaagaacccttaactcgaaaaaaactatatatttcaatactaattcttctccaattgttcctaattataactttcactgcctctgaactcatcttcttttacatcctatttgaagcaacactgattccgaccctgatcattattacccgatgaggaaatcaaactgaacgactaaacgcaggactctacttcttattttatactttaataggatccctcccactcctagtagctctcctttatatccacaatttcatgggctccctaaattttctcataattcaatactgaatccagcctctgccaaactcctgatctaacattttcctatgactggcatgcataatagcattcatagtaaagatacctctatacggcctccacttgtgactaccaaaagcacacgtagaggcccctattgccggctccatagtacttgccgctgtactcctaaaactaggaggctatggcatgatacgaattacaaccctactaaatcccctgaccaatttcatagcataccccttcataatattatctctatgaggcataatcataacaagctctatctgtctccgtcaaacagatctaaaatccctaattgcatactcctcagttagtcatatggcactggttatcgtagcggttcttattcaaacaccatgaagttatataggtncaacagctctaataattgcccatggtttaacatcctcaatactattctgcttagccaactccaattacgaacgaatccatagccgtactataattctcgcacgaggacttcaaaccctccttcccctaatagcagcctgatgactattagcaagcctcacaaatctggctctccctccaacaattaaccttatcgganaactatttgtagtgatatcctcattctcatgatccaacattactattatcctaataggaattaacatcaccatcaccgccctatactcactttatatattaatcaccacacaacgtggtaaatattcccaccatatcaaaaatatcaaaccatcattcacacgagaaaatgccctaatgaccttgcacctactgcccctactcctcctatcccttaaccctaaaattattctcggtcccnnctactgtaagcatagtttaacaaaaacattagattgtgagtctaacaataaaagctcaaacctttttgcttaccgaaaaagtactgcaagaactgctaattcatgctcccatgcataagaacatggctttttcaacttttataggatagaagtaatccgttggtcttaggaaccaaaaaattggtgcaactccagataaaagtaataaatatattttcttcatgcataatcacagccctagttattcttactttgcccatcattatatcctctactaaactttacaagaataagctatacccatactatgtaaaaaccgctacttcttacgcgttcataattagcataattcccacantaatattcatctactcaggacaggaaacaattatttcaaactggcattgaataacaatccaaactannaaactatccatgagtnnnaaattagactacttctcaataatctttgtacctgtagccctttttgtcacgtggtctatnatagaattctctatatgatatatacactccgatccttacattaaccggtttttcaagtaccttctcttattcctcatcactataatagtcctagttaccgcaaacaacatattccaactattcattggttnagaaggagttggcattatatcattcctacttattggatgatggtacggccgaaccgatgcaaacacagccgccctacaagccgtcctctacaaccgtattggagatgtaggcttcattatagccatagcatgatttctactaaacttaaacacatgagaccttcaacaaatcttcattacgacaaacgataattttaatctgccactacttggcctactactagcagctaccggtaaatctgctcaattnggcctacatccctgactcccctcagccatagaaggccccactcctgtatcagccctacttcactcaagcacaatagttgtagcaggagtatttcttcttatccgctttcatccactaatagagcataaccaaactattcaaaccctcactttatncttaggggccattactacactacttaccgcaatctgcgctcttacacagaatgatatcaaaaaaattgtagcgttctctacctcaagccaactaggcctnataatagtaacaattggcattaaccagccctacttagccttcttacacatctgcactcacgcattttttaaagccatactattcatatgctcagggtcaattatccacagcctaaacgatgaacaagacattcgaaaaatgggtggcctatttaaagtccttcccttcaccacaacctcccttattatcggaagcctcgcattaacaggcatgcctttccttacaggattctactccaaagacctgatcatcgagtccgctaacacgtcgaataccaacgcctgagccctcttaattacactcgttgccacatccctaaccgctgcctacagcacccgaattatattntttgntntactaggccagccncgcttctcccctataatccttancaacgagaataatcctcttctaattaactctattaaacgactccttatcggaagtgtatttgcagggtatattatctcccacagcatcacacccactaccatcccacagataactatgcctcattatctaaaaatgacagcccttgcagtaaccatcttgggtttcatcctggcactagaactaaaccttaccacacaaggactcaaatttaactatccttctaattactttaaattctccagcctccttggctactatccaaccattatgcaccgcctcacacctaaaacaagtttaaccattagccagaaatcagcatctatacttctggactccatctgactagaaaacatcctacccaaatcaatctcatatttccaaataaaatcttctacccttatttcaaatcaaaaaggtctcatcaaactctatttcctatcgttcatactaactataatcctcagtctactaatccttaattaccacgggtaacttccatgataaccaacacgccaattaataatgatcagcctgtaacaaccaccaaccaagttccataactgtacagagccgcaatacccatagcctcttcactaaaaaatccagagtcccccgtatcatagatcactcaatcccctattccattaaactttaatactacctccacctcatcatccttcaaaatatagcaagcagtcaacaattcagacaacaaaccagtaataaaagccgctagaacagccttatttgaaactcacacctcagggtattgctcagtagccatagcagttgtataaccaaatactactaatataccccccaaataaattaaaaatactatcaaccctaaaaaagaacccccaaaattcagaacaatcgcacaaccaatcccaccgctaataattagcacaagcccaccataaataggagatggtttagtggcaaaacccacaaaactcatcacaaaaacgatacttaaaataaatacaatgtatgttatcattattcctacatggaatttaaccatgactaatgacatgaaaaatcatcgttgtatttcaactataagaacattaatgaccaacattcgaaaaacccacccactagccaaaattgttaataactcattcattgacctcccagcgccgtctaacatctctgcttgatggaacttcggatccttactaggagtatgcttgattctacagattctaacaggnttattcttagctatgcactatacatcggacacagccacagctttttcatcagtcacccacatctgccgagacgttaactacggctgaattatccgctatatgcacgcaaatggcgcttccatattctttatctgcctattcctacatgtaggacgaggcctatattacggatcctatgtattcatagaaacatgaaacattggaattgtactattattcgcaaccatagccacagcattcatgggctatgtactaccatgangacaaatannnnnnnnnnnnnnnnnnnnnnnnnnnnnnnnnnnnnnnnnnnnnnnnnncatcggaactgacttagtagaatggatctgaggcggcttctcagtagacaaagcaaccctaacacgattctttgcattccatttcatcctccctttcatcatcgcagctctagcaatagtacacctcctatttctacacgaaaccggatccaacaacccttcaggaatcacatcagactcagacaaaattccatttcacccttactacacaatcaaggatatcctaggagccttactcctactcctaatcctaatatcactagttttattttcacctgacctattaggagacccagataactncacccctgcaaaccccctaaacacccctccacatattaaacctgagngatattttctattcgcctatgctatcctacgatccattcctaataaattaggaggtgtactcgccctagtattctccatcctaatcttggcattcattccactcctccacacatctaagcaacgcagcataatattccggccccttagccaatgcctattctgacttttagtcgccgatcttctcactctaacatgaattggaggacaaccagttgaacaccctttcatcattatcggacaagtcgcttcaatcttatatttcaccatcttattgatcctaataccaacagttagcgttatcnaaaacaaccttctaaaatgaagagtctttgtagtataatcattaccttggtcttgtaaaccaaaaanngagagtaaccgccctccctaagactcaaggaagaagctcttgctncaccatcagcacccaaagctgaaattcttcttaaactattccctg
>Zh6
gttaatgtagcttaattaataaagcaaggcactgaaaatgccaagatgagtcgcacgactccataaacataaaggtttggtcctagccttcctattagtttttagtagacttacacatgcaagcctccacgccccagtgagaatgcccttaaaatcaccagtgatctaaaggagcaggtatcaagcacactcttaagtagctcataacaccttgctaagccacacccccacgggatacagcagtgataaaaattaagccataaacgaaagtttgactaagccatactaaaaagggttggtaaatttcgtgccagccaccgcggtcatacgattaacccaaactaataggcctgcggcgtaaagcgtgtttaagatacctttgcactaaagttaaaacttaactaagccgtaaaaagctacagttaccataaaataaaccacgaaagtgactttataataatctgactacacgatagctaagacccaaactgggattagataccccactatgcttagccctaaacatagataattttacaacaaaataattcgccagaggactactagcaacagcttaaaactcaaaggacttggcggtgctttatatccctctagaggagcctgttctataatcgataaaccccgataaacctcaccacctttcgctaattcagtctatataccgccatcttcagcaaaccctcaaaaggtagaacagtaagcacaatcatttcacataaaaaagttaggtcaaggtgtaacttatgaggtgggaagaaatgggctacattttctancccaagaacatttcacgaatgtttttatgaaattaaaaactgaaggaggatttagtagtaaattaagaatagagagcttaattgaatagggccatgaagcacgcacacaccgcccgtcaccctcctcaagtaataagacacagccataaccatattaactcaactaaaacacaagaggagacaagtcgtaacaaggtaagcataccggaaggtgtgcttggattaatcaaagtgtagcttaactaaagcgtctggcctacacccagaagatttcattacttatgaccactttgaacaaaagctagcccaactaaccccaaacttaagcattacagacatataaaataaaacatttagttagacaataaaagtataggagatagaaattttanattggagcaatagagatagtaccgtaagggaatgatgaaagacatcttaacagtattaaacagcaaagattaccccttctaccttttgcataatgaactagccagaaacaacttaacaaagagaacttaagctaagctccccgaaaccagacgagctacccataaacaatctaaaaggatcaactcatctatgtagcaaaatagtgagaagatttgtgggtagaggtgaaaagcctaacgagcctggtgatagctggttacccacaaacagaattttagttcaactttaaatttacctnnaaaaaaataaaattttaatgtaaatttaaaatatagtctaagaaggtacagcttcttagaatcaggatacaacctttattagagagtatatactaataccaccatagttggcttaaaagcagccatcaattgagaaagcgttccagctcaacaaacaatataacttaatcccaaccatactacatcaactcctaattatanccccctgggtcattctatttaaatatagaagcaataatgctagtatgagtaacaagaaccattttctccccgcataagcttatatcaggaacggatagaccactgatagttaacaatctgataatatcaacccaaaaatgaaatacttatctaccccattgttaacccaacacaggtatgcacttaaggaaagattaaaaggagtaaaaggaactcggcaaacacaaaccccgcctgtttaccaaaaacatcacctccagcatttctagtattggaggcactgcctgcccggtgacacttgtttaacggccgcggtatcctgaccgtgcaaaggtagcataatcatttgttctctaaatagggacttgtatgaatggccacacgagggtttaactgtctcttactcccaatcagtgaaattgaccttcccgtgaagaggcgggaataccataataagacgagaagaccctatggagctttaattaactaacccaaacttatggatactaaatacctataaggcataacataacaccatcattatgggttagcaatttaggttggggtgacctcggaatataaaaaaactcccgagtgattaaaatctagacccacaagtcaaaatgtaacatcacttattgatccaataacttttgatcaacggaacaagttaccctagggataacagcgcaatcctattcaagagtccatatcgacaatagggtttacgacctcgatgttggatcaggacatcctaatggtgcagcagctattaagggttcgtttgttcaacgattaaagtcctacgtgatctgagttcagaccggagtaatccaggtcggtttctatctattatataacctcccccagtacgaaaggacaagggatgtaaggcctacctcacaaaggcgccttaaaactaatagatgaagtcaactcaatctaaccagtttatctcctcatatgcccaagaaagagggctttgttagggtggcagagcccggtaactgcataaaacttaaacctttattatcagaggttcaattcctctccctaacaaaatgttctttatcaacattatctctcttatcatcccaatccttcttgccgtagccttcctcacccttgttgaacgaaaagtcttaggctacatacaacttcgaaaagggcctaatattgtaggcccctacggcctccttcaaccaatcgcagacgcagtaaaactcttcacaaaagaacctctacgaccacttacatcctctatatcaatattcattctggcccctattctagctctatcactagccctaactatgtgaattcccctcccaataccctacccactcatcaatataaacttgggcatcctattcatactagcaatatcaagcctcgccgtatactccatcctttgatcaggatgagcctcaaactccaaatacgccctgatcggagcccttcgagcagtagctcaaacaatctcatatgaagtaacactagcaattattctcctatcagtcctcctaataaacggatcatttacactatccacgctaatcattacccaagaacatatatgattaatctttccggcctgacccctagccatgatatgattcatctctaccctagcagaaactaatcgagcccccttcgacttaactgaaggagaatcagaactagtttctgggtttaacgtagaatatgcagcaggtccttttgccctattttttctagcagagtacgcaaatattattataataaacatcctcacaacaattctattcttcggtgcattccacaacccattcataccagagctctactctattaacttcactataaaaaccctcttattaaccatctgcttcctatgaattcgagcatcatatcctcgattccgctatgatcaattaatacacctattatgaaaaaattttctacccttaactctagccctatgcatatgacatgttgccttacccattatcactgcaagtatcccaccccaaacataagaaatatgtctgataaaagagttactttgatagagtaaataatagaggtttaaatcctcttatttctagaataataggcttcgaaccaaatcttaagaattcaaagatcttcgtgctaccaaacttacactatattctacagtaaggtcagctaaattaagctatcgggcccataccccgaaaatgttggtttatacccttcccgtactaataaaaccccctattctcattatcattatagcaactatcataacaggaaccataatcgtcatactaagctcgcactgattactgatctgaattggattcgaaataaacatactagccatcatccctgttctcataaaaaagtacagcccacgagccatagaagcctccacaaaatattttcttacacaagctactgcctcaatattactaataataggagtcactattaacctcctttactccggccaatgggtaatctcaaaaatctcaaaccccatcgcatccatcatgataaccactgccctaacaataaaactaggcctgtctccattccacttctgagttcccgaagtaacacaaggaattacacttatatcaggaataatcctactaacatgacaaaaaatcgcacctatatccatcctataccaaatctctccatcaattaacaccaaccttcttatactaatagcccttgcatccgttctagtaggaggctgaggcgggctgaatcaaactcaactacgaaaaatcatagcatactcctccattgcccacataggctggataaccgctatcattacttacaaccctacaataataattctaaacttaactttatatattctaataacactatctaccttcatactatttatattaaactcatccaccacaaccctatctttatcccatatatgaaataaatttcccctaatcacctccataatcttaatcttaatactatccctaggaggactacccccattatccggcttcatccctaaatgaataattattcaagaattaacaaaaaataacataattcttattccaacactaatagctatcaccgctctacttaacttatatttctacctgcgactcacatatagcaccgcacttaccatatttccatccacaaataacataaaaataaaatgacagtttgaatacacaaaaaaggcaaccctattagcccccttaattattacctcaactatgctactcccactaacacctatactatcagtcttggactaggagtttaggttagaccagaccaagagccttcaaagctctaagcaagtgctatacacttaattcctgaccaaatcacctctaagggctgcaagaatctatcttacatcaattgaatgcaaatcaaacactttaattaagctaagccctccctagattggtgagcttctacctcacgaaattttagttaacagctaaataccctagtaactggcttcaatctaccttctcccgccgcgtgggaaaaaaaggcgggangaagccccggcggcgtctaggctgcttctttgaatttgcaattcaatatgaaaattcaccacggagcttggcaaaaagaggactcaaacctctatctttagatttacagtctaatgcttttatcagccattttacctatgttcattaaccgatgattgttctctactaatcacaaggatattggtactttatacttactatttggggcatgagccggcatagtaggcactgccttgagcctcctcatccgagccgaactaggtcagcccggtactttactaggcgacgatcaaatttacaatgtcgtcgtaaccgcccatgctttcgtaataatcttcttcatagtcatacccatcataattgggggctttggaaactgactagtgccgctaataattggtgctccggacatggcattcccccgaataaataacatgagcttctgactccttcctccatcctttcttctactattagcatcttctatggtagaagcaggtgcaggaacgggatgaaccgtataccccccactggctggcaatctggcccatgcaggagcatccgttgatctaacaattttctccttacacttagccggagtctcttctattttaggggcaattaattttatcactactattatcaacataaaaccccctgcaatatcccagtatcaaacccccctgtttgtatgatcagtactaattacagcagttctactcctactatccctgcctgtactggctgctggaattacaatacttttaacagaccggagtcttaatacaacattttttgatcccgctggaggaggagaccctatcctatatcaacacctattctgattcttcgggcatcctgaagtttacattcttatcccgcccggattcggaataatttctcacattgtcacttactactcagggaaaaaagagcctttcggctatataggaatagtatgggcaatgatatctattgggtttttaggctttatcgtatgagctcaccatatgtttaccgtaggaatagacgtagacacacgagcatactttacatccgccactataattatcgctattccaacgggagtaaaagtatttagttgactggcaacacttcatgggggtaatattaaatgatctccagctatgctatgagctttagggtttattttcttatttacggtaggcgggttaacaggtattgtcctagctaattcgtccttagacatcgttcttcacgatacatattatgttgtagcccattttcactatgtgctttcaatgggagcagtttttgccattatgggaggatttgcccactgattccctttattctcaggttatactcttaacgatacttgagcaaagattcactttacaattatgtttgtgggagtaaatataactttcttccctcagcatctcctaggtttatctggaatacctcgtcgatactctgactatccagatgcatatactacctgaaataccgtctcctctataggatcgtttatctcgcttacagcggtgatgcttataatttttatgatctgggaagcctttgcatccaaacgagaagttgctatagtagaacttactacaactaacattgaatgactacatggatgtccccctccatatcacacgttcgaagaacctacatatgtgatccaaaaataagaaaggaaggaatcgaaccccctaaaattggtttcaagccaatgtcataaccattatgtctttctcaatcaggaggtattagtaaaacattacatgactttgtcaaagttaaattataggtgagacccctatatatctctatggcgtacccatttcaactcggattacaggacgcaacctcccctattatagaggagctacttcattttcatgaccatacactaataattgtattcttaatcagttctttagttctctacatcatttcactaatattgactacaaaattaacccatacaagcacaatagacgcacaagaagtagaaacagtatgaactatcctacctgccattatcctaatcctaatcgctctaccttccctccgaatcctttatataatagacgaaattaataacccctctttaaccgtgaaaacaataggccaccaatgatactgaagctatgaatatactgattatgaagacttaaactttgactcctacataatcccaacacaagaattaaagccaggagaactccgattattagaagtagacaaccgagttgtcctcccaatagaaataaccatccgaatacttatctcttcagaagacgttttgcattcatgagctgttccatcactaggtctaaaaactgacgctattccaggacgactgaaccaaaccacccttatagccacacgaccaggactgtactatggccagtgctctgaaatctgcggatctaaccatagctttatgcccattgttcttgaaatagtccccctatcttactttgagacctgatctgccttagtagtataacctcgactagacttactcattaagaagctataaagcattaaccttttaagttaaagactgggagttttaacctctccttaatgaaatgccacagctagatacatccacctgatttatcataatcttatcaatatttcttaccctcttcattctatttcaactaaaaatttcaaatcaccactacccagaaaacccgataaccaaatctactaaaattactggtcaacataacccttgagaaaacaaatgaacgaaaatttattcgcctctttcgctgccccctcaataataggtctccctattgtggtattgatcgtcatattcccttccattttattcccagcacccaatcgcctaatcaataatcggttaatctccattcagcaatgactaattcaactaacatcaaaacaaatactagcaattcataaccaaaagggacgaacctgagctctcatacttatatcactaattctattcattggctcaaccaatctacttggactactacctcactcatttacgcccacaacacaactctctataaacctcggaatagcaatccccctatgagcaggggcagtaattaccggtttccgctataagaccaaagcatctttggcacactttctaccccaaggcaccccccttcccctaattccaatactagtaatcatcgaaactattagtctatttattcaacccatagctctagccgttcgactaaccgccaatattactgcaggacacctcctaatccatttgattggaggggctaccttagctcttattaatattagcgcgaccacagcttttatcacttttattattttaatcctacttacgattctagaatttgctgttgccttaattcaagcctatgtttttaccttactagtaagtctatacttacatgacaacacttaatgacccaccaaactcacgcttaccatatagtcaacccaagcccatgaccgctgacaggagctctttctgccctccttataacatcgggtcttatcatatgatttcactataactcgatatctctacttacattaggactcacaaccaacctgttaaccatataccagtgatgacgggacgtgatccgagaaggcacattccaaggacatcatacccctattgtacaaaaaggactacggtacggaatagttctttttatcgtatcagaagtatttttctttgcaggcttcttctgagccttttaccattccagcctagcccctacccctgaactcgggggttgctggcctcctaccggcattattcctcttaacccattagaagttcctctactcaacacctcagtcctcctagcctccggagtatctattacttgagcccatcatagtttaatagaaggtaatcgcaaacacatacttcaagccctattcattacaatctccttaggcgtatattttacgctactacaggcctccgaatattatgagacatcttttacaatctccgatggagtatacggatctaccttttttatggccactggatttcacggattgcacgtaattattggctctacattcctcatcgtgtgctttctccgacagctacactaccacttcacatcaaaccaccacttcggatttgaagccgctgcatgatattgacactttgttgatgtagtctggctattcttatatgtatctatttattgatgaggatcctacttctttagtataactagtacaattgacttccaatcagttagctccagatcaacctggaaagaagtaataaacgtaatattaactttggtaactaatgtaaccctagcatccttacttgtactaatcgcattctgacttccccaactaaatatctatacagacaagacaagcccctacgaatgtggttttgatcccatgggatctgctcgcctacctttctctataaaatttttcctagttgccatcacatttctgcttttcgacctagaaattgcactcctactcccacttccctgagcgtcacaaaccaacaagctgacaacaatacttatcataacactcctactaatttccctcctagctgcgagcctagcgtatgaatgaaccgaaaaggggctagaatgaaccgaatatgataattagtttaagccnnaaaacaaatgatttcgactcattagattatgatttatctcataattatcatgtgtccatagtatatattaatatctttctggcattcattctttctctaataggtatacttgtttatcgatcacacctaatatcatcgctactatgcttagagggcataatattatcactatttgtaataatatctgtaactattctcaacaaccacctcacattagccagcatgataccaatcgtactactagtatttgctgcctgcgaagcagcattaggactgtctctactagttatagtatctaacacctacgggactgattacgtacaaaacctaaaccttttacaatgctaaaaattattatccccactatcatactaatcccccttacatgaatatcaaagcctaacatgatctgaatcaacacgacaacatatggtttgctaatcagcttaatcagcttattctacctaaatcaaccaaacgataatacattgaactcctccttaatatttttctctgattccttatcagcaccactattagcacttacaacatgacttctgccccttatacttatagcgagtcaacaccatttatcaaaagaacccttaactcgaaaaaaactatatatttcaatactaattctcctccagttgttcctaattataactttcactgcctctgaactcatcttcttttatatcctatttgaagcaacactaatcccgaccctgatcattattacccgatgggggaatcaaactgaacgactaaacgtagggctctacttcctattttatactttaataggatccctcccactcctagtagctctcctttacatccacaatttcatgggctccctaaattttctcataattcaatactgaattcagcctctgccaaactcttgatctaacattttcttatgactggcatgcataatagcattcatagtaaagatacctctatacggcctccacttgtgactaccaaaagcacacgtagaggcccctattgccggctccatagtacttgccgctgtactcctaaaattaggaggctatggcatgatgcgaattacaaccctactaaaccccctgaccaacttcatagcgtaccccttcataatattatctctatgaggcataatcataacaagctctatctgtctccgtcaaacagacctaaaatccctaattgcatattcctcagttagtcatatggcactggttatcgtagcggttcttatccaaacaccatgaagttatataggtgcaacagctctaataattgcccatggtttaacatcctcaatactattctgcttagccaattctaattacgaacgaatccatagccgtactataattctcgcacgaggacttcaaaccctccttcccctaatagcagcctgatgactattagcaagcctcacaaatctggctctccctccaacaattaatcttatcggagaactatttgtagtggtatcctcattctcatggtccaacattactattattctaatgggaattaacattaccatcactgccctatactcactttatatattaatcaccacacaacgtggtaaatattctcaccacatcaaaaatattaaaccatcattcacacgagaaaatgccctaataaccttgcatctactgcccctactcctcctatccctcaaccctaaaattattctcggtcccatctactgtaagcatagtttaacaaaaacattagattgtgagtctaataataaaagctcaaacctttttgcttaccgaaaaagtactgcaagaactgctaattcatgctcccatgtataagaacatggctttttcaacttttataggatagaagtaatccgttggtcttaggaaccaaaaaattggtgcaactccaaataaaagtaataaatatatttacttcatgtataatcacagccctagtcattcttactttgcccatcattataacctctactaaactttacaaaaataagctatacccatactatgtaaaaaccgctacttcttacgcgttcataattagcataattcccacaataatatttatctactcaggacaggaaacaattgtttcaaactggcattgaataacgatccagactataaaactatccatgagtttcaaattagactacttctcaataatctttgtacctgtagccctttttgtcacgtggtctatcatagaattctctatatgatatatacactccgatccttacattaaccgttttttcaaataccttctcttattcctcattactataatagtcttagttaccgcaaacaacatattccaactattcattggctgagagggagttggcattatatcattcctacttattggatgatgacacggccgaaccgatgcaaatacagccgccctacaagccgtcctctataaccgtattggagacgtaggcttcattatagccatagcatggtttctattaaacttaaacacatgaaaccttcaacaaatcttcattacgacaaacgatagttttaatttgccgctacttggcctactactagcagctaccggtaagtctgctcaattcggcttacatccctgactcccctcagccatagaaggccccactcctgtatcagccctacttcactcaagcacaatagttgtagcaggagtatttcttcttatccgctttcatccactaatagagcacaaccaaaccattcaaaccctcactttatgcttaggggccattactacactatttaccgcaatttgcgctcttacgcagaacgacatcaaaaaaattgtagcgttctccacctcaagccaactgggcctaataatagtaacaattggcattaaccagccctacctagccttcttacacatctgcactcacgcattttttaaagccatactattcatatgctcagggtcaattatccacagcctaaacgatgaacaagacattcgaaaaatgggtggcctatttaaagtccttcccttcaccacaacctccctaattattggaagcctcgcattaacaggcatgcctttccttacaggattctactccaaagacctgatcatcgagtccgctaacacgtcgaataccaacgcctgagccctcttaattacactcgttgccacatccctaaccgctgcctacagcacccgaattatattctttgctctactaggccagccccgcttctcccctataatccttatcaacgagaataatcctctcctaattaactctattaaacgactccttatcgggagtgtatttgcagggtacattatctcccacagcatcacacccactaccatcccacagataactatgcctcattatctaaaaatgatagcccttgcagtaactatcttgggtttcatcctggcactagaactaaaccttaccgtacaaggacttaaatttaattatccttctaattactttaaattttccaacctccttggctattatccaaccattatgcaccgcctcacacctaaaacaagtttaaccattagccagaaatcagcatccatacttctggactccacctgactagaaagtatcctacccaaatcaatctcgtatttccaaataaaatcttccacctttatttcaaatcaaaagggtctcatcaaactctacttcctatcgttcatattaactataatcctcagcctactaatccttaattaccacgggtaacttccatgataaccaatacaccaattaatagcgaccagcccgtaacaaccaccaaccaagtcccatagctgtatagagccgcaatacccatagcctcttcactaaaaaacccagaatcccccgtatcatagatcacccaatcccctattccattaaactttaacactacctccacctcatcatccttcaaaatatagcaagcagttaacaattcagacaacagaccagtaataaaagccgctagaacagccttatttgaaactcacacctcagggtattgctcagtagccatagcagttgtataaccaaatactactaatataccccccaaataaattaaaaatactatcaaccctaaaaaagaacccccaaaattcagaacaatcgcacaaccaatcccaccgctaataattagcacaagcccaccataaataggagatggtttagtggcaaaacccacaaaactcatcacaaaaacgatacttaaaataaatacaatgtatgttatcattattcctacatggaatttaaccatgactaatgacatgaaaaatcatcgttgtatttcaactataagaatattaatgaccaacattcgaaaaacccacccactagccaaaattgttaataactcattcattgacctcccagcgccatctaacatctccgcttgatgaaatttcggatccttgttaggagtatgcttgattctacagattctaacaggtttattcttagctatacactatacatcggacacagccacagctttttcatcagtcacccacatctgtcgagacgttaactacggctgaattatccgctatatacatgcaaatggcgcttccatattctttatctgcctattcatacatgtaggacgaggcctatattacggatcctatgtattcatagaaacatgaaacattggaattgtactattattcgcaaccatagccacagcattcataggctatgtactaccatgaggacaaatatcattttgaggggcaactgtaatcactaaccttctctctgccatcccgtatatcggaactgacttagtagagtgaatctgaggcggcttctcagtggacaaggcaaccctaacacgattctttgcatttcactttatcctccccttcatcatcgcagctctagcaatagtacacctcctatttctacacgaaaccggatccaataacccttcaggaatcacatcagactcagacaaaattccatttcacccttactacacaatcaaagatatcctaggagccttactcctactcctggtcctaatatcactagttttattttcaccagacctattaggagacccagataactacacccctgcaaaccccctaaacacccctccacatattaaacctgagtggtatttcctattcgcctatgctatcctacgatccattcctaataaattaggaggtgtactcgccctggtattctccatcctaattttagcattcattccatttctccacacatctaagcaacgcagcatgatattccggccccttagccaatgcctattctgacttttagttaccgatcttctcactttaacatgaattggagggcaaccagttgaacaccctttcatcattattggacaaatcgcttcaatcctatatttcaccatcctattgatcctaataccaacaattagcgttatcgaaaataatctcctaaaatgaagagtctttgtagtataatcattaccttggtcttgtaaaccaaaaatggagagtaatcgccctccctaagactcaaggaagaagctcttgctccaccatcagcacccaaagctgaaattcttcttaaactattccctg
>Zh2
gttaatgtagcttaattaataaagcaaggcactgaaaatgccaagatgagtcgcacgactccataaacataaaggtttggtcctagccttcctattagtttttagtagacttacacatgcaagcctccacgccccagtgagaatgcccttaaaatcaccagtgatctaaaggagcaggtatcaagcacactcttaagtagctcataacaccttgctaagccacacccccacgggatacagcagtgataaaaattaagccataaacgaaagtttgactaagccatactaaaaagggttggtaaatttcgtgccagccaccgcggtcatacgattaacccaaactaataggcctgcggcgtaaagcgtgtttaagatacctttgcactaaagttaaaacttaactaagccgtaaaaagctacagttaccataaaataaaccacgaaagtgactttataataatctgactacacgatagctaagacccaaactgggattagataccccactatgcttagccctaaacatagataattttacaacaaaataattcgccagaggactactagcaacagcttaaaactcaaaggacttggcggtgctttatatccctctagaggagcctgttctataatcgataaaccccgataaacctcaccacctttcgctaattcagtctatataccgccatcttcagcaaaccctcaaaaggtagaacagtaagcacaatcatttcacataaaaaagttaggtcaaggtgtaacttatgaggtgggaagaaatgggctacattttctancccaagaacatttcacgaatgtttttatgaaattaaaaactgaaggaggatttagtagtaaattaagaatagagagcttaattgaatagggccatgaagcacgcacacaccgcccgtcaccctcctcaagtaataagacacagccataaccatattaactcaactaaaacacaagaggagacaagtcgtaacaaggtaagcataccggaaggtgtgcttggattaatcaaagtgtagcttaactaaagcgtctggcccacacccagaagatttcattacttatgaccactttgaacaaaagctagcccaactaaccccaaacttaagcattacagacatataaaataaaacatttagttagacaataaaagtataggagatagaaattttanattggagcaatagagatagtaccgtaagggaatgatgaaagacatcttaacagtattaaacagcaaagattaccccttctaccttttgcataatgaactagccagaaacaacttaacaaagagaacttaagctaagctccccgaaaccagacgagctacccataaacaatctaaaaggatcaactcatctatgtagcaaaatagtgagaagatttgtgggtagaggtgaaaagcctaacgagcctggtgatagctggttacccacaaacagaattttagttcaactttaaatttacctnnaaaaaaataaaattttaatgtaaatttaaaatatagtctaagaaggtacagcttcttagaatcaggatacaacctttattagagagtatatactaataccaccatagttggcttaaaagcagccatcaattgagaaagcgttccagctcaacaaacaatataacttaatcccaaccatactacatcaactcctaattatanccccctgggtcattctatttaaatatagaagcaataatgctagtatgagtaacaagaaccattttctccccgcataagcttatatcaggaacggatagaccactgatagttaacaatctgataatatcaacccaaaaatgaaatacttatctaccccattgttaacccaacacaggtatgcacttaaggaaagattaaaaggagtaaaaggaactcggcaaacacaaaccccgcctgtttaccaaaaacatcacctccagcatttctagtattggaggcactgcctgcccggtgacacttgtttaacggccgcggtatcctgaccgtgcaaaggtagcataatcatttgttctctaaatagggacttgtatgaatggccacacgagggtttaactgtctcttactcccaatcagtgaaattgaccttcccgtgaagaggcgggaataccataataagacgagaagaccctatggagctttaattaactaacccaaacttatggatactaaatacctataaggcataacataacaccatcattatgggttagcaatttaggttggggtgacctcggaatataaaaaaactcccgagtgattaaaatctagacccacaagtcaaaatgtaacatcacttattgatccaataacttttgatcaacggaacaagttaccctagggataacagcgcaatcctattcaagagtccatatcgacaatagggtttacgacctcgatgttggatcaggacatcctaatggtgcagcagctattaagggttcgtttgttcaacgattaaagtcctacgtgatctgagttcagaccggagtaatccaggtcggtttctatctattatataacctcccccagtacgaaaggacaagggatgtaaggcctacctcacaaaggcgccttaaaactaatagatgaagtcaactcaatctaaccagtttatctcctcatatgcccaagaaagagggctttgttagggtggcagagcccggtaactgcataaaacttaaacctttattatcagaggttcaattcctctccctaacaaaatgttctttatcaacattatctctcttatcatcccaatccttcttgccgtagctttcctcaccctcgttgaacgaaaagtcttaggctacatacaacttcgaaaagggcctaatattgtaggcccctacggcctccttcaaccaatcgcagacgcagtaaaactcttcacaaaagaacctctacgaccacttacatcctctatatcaatattcattctagcccctattctagctctatcactagccctaactatgtgaattcccctcccaataccctacccactcatcaatataaacttgggcatcctattcatactagcaatatcaagcctcgccgtatactccatcctttgatcaggatgagcctcaaactccaaatacgccctgatcggagcccttcgagcagtagctcaaacaatctcatatgaagtaacactagcaattattctcctatcagtcctcctaataaacggatcatttacactatccacgctaatcattacccaagaacatatatgattaatctttccggcctgacccctagccatgatatgattcatctctaccctagcagaaactaatcgagcccccttcgacttaactgaaggagaatcagaactagtttctgggtttaacgtagaatatgcagcaggtccttttgccctattttttctagcagagtacgcaaatattattataataaacatcctcacaacaattctattcttcggtgcattccacaacccattcataccagagctctactctattaacttcactataaaaaccctcttattaaccatctgcttcctatgaattcgagcatcatatcctcgattccgctatgatcaattaatacacctattatgaaaaaattttctacccttaactctagccctatgcatatgacatgttgccttacccattatcactgcaagtatcccaccccaaacataagaaatatgtctgataaaagagttactttgatagagtaaataatagaggtttaaatcctcttatttctagaataataggcttcgaacctaatcttaagaattcaaagatcttcgtgctaccaaacttacactatattctacagtaaggtcagctaaattaagctatcgggcccataccccgaaaatgttggtttatacccttcccgtactaataaaaccccctattctcattatcattatagcaactatcataacaggaaccataatcgtcatactaagctcgcactgattactgatctgaattggattcgaaataaacatactagccatcatccctattctcataaaaaagtacagcccacgagccatagaagcctccacaaaatattttcttacacaagctactgcctcaatattactaataataggagtcactattaacctcctttactccggccaatgggtaatctcaaaaatctcaaaccccatcgcatccatcatgataaccactgccctaacaataaaactaggcctgtctccattccacttctgagttcccgaagtaacacaaggaattacacttatatcaggaataatcctactaacatgacaaaaaatcgcacctatatccatcctataccaaatctctccatcaattaacaccaaccttcttatactaatagcccttgcatccgttctagtaggaggctgaggcgggctgaatcaaactcaactacgaaaaatcatagcatactcctccattgcccacataggctggataaccgctatcattacttacaaccctacaataataattctaaacttaactttatatattctaataacactatctaccttcatactatttatattaaactcatccaccacaaccctatctttatcccatatatgaaataaatttcccctaatcacctccataatcttaatcttaatactatccctaggaggactacccccattatccggcttcatccctaaatgaataattattcaagaattaacaaaaaataacataattcttattccaacactaatagctatcaccgctctacttaacttatatttctacctgcgactcacatatagcaccgcacttaccatatttccatccacaaataacataaaaataaaatgacagtttgaatacacaaaaaaggcaaccctattagcccccttaattattacctcaactatgctactcccactaacacctatactatcagtcttggactaggagtttaggttagaccagaccaagagccttcaaagctctaagcaagtgctatacacttaattcctgaccaaatcacctctaagggctgcaagaatctatcttacatcaattgaatgcaaatcaaacactttaattaagctaagccctccctagattggtgagcttctacctcacgaaattttagttaacagctaaataccctagtaactggcttcaatctaccttctcccgccgcgtaggaaaaaaaggcgggangaagccccggcggcgtctaggctgcttctttgaatttgcaattcaatatgaaaattcaccacggagcttggcaaaaagaggactcaaacctctatctttagatttacagtctaatgcttttatcagccattttacctatgttcattaaccgatgattgttctctactaatcacaaggatattggtactttatacttactatttggggcatgagccggcatagtaggcactgccttgagcctcctcatccgagccgaactaggtcagcccggtactttactaggcgacgatcaaatttacaatgtcgtcgtaaccgcccatgctttcgtaataatcttcttcatagtcatacccatcataattgggggctttggaaactgactagtgccgctaataattggtgctccggacatggcattcccccgaataaataacatgagcttctgactccttcctccatcctttcttctactattagcatcttctatggtagaagcaggtgcaggaacgggatgaaccgtataccccccactggctggcaatctggcccatgcaggagcatccgttgatctaacaattttctccttacacttagccggagtctcttctattttaggggcaattaattttatcactactattatcaacataaaaccccctgcaatatcccagtatcaaacccccctgtttgtatgatcagtactaattacagcagttctactcctactatccctgcctgtactggctgctggaattacaatacttttaacagaccggaatcttaatacaacattttttgatcccgctggaggaggagaccctatcctatatcaacacctattctgattcttcgggcatcctgaagtttacattcttatcctgcccggattcggaataatttctcacattgtcacttactactcagggaaaaaagagcctttcggctatataggaatagtatgggcaatgatatctattgggtttttaggctttatcgtatgagctcaccatatgtttaccgtaggaatagacgtagacacacgagcatactttacatccgccactataattatcgctattccaacgggagtaaaagtatttagttgactggcaacacttcatgggggtaatattaaatgatctccagctatgctatgagctttagggtttattttcttatttacggtaggcgggttaacaggtattgtcctagctaattcgtccttagacatcgttcttcacgatacatattatgttgtagcccattttcactatgtgctttcaatgggagcagtttttgccattatgggaggatttgcccactgattccctctattctcaggttatactcttaacgacacttgagcaaagattcactttacaattatatttgtgggagtaaatataactttcttccctcagcatttcctaggtttatctggaatacctcgtcgatactctgactatccagatgcatataccacctgaaataccgtctcctctataggatcgtttatctcgcttacagcggtgatgcttatgatttttatgatctgggaagcctttgcatccaaacgagaagttgctatagtagaacttactacaactaacattgaatgactacatggatgtccccctccatatcacacgttcgaagaacctacatatgtgatccaaaaataagaaaggaaggaatcgaaccccctaagattggtttcaagccaatatcataaccattatgtctttctcaatcaggaggtattagtaaaacattacatgactttgtcaaagttaaattataggtgaaacccctatatatctctatggcgtacccatttcaactcggattacaggacgcaacctcccctattatagaggagctacttcattttcatgaccatacactaataattgtattcttaatcagttctttagttctctacatcatttcactaatactgactacaaaattaacccatacgagcacaatagacgcacaagaagtagaaacagtatgaactatcctacccgccattatcctaatcctaatcgctctaccttccctccgaatcctttatataatagacgaaattaataacccctctttaaccgtgaaaacaataggccaccaatgatactgaagctatgaatatactgattatgaagacttaaactttgactcctacataatcccaacacaagaattaaagccaggagaactccgattattagaagtagacaaccgagttgtcctcccaatagaaataaccatccgaatacttatctcttcagaagacgttttgcattcatgagctgttccatcactaggtctaaaaactgacgctattccaggacgactgaaccaaaccacccttatagccatacgaccaggactgtactatggccagtgctctgaaatctgcggatctaaccatagctttatgcccattgttcttgaaatagtccccctatcttactttgagacctgatctgccttaatagtataacctcgactagacttactcattaagaagctataaagcattaaccttttaagttaaagactgggagttttaacctctccttaatgaaatgccacagctagatacatccacctgatttatcataatcttatcaatatttcttaccctcttcattctatttcaactaaaaatttcaaatcaccactacccagaaaacccgataaccaaatctactaaaattactggtcaacataacccttgagaaaacaaatgaacgaaaatttattcgcctctttcgctgccccctcaataataggtctccctattgtggtattgatcgtcatattcccttccattttattcccagcacccaatcgcctaatcaataatcggttaatctccattcagcaatgactaattcaactaacatcaaaacaaatactagcaattcataaccaaaagggacgaacctgagctctcatacttatatcactaattctattcattggctcaaccaatctacttggactactacctcactcatttacgcccacaacacaactctctataaacctcggaatagcaatccccctatgagcaggggcagtaattaccggtttccgctataagaccaaagcatctttggcacactttctaccccaaggcaccccccttcccctaattccaatactagtaatcatcgaaactattagtctatttattcaacccatagctctagccgttcgactaaccgccaatattactgcaggacacctcctaatccatttgattggaggggctaccttagctcttattaatattagcgcgaccacagcttttatcacttttattattttaatcctacttacgattctagaatttgctgttgccttaattcaagcctatgtttttaccttactagtaagtctatacttacatgacaacacttaatgacccaccaaactcacgcttaccatatagtcaacccaagcccatgaccgctgacaggagctctttctgccctccttataacatcgggtcttatcatatgatttcactataactcgatatctctacttacattaggactcacaaccaacctgttaaccatataccagtgatgacgggacgtgatccgagaaggcacattccaaggacatcatacccctattgtacaaaaaggactacggtacggaatagttctttttatcgtatcagaagtatttttctttgcaggcttcttctgagccttttaccattccagcctagcccctacccctgaactcgggggttgctggcctcctaccggcattattcctcttaacccattagaagttcctctactcaacacctcagtcctcctagcctccggagtatctattacttgagcccatcatagtttaatagaaggtaatcgcaaacacatacttcaagccctattcattacaatctccttaggcgtatattttacgctactacaggcctccgaatattatgagacatcttttacaatctccgatggagtatacggatctaccttttttatggccactggatttcacggattgcacgtaattattggctctacattcctcatcgtgtgctttctccgacagctacactaccacttcacatcaaaccaccacttcggatttgaagccgctgcatgatattgacactttgttgatgtagtctggctattcttatatgtatctatttattgatgaggatcctacttctttagtataactagtacaattgacttccaatcagttagctccagatcaacctggaaagaagtaataaacgtaatattaactttggtaactaatgtaaccctagcatccttacttgtactaatcgcattctgacttccccaactaaatatctatacagacaagacaagcccctacgaatgtggttttgatcccatgggatctgctcgcctacctttctctataaaatttttcctagttgccatcacatttctgcttttcgacctagaaattgcactcctactcccacttccctgagcgtcacaaaccaacaagctgacaacaatacttatcatagcactcctactaatttccctcctagctgcgagcctagcgtatgaatgaaccgaaaaggggctagaatgaaccgaatatgataattagtttaagccnnaaaacaaatgatttcgactcattagattatgatttatctcataattatcatatgtccatagtatatattaatatctttctggcattcattctttctctaataggtatacttgtttatcgatcacacctaatatcatcgctactatgcttagagggcataatattatcactatttgtaataatatctgtaactattctcaacaaccacctcacattagccagcatgataccaatcgtactactagtatttgctgcctgcgaagcagcattaggactgtctctactagttatagtatctaacacctacgggactgattacgtacaaaacctaaaccttttacaatgctaaaaattattatccccactatcatactaatcccccttacatgaatatcaaagcctaacatgatctgaatcaacacgacaacatatggtttgctaatcagcttaatcagcttattctacctaaatcaaccaaacgataacgcattgaactcctccttaatatttttctctgattccctatcagcaccactattagcacttacaacatgacttctgccccttatacttatagcgagtcaacaccacttatcaaaagaacccttaactcgaaaaaaactatatatttcaatactaattctcctccagttgttcctaattataactttcactgcctctgaactcatcttcttttatatcctatttgaagcaacactaatcccgaccctgatcattattacccgatgggggaatcaaactgaacgactaaacgcagggctctactttctattttatactttaataggatccctcccactcctagtagctctcctttacatccacaatttcatgggctccctaaattttctcataattcaatactgaattcagcctctgccaaactcttgatctaacattttcttatgactggcatgcataatagcattcatagtaaagatacctctatacggcctccacttgtgactaccaaaagcacacgtagaggcccctattgccggctccatagtacttgccgctgtactcctaaaattaggaggctatggcatgatgcgaattacaaccctactaaaccccctgaccaacttcatagcgtaccccttcataatattatctctatgaggcataatcataacaagctctatctgtctccgtcaaacagacctaaaatccctaattgcatattcctcagttagtcatatggcactggttatcgtagcggttcttatccaaacaccatgaagttatataggtgcaacagctctaataattgcccatggtttaacatcctcaatactattctgcttagccaattctaattacgaacgaatccatagccgtactataattctcgcacgaggacttcaaaccctccttcccctaatagcagcctgatgactattagcaagcctcacaaatctggctctccctccaacaattaatcttatcggagaactatttgtagtggtatcctcattctcatggtccaacattactattattctaatgggaattaacattaccatcactgccctatactcactttatatattaatcaccacacaacgtggtaaatattctcaccacatcaaaaatattaaaccatcattcacacgagaaaatgccctaataaccttgcatctactgcctctactcctcctatccctcaaccctaaaattattctcggtcccatctactgtaagcatagtttaacaaaaacattagattgtgagtctaataataaaagctcaaacctttttgcttaccgaaaaagtactgcaagaactgctaattcatgctcccatgtataagaacatggctttttcaacttttataggatagaagtaatccgttggtcttaggaaccaaaaaattggtgcaactccaaataaaagtaataaatatatttacttcatgtataatcacagccctagtcattcttactttgcccatcattataacctctactaaactttacaaaaataagctatacccatactatgtaaaaaccgctacttcttacgcgttcataattagcataattcccacaataatatttatctactcaggacaggaaacaattgtttcaaactggcattgaataacgatccagactataaaactatccatgagtttcaaattagactacttctcaataatctttgtacctgtagccctttttgtcacgtggtctatcatagaattctctatatgatatatacactccgatccttacattaaccgttttttcaaataccttctcttattcctcattactataatagtcttagttaccgcaaacaacatattccaactattcattggctgagagggagttggcattatatcattcctacttattggatgatgacacggccgaaccgatgcaaatacagccgccctacaagccgtcctctataaccgtattggagacgtaggcttcattatagccatagcatggtttctattaaacttaaacacatgaaaccttcaacaaatcttcattacgacaaacgatagttttaatttgccgctacttggcctactactagcagctaccggtaagtctgctcaattcggcttacatccctgactcccctcagccatagaaggccccactcctgtatcagccctacttcactcaagcacaatagttgtagcaggagtatttcttcttatccgctttcatccactaatagagcacaaccaaaccattcaaaccctcactttatgcttaggggccattactacactatttaccgcaatttgcgctcttacgcagaacgacatcaaaaaaattgtagcgttctccacctcaagccaactgggcctaataatagtaacaattggcattaaccagccctacctagccttcttacacatctgcactcacgcattttttaaagccatactattcatatgctcagggtcaattatccacagcctaaacgatgaacaagacattcgaaaaatgggtggcctatttaaagtccttccctttaccacaacctccctaattattggaagcctcgcattaacaggcatgcctttccttacaggattctactccaaagacctgatcatcgagtccgctaacacgtcgaataccaacgcctgagccctcttaattacactcgttgccacatccctaaccgctgcctacagcacccgaattatattctttgctctactaggccagccccgcttctcccctataatccttatcaacgagaataatcctctcctaattaactctattaaacgactccttatcgggagtgtatttgcagggtacattatctcccacagcatcacacccactaccatcccacagataactatgcctcattatctaaaaatgatagcccttgcagtaactatcttgggtttcatcctggcactagaactaaaccttaccgtacaaggacttaaatttaattatccttctaattactttaaattttccaacctccttggctattatccaaccattatgcaccgcctcacacctaaaacaagtttaaccattagccagaaatcagcatccatacttctggactccacctgactagaaagtatcctacccaaatcaatctcgtatttccaaataaaatcttccgcccttatttcaaatcaaaagggtctcatcaaactctacttcctatcgttcatactaactataatcctcagcctactaatccttaattaccacgggtaacttccatgataaccaatacaccaattaatagcgaccagcccgtaacaaccaccaaccaagtcccatagctgtatagagccgcaatacccatagcctcttcactaaaaaacccagaatcccccgtatcatagatcacccaatcccctattccattaaactttaacactacctccacctcatcatccttcaaaatatagcaagcagttaacaattcagacaacagaccagtaataaaagccgctagaacagccttatttgaaactcacacctcagggtattgctcagtagccatagcagttgtataaccaaatactactaatataccccccaaataaattaaaaatactatcaaccctaaaaaagaacccccaaaattcagaacaatcgcacaaccaatcccaccgctaataattagcacaagcccaccataaataggagatggtttagtggcaaaacccacaaaactcatcacaaaaacgatacttaaaataaatacaatgtatgttatcattattcctacatggaatttaaccatgactaatgacatgaaaaatcatcgttgtatttcaactataagaatattaatgaccaacattcgaaaaacccacccactagccaaaattgttaataactcattcattgacctcccagcgccatctaacatctccgcttgatgaaatttcggatccttgttaggagtatgcttgattctacagattctaacaggtttattcttagctatacactatacatcggacacagccacagctttttcatcagtcacccacatctgtcgagacgttaactacggctgaattatccgctatatacatgcaaatggcgcttccatattctttatctgcctattcatacatgtaggacgaggcctatattacggatcctatgtattcatagaaacatgaaacattggaattgtactattattcgcaaccatagccacagcattcataggctatgtactaccatgaggacaaatatcattttgaggggcaactgtaatcactaaccttctctctgccatcccatatatcggaactgacttagtagagtgaatctgaggcggcttctcagtggacaaggcaaccctaacacgattctttgcattttcacttatcctccccttcatcatcgcagctctagcaatagtacacctcctatttctacacgaaaccggatccaataacccttcaggaatcacatcagactcagacaaaattccatttcacccttactacacaatcaaagatatcctaggagccttactcctactcctggtcctaatatcactagttttattttcaccagacctattaggagacccagataactacacccctgcaaaccccctaaacacccctccacatattaaacctgagtggtatttcctattcgcctatgctatcctacgatccattcctaataaattaggaggtgtactcgccctggtattctccatcctaattttagcattcattccatttctccacacatctaagcaacgcagcatgatattccggccccttagccaatgcctattctgacttttagttaccgatcttctcactttaacatgaattggaggacaaccagttgaacaccctttcatcattattggacaaatcgcttcaatcctatatttcaccatcctattgatcctaataccaacaattagcgttatcgaaaataatctcctaaaatgaagagtctttgtagtataatcattaccttggtcttgtaaaccaaaaatggagagtaatcgccctccctaagactcaaggaagaagctcttgctccaccatcagcacccaaagctgaaattcttcttaaactattccctg
>Zh8
gttaatgtagcttaattaataaagcaaggcactgaaaatgccaagatgagtcgcacgactccataaacataaaggtttggtcctagccttcctattagtttttagtagacttacacatgcaagcctccacgccccagtgagaatgcccttaaaatcaccagtgatctaaaggagcaggtatcaagcacactcttaagtagctcataacaccttgctaagccacacccccacgggatacagcagtgataaaaattaagccataaacgaaagtttgactaagccatactaaaaagggttggtaaatttcgtgccagccaccgcggtcatacgattaacccaaactaataggcctgcggcgtaaagcgtgtttaagatacctttgcactaaagttaaaacttaactaagccgtaaaaagctacagttaccataaaataaaccacgaaagtgactttataataatctgactacacgatagctaagacccaaactgggattagataccccactatgcttagccctaaacatagataattttacaacaaaataattcgccagaggactactagcaacagcttaaaactcaaaggacttggcggtgctttatatccctctagaggagcctgttctataatcgataaaccccgataaacctcaccacctttcgctaattcagtctatataccgccatcttcagcaaaccctcaaaaggtagaacagtaagcacaatcatttcacataaaaaagttaggtcaaggtgtaacttatgaggtgggaagaaatgggctacattttctancccaagaacatttcacgaatgtttttatgaaattaaaaactgaaggaggatttagtagtaaattaagaatagagagcttaattgaatagggccatgaagcacgcacacaccgcccgtcaccctcctcaagtaataagacacagccataaccatattaactcaactaaaacacaagaggagacaagtcgtaacaaggtaagcataccggaaggtgtgcttggattaatcaaagtgtagcttaactaaagcgtctggcccacacccagaagatttcattacttatgaccactttgaacaaaagctagcccaactaaccccaaacttaagcattacagacatataaaataaaacatttagttagacaataaaagtataggagatagaaattttanattggagcaatagagatagtaccgtaagggaatgatgaaagacatcttaacagtattaaacagcaaagattaccccttctaccttttgcataatgaactagccagaaacaacttaacaaagagaacttaagctaagctccccgaaaccagacgagctacccataaacaatctaaaaggatcaactcatctatgtagcaaaatagtgagaagatttgtgggtagaggtgaaaagcctaacgagcctggtgatagctggttacccacaaacagaattttagttcaactttaaatttacctnnaaaaaaataaaattttaatgtaaatttaaaatatagtctaagaaggtacagcttcttagaatcaggatacaacctttattagagagtatatactaataccaccatagttggcttaaaagcagccatcaattgagaaagcgttccagctcaacaaacaatataacttaatcccaaccatactacatcaactcctaattatanccccctgggtcattctatttaaatatagaagcaataatgctagtatgagtaacaagaaccattttctccccgcataagcttatatcaggaacggatagaccactgatagttaacaatctgataatatcaacccaaaaatgaaatacttatctaccccattgttaacccaacacaggtatgcacttaaggaaagattaaaaggagtaaaaggaactcggcaaacacaaaccccgcctgtttaccaaaaacatcacctccagcatttctagtattggaggcactgcctgcccggtgacacttgtttaacggccgcggtatcctgaccgtgcaaaggtagcataatcatttgttctctaaatagggacttgtatgaatggccacacgagggtttaactgtctcttactcccaatcagtgaaattgaccttcccgtgaagaggcgggaataccataataagacgagaagaccctatggagctttaattaactaacccaaacttatggatactaaatacctataaggcataacataacaccatcattatgggttagcaatttaggttggggtgacctcggaatataaaaaaactcccgagtgattaaaatctagacccacaagtcaaaatgtaacatcacttattgatccaataacttttgatcaacggaacaagttaccctagggataacagcgcaatcctattcaagagtccatatcgacaatagggtttacgacctcgatgttggatcaggacatcctaatggtgcagcagctattaagggttcgtttgttcaacgattaaagtcctacgtgatctgagttcagaccggagtaatccaggtcggtttctatctattatataacctcccccagtacgaaaggacaagggatgtaaggcctacctcacaaaggcgccttaaaactaatagatgaagtcaactcaatctaaccagtttatctcctcatatgcccaagaaagagggctttgttagggtggcagagcccggtaactgcataaaacttaaacctttattatcagaggttcaattcctctccctaacaaaatgttctttatcaacattatctctcttatcatcccaatccttcttgccgtagctttcctcaccctcgttgaacgaaaagtcttaggctacatacaacttcgaaaagggcctaatattgtaggcccctacggcctccttcaaccaatcgcagacgcagtaaaactcttcacaaaagaacctctacgaccacttacatcctctatatcaatattcattctagcccctattctagctctatcactagccctaactatgtgaattcccctcccaataccctacccactcatcaatataaacttgggcatcctattcatactagcaatatcaagcctcgccgtatactccatcctttgatcaggatgagcctcaaactccaaatacgccctgatcggagcccttcgagcagtagctcaaacaatctcatatgaagtaacactagcaattattctcctatcagtcctcctaataaacggatcatttacactatccacgctaatcattacccaagaacatatatgattaatctttccggcctgacccctagccatgatatgattcatctctaccctagcagaaactaatcgagcccccttcgacttaactgaaggagaatcagaactagtttctgggtttaacgtagaatatgcagcaggtccttttgccctattttttctagcagagtacgcaaatattattataataaacatcctcacaacaattctattcttcggtgcattccacaacccattcataccagagctctactctattaacttcactataaaaaccctcttattaaccatctgcttcctatgaattcgagcatcatatcctcgattccgctatgatcaattaatacacctattatgaaaaaattttctacccttaactctagccctatgcatatgacatgttgccttacccattatcactgcaagtatcccaccccaaacataagaaatatgtctgataaaagagttactttgatagagtaaataatagaggtttaaatcctcttatttctagaataataggcttcgaacctaatcttaagaattcaaagatcttcgtgctaccaaacttacactatattctacagtaaggtcagctaaattaagctatcgggcccataccccgaaaatgttggtttatacccttcccgtactaataaaaccccctattctcattatcattatagcaactatcataacaggaaccataatcgtcatactaagctcgcactgattactgatctgaattggattcgaaataaacatactagccatcatccctattctcataaaaaagtacagcccacgagccatagaagcctccacaaaatattttcttacacaagctactgcctcaatattactaataataggagtcactattaacctcctttactccggccaatgggtaatctcaaaaatctcaaaccccatcgcatccatcatgataaccactgccctaacaataaaactaggcctgtctccattccacttctgagttcccgaagtaacacaaggaattacacttatatcaggaataatcctactaacatgacaaaaaatcgcacctatatccatcctataccaaatctctccatcaattaacaccaaccttcttatactaatagcccttgcatccgttctagtaggaggctgaggcgggctgaatcaaactcaactacgaaaaatcatagcatactcctccattgcccacataggctggataaccgctatcattacttacaaccctacaataataattctaaacttaactttatatattctaataacactatctaccttcatactatttatattaaactcatccaccacaaccctatctttatcccatatatgaaataaatttcccctaatcacctccataatcttaatcttaatactatccctaggaggactacccccattatccggcttcatccctaaatgaataattattcaagaattaacaaaaaataacataattcttattccaacactaatagctatcaccgctctacttaacttatatttctacctgcgactcacatatagcaccgcacttaccatatttccatccacaaataacataaaaataaaatgacagtttgaatacacaaaaaaggcaaccctattagcccccttaattattacctcaactatgctactcccactaacacctatactatcagtcttggactaggagtttaggttagaccagaccaagagccttcaaagctctaagcaagtgctatacacttaattcctgaccaaatcacctctaagggctgcaagaatctatcttacatcaattgaatgcaaatcaaacactttaattaagctaagccctccctagattggtgagcttctacctcacgaaattttagttaacagctaaataccctagtaactggcttcaatctaccttctcccgccgcgtaggaaaaaaaggcgggangaagccccggcggcgtctaggctgcttctttgaatttgcaattcaatatgaaaattcaccacggagcttggcaaaaagaggactcaaacctctatctttagatttacagtctaatgcttttatcagccattttacctatgttcattaaccgatgattgttctctactaatcacaaggatattggtactttatacttactatttggggcatgagccggcatagtaggcactgccttgagcctcctcatccgagccgaactaggtcagcccggtactttactaggcgacgatcaaatttacaatgtcgtcgtaaccgcccatgctttcgtaataatcttcttcatagtcatacccatcataattgggggctttggaaactgactagtgccgctaataattggtgctccggacatggcattcccccgaataaataacatgagcttctgactccttcctccatcctttcttctactattagcatcttctatggtagaagcaggtgcaggaacgggatgaaccgtataccccccactggctggcaatctggcccatgcaggagcatccgttgatctaacaattttctccttacacttagccggagtctcttctattttaggggcaattaattttatcactactattatcaacataaaaccccctgcaatatcccagtatcaaacccccctgtttgtatgatcagtactaattacagcagttctactcctactatccctgcctgtactggctgctggaattacaatacttttaacagaccggaatcttaatacaacattttttgatcccgctggaggaggagaccctatcctatatcaacacctattctgattcttcgggcatcctgaagtttacattcttatcctgcccggattcggaataatttctcacattgtcacttactactcagggaaaaaagagcctttcggctatataggaatagtatgggcaatgatatctattgggtttttaggctttatcgtatgagctcaccatatgtttaccgtaggaatagacgtagacacacgagcatactttacatccgccactataattatcgctattccaacgggagtaaaagtatttagttgactggcaacacttcatgggggtaatattaaatgatctccagctatgctatgagctttagggtttattttcttatttacggtaggcgggttaacaggtattgtcctagctaattcgtccttagacatcgttcttcacgatacatattatgttgtagcccattttcactatgtgctttcaatgggagcagtttttgccattatgggaggatttgcccactgattccctctattctcaggttatactcttaacgacacttgagcaaagattcactttacaattatatttgtgggagtaaatataactttcttccctcagcatttcctaggtttatctggaatacctcgtcgatactctgactatccagatgcatataccacctgaaataccgtctcctctataggatcgtttatctcgcttacagcggtgatgcttatgatttttatgatctgggaagcctttgcatccaaacgagaagttgctatagtagaacttactacaactaacattgaatgactacatggatgtccccctccatatcacacgttcgaagaacctacatatgtgatccaaaaataagaaaggaaggaatcgaaccccctaagattggtttcaagccaatatcataaccattatgtctttctcaatcaggaggtattagtaaaacattacatgactttgtcaaagttaaattataggtgaaacccctatatatctctatggcgtacccatttcaactcggattacaggacgcaacctcccctattatagaggagctacttcattttcatgaccatacactaataattgtattcttaatcagttctttagttctctacatcatttcactaatactgactacaaaattaacccatacgagcacaatagacgcacaagaagtagaaacagtatgaactatcctacccgccattatcctaatcctaatcgctctaccttccctccgaatcctttatataatagacgaaattaataacccctctttaaccgtgaaaacaataggccaccaatgatactgaagctatgaatatactgattatgaagacttaaactttgactcctacataatcccaacacaagaattaaagccaggagaactccgattattagaagtagacaaccgagttgtcctcccaatagaaataaccatccgaatacttatctcttcagaagacgttttgcattcatgagctgttccatcactaggtctaaaaactgacgctattccaggacgactgaaccaaaccacccttatagccatacgaccaggactgtactatggccagtgctctgaaatctgcggatctaaccatagctttatgcccattgttcttgaaatagtccccctatcttactttgagacctgatctgccttaatagtataacctcgactagacttactcattaagaagctataaagcattaaccttttaagttaaagactgggagttttaacctctccttaatgaaatgccacagctagatacatccacctgatttatcataatcttatcaatatttcttaccctcttcattctatttcaactaaaaatttcaaatcaccactacccagaaaacccgataaccaaatctactaaaattactggtcaacataacccttgagaaaacaaatgaacgaaaatttattcgcctctttcgctgccccctcaataataggtctccctattgtggtattgatcgtcatattcccttccattttattcccagcacccaatcgcctaatcaataatcggttaatctccattcagcaatgactaattcaactaacatcaaaacaaatactagcaattcataaccaaaagggacgaacctgagctctcatacttatatcactaattctattcattggctcaaccaatctacttggactactacctcactcatttacgcccacaacacaactctctataaacctcggaatagcaatccccctatgagcaggggcagtaattaccggtttccgctataagaccaaagcatctttggcacactttctaccccaaggcaccccccttcccctaattccaatactagtaatcatcgaaactattagtctatttattcaacccatagctctagccgttcgactaaccgccaatattactgcaggacacctcctaatccatttgattggaggggctaccttagctcttattaatattagcgcgaccacagcttttatcacttttattattttaatcctacttacgattctagaatttgctgttgccttaattcaagcctatgtttttaccttactagtaagtctatacttacatgacaacacttaatgacccaccaaactcacgcttaccatatagtcaacccaagcccatgaccgctgacaggagctctttctgccctccttataacatcgggtcttatcatatgatttcactataactcgatatctctacttacattaggactcacaaccaacctgttaaccatataccagtgatgacgggacgtgatccgagaaggcacattccaaggacatcatacccctattgtacaaaaaggactacggtacggaatagttctttttatcgtatcagaagtatttttctttgcaggcttcttctgagccttttaccattccagcctagcccctacccctgaactcgggggttgctggcctcctaccggcattattcctcttaacccattagaagttcctctactcaacacctcagtcctcctagcctccggagtatctattacttgagcccatcatagtttaatagaaggtaatcgcaaacacatacttcaagccctattcattacaatctccttaggcgtatattttacgctactacaggcctccgaatattatgagacatcttttacaatctccgatggagtatacggatctaccttttttatggccactggatttcacggattgcacgtaattattggctctacattcctcatcgtgtgctttctccgacagctacactaccacttcacatcaaaccaccacttcggatttgaagccgctgcatgatattgacactttgttgatgtagtctggctattcttatatgtatctatttattgatgaggatcctacttctttagtataactagtacaattgacttccaatcagttagctccagatcaacctggaaagaagtaataaacgtaatattaactttggtaactaatgtaaccctagcatccttacttgtactaatcgcattctgacttccccaactaaatatctatacagacaagacaagcccctacgaatgtggttttgatcccatgggatctgctcgcctacctttctctataaaatttttcctagttgccatcacatttctgcttttcgacctagaaattgcactcctactcccacttccctgagcgtcacaaaccaacaagctgacaacaatacttatcatagcactcctactaatttccctcctagctgcgagcctagcgtatgaatgaaccgaaaaggggctagaatgaaccgaatatgataattagtttaagccnnaaaacaaatgatttcgactcattagattatgatttatctcataattatcatatgtccatagtatatattaatatctttctggcattcattctttctctaataggtatacttgtttatcgatcacacctaatatcatcgctactatgcttagagggcataatattatcactatttgtaataatatctgtaactattctcaacaaccacctcacattagccagcatgataccaatcgtactactagtatttgctgcctgcgaagcagcattaggactgtctctactagttatagtatctaacacctacgggactgattacgtacaaaacctaaaccttttacaatgctaaaaattattatccccactatcatactaatcccccttacatgaatatcaaagcctaacatgatctgaatcaacacgacaacatatggtttgctaatcagcttaatcagcttattctacctaaatcaaccaaacgataacgcattgaactcctccttaatatttttctctgattccctatcagcaccactattagcacttacaacatgacttctgccccttatacttatagcgagtcaacaccacttatcaaaagaacccttaactcgaaaaaaactatatatttcaatactaattctcctccagttgttcctaattataactttcactgcctctgaactcatcttcttttatatcctatttgaagcaacactaatcccgaccctgatcattattacccgatgggggaatcaaactgaacgactaaacgcagggctctactttctattttatactttaataggatccctcccactcctagtagctctcctttacatccacaatttcatgggctccctaaattttctcataattcaatactgaattcagcctctgccaaactcttgatctaacattttcttatgactggcatgcataatagcattcatagtaaagatacctctatacggcctccacttgtgactaccaaaagcacacgtagaggcccctattgccggctccatagtacttgccgctgtactcctaaaattaggaggctatggcatgatgcgaattacaaccctactaaaccccctgaccaacttcatagcgtaccccttcataatattatctctatgaggcataatcataacaagctctatctgtctccgtcaaacagacctaaaatccctaattgcatattcctcagttagtcatatggcactggttatcgtagcggttcttatccaaacaccatgaagttatataggtgcaacagctctaataattgcccatggtttaacatcctcaatactattctgcttagccaattctaattacgaacgaatccatagccgtactataattctcgcacgaggacttcaaaccctccttcccctaatagcagcctgatgactattagcaagcctcacaaatctggctctccctccaacaattaatcttatcggagaactatttgtagtggtatcctcattctcatggtccaacattactattattctaatgggaattaacattaccatcactgccctatactcactttatatattaatcaccacacaacgtggtaaatattctcaccacatcaaaaatattaaaccatcattcacacgagaaaatgccctaataaccttgcatctactgcctctactcctcctatccctcaaccctaaaattattctcggtcccatctactgtaagcatagtttaacaaaaacattagattgtgagtctaataataaaagctcaaacctttttgcttaccgaaaaagtactgcaagaactgctaattcatgctcccatgtataagaacatggctttttcaacttttataggatagaagtaatccgttggtcttaggaaccaaaaaattggtgcaactccaaataaaagtaataaatatatttacttcatgtataatcacagccctagtcattcttactttgcccatcattataacctctactaaactttacaaaaataagctatacccatactatgtaaaaaccgctacttcttacgcgttcataattagcataattcccacaataatatttatctactcaggacaggaaacaattgtttcaaactggcattgaataacgatccagactataaaactatccatgagtttcaaattagactacttctcaataatctttgtacctgtagccctttttgtcacgtggtctatcatagaattctctatatgatatatacactccgatccttacattaaccgttttttcaaataccttctcttattcctcattactataatagtcttagttaccgcaaacaacatattccaactattcattggctgagagggagttggcattatatcattcctacttattggatgatgacacggccgaaccgatgcaaatacagccgccctacaagccgtcctctataaccgtattggagacgtaggcttcattatagccatagcatggtttctattaaacttaaacacatgaaaccttcaacaaatcttcattacgacaaacgatagttttaatttgccgctacttggcctactactagcagctaccggtaagtctgctcaattcggcttacatccctgactcccctcagccatagaaggccccactcctgtatcagccctacttcactcaagcacaatagttgtagcaggagtatttcttcttatccgctttcatccactaatagagcacaaccaaaccattcaaaccctcactttatgcttaggggccattactacactatttaccgcaatttgcgctcttacgcagaacgacatcaaaaaaattgtagcgttctccacctcaagccaactgggcctaataatagtaacaattggcattaaccagccctacctagccttcttacacatctgcactcacgcattttttaaagccatactattcatatgctcagggtcaattatccacagcctaaacgatgaacaagacattcgaaaaatgggtggcctatttaaagtccttccctttaccacaacctccctaattattggaagcctcgcattaacaggcatgcctttccttacaggattctactccaaagacctgatcatcgagtccgctaacacgtcgaataccaacgcctgagccctcttaattacactcgttgccacatccctaaccgctgcctacagcacccgaattatattctttgctctactaggccagccccgcttctcccctataatccttatcaacgagaataatcctctcctaattaactctattaaacgactccttatcgggagtgtatttgcagggtacattatctcccacagcatcacacccactaccatcccacagataactatgcctcattatctaaaaatgatagcccttgcagtaactatcttgggtttcatcctggcactagaactaaaccttaccgtacaaggacttaaatttaattatccttctaattactttaaattttccaacctccttggctattatccaaccattatgcaccgcctcacacctaaaacaagtttaaccattagccagaaatcagcatccatacttctggactccacctgactagaaagtatcctacccaaatcaatctcgtatttccaaataaaatcttccgcccttatttcaaatcaaaagggtctcatcaaactctacttcctatcgttcatactaactataatcctcagcctactaatccttaattaccacgggtaacttccatgataaccaatacaccaattaatagcgaccagcccgtaacaaccaccaaccaagtcccatagctgtatagagccgcaatacccatagcctcttcactaaaaaacccagaatcccccgtatcatagatcacccaatcccctattccattaaactttaacactacctccacctcatcatccttcaaaatatagcaagcagttaacaattcagacaacagaccagtaataaaagccgctagaacagccttatttgaaactcacacctcagggtattgctcagtagccatagcagttgtataaccaaatactactaatataccccccaaataaattaaaaatactatcaaccctaaaaaagaacccccaaaattcagaacaatcgcacaaccaatcccaccgctaataattagcacaagcccaccataaataggagatggtttagtggcaaaacccacaaaactcatcacaaaaacgatacttaaaataaatacaatgtatgttatcattattcctacatggaatttaaccatgactaatgacatgaaaaatcatcgttgtatttcaactataagaatattaatgaccaacattcgaaaaacccacccactagccaaaattgttaataactcattcattgacctcccagcgccatctaacatctccgcttgatgaaatttcggatccttgttaggagtatgcttgattctacagattctaacaggtttattcttagctatacactatacatcggacacagccacagctttttcatcagtcacccacatctgtcgagacgttaactacggctgaattatccgctatatacatgcaaatggcgcttccatattctttatctgcctattcatacatgtaggacgaggcctatattacggatcctatgtattcatagaaacatgaaacattggaattgtactattattcgcaaccatagccacagcattcataggctatgtactaccatgaggacaaatatcattttgaggggcaactgtaatcactaaccttctctctgccatcccatatatcggaactgacttagtagagtgaatctgaggcggcttctcagtggacaaggcaaccctaacacgattctttgcattttcacttatcctccccttcatcatcgcagctctagcaatagtacacctcctatttctacacgaaaccggatccaataacccttcaggaatcacatcagactcagacaaaattccatttcacccttactacacaatcaaagatatcctaggagccttactcctactcctggtcctaatatcactagttttattttcaccagacctattaggagacccagataactacacccctgcaaaccccctaaacacccctccacatattaaacctgagtggtatttcctattcgcctatgctatcctacgatccattcctaataaattaggaggtgtactcgccctggtattctccatcctaattttagcattcattccatttctccacacatctaagcaacgcagcatgatattccggccccttagccaatgcctattctgacttttagttaccgatcttctcactttaacatgaattggaggacaaccagttgaacaccctttcatcattattggacaaatcgcttcaatcctatatttcaccatcctattgatcctaataccaacaattagcgttatcgaaaataatctcctaaaatgaagagtctttgtagtataatcattaccttggtcttgtaaaccaaaaatggagagtaatcgccctccctaagactcaaggaagaagctcttgctccaccatcagcacccaaagctgaaattcttcttaaactattccctg
>Zh1
gttaatgtagcttaattaataaagcaaggcactgaaaatgccaagatgagtcgcacgactccataaacataaaggtttggtcctagccttcctattagtttttagtagacttacacatgcaagcctccacgccccagtgagaatgcccttaaaatcaccagtgatctaaaggagcaggtatcaagcacactcttaagtagctcataacaccttgctaagccacacccccacgggatacagcagtgataaaaattaagccataaacgaaagtttgactaagccatactaaaaagggttggtaaatttcgtgccagccaccgcggtcatacgattaacccaaactaataggcctgcggcgtaaagcgtgtttaagatacctttgcactaaagttaaaacttaactaagccgtaaaaagctacagttaccataaaataaaccacgaaagtgactttataataatctgactacacgatagctaagacccaaactgggattagataccccactatgcttagccctaaacatagataattttacaacaaaataattcgccagaggactactagcaacagcttaaaactcaaaggacttggcggtgctttatatccctctagaggagcctgttctataatcgataaaccccgataaacctcaccacctttcgctaattcagtctatataccgccatcttcagcaaaccctcaaaaggtagaacagtaagcacaatcatttcacataaaaaagttaggtcaaggtgtaacttatgaggtgggaagaaatgggctacattttctancccaagaacatttcacgaatgtttttatgaaattaaaaactgaaggaggatttagtagtaaattaagaatagagagcttaattgaatagggccatgaagcacgcacacaccgcccgtcaccctcctcaagtaataagacacagccgtaatcatattaactcaactaaaacacaagaggagacaagtcgtaacaaggtaagcataccggaaggtgtgcttggattaatcaaagtgtagcttaactaaagcgtctggcctacacccagaagatttcattacttatgaccactttgaacaaaagctagcccaactaaccccaaacttaagcattacagacatataaaataaaacatttagttagacaataaaagtataggagatagaaattttanattggagcaatagagatagtaccgtaagggaatgatgaaagacatcttaacagtattaaacagcaaagattaccccttctaccttttgcataatgaactagccagaaacaacttaacaaagagaacttaagctaagctccccgaaaccagacgagctacccataaacaatctaaaaggatcaactcatctatgtagcaaaatagtgagaagatttgtgggtagaggtgaaaagcctaacgagcctggtgatagctggttacccacaaacagaattttagttcaactttaaatttacctnaaaaaaaataaaattttaatgtaaatttaaaatatagtctaagaaggtacagcttcttagaatcaggatacaacctttattagagagtatatactaataccaccatagttggcttaaaagcagccatcaattgagaaagcgttccagctcaacaaacaatataacttaatcccaaccatactacatcaactcctaattatanncccctgggtcattctatttaaatatagaagcaataatgctagtatgagtaacaagaaccattttctccccgcataagcttatatcaggaacggatagaccactgatagttaacaatctgataatatcaacccaaaaatgaaatacttatctaccccattgttaacccaacacaggtatgcacttaaggaaagattaaaaggagtaaaaggaactcggcaaacacaaaccccgcctgtttaccaaaaacatcacctccagcatttctagtattggaggcactgcctgcccggtgacacttgtttaacggccgcggtatcctgaccgtgcaaaggtagcataatcatttgttctctaaatagggacttgtatgaatggccacacgagggtttaactgtctcttactcccaatcagtgaaattgaccttcccgtgaagaggcgggaataccataataagacgagaagaccctatggagctttaattaactaacccaaacttatggatactaaatacctataaggcataacataacaccatcattatgggttagcaatttaggttggggtgacctcggaatataaaaaaactcccgagtgattaaaatctagacccacaagtcaaaatgtaacatcacttattgatccaataacttttgatcaacggaacaagttaccctagggataacagcgcaatcctattcaagagtccatatcgacaatagggtttacgacctcgatgttggatcaggacatcctaatggtgcagcagctattaagggttcgtttgttcaacgattaaagtcctacgtgatctgagttcagaccggagtaatccaggtcggtttctatctattatataacctcccccagtacgaaaggacaagggatgtaaggcctacctcacaaaggcgccttaaaactaatagatgaagtcaactcaatctaaccagtttatctcctcatatgcccaagaaagagggctttgttagggtggcagagcccggtaactgcataaaacttaaacctttattatcagaggttcaattcctctccctaacaaaatgttctttatcaacattatctctcttatcatcccaatccttcttgccgtagctttcctcaccctcgttgaacgaaaagtcttaggctacatacaacttcgaaaagggcctaatattgtaggcccctacggcctccttcaaccaatcgcagacgcagtaaaactcttcacaaaagaacctctacgaccacttacatcctctatatcaatattcattctagcccctattctagctctatcactagccctaactatgtgaattcccctcccaataccctacccactcatcaatataaacttgggcatcctattcatactagcaatatcaagcctcgccgtatactccatcctttgatcaggatgagcctcaaactccaaatacgccctgatcggagcccttcgagcagtagctcaaacaatctcatatgaagtaacactagcaattattctcctatcagtcctcctaataaacggatcatttacactatccacgctaatcattacccaagaacatatatgattaatctttccggcctgacccctagccatgatatgattcatctctaccctagcagaaactaatcgagcccccttcgacttaactgaaggagaatcagaactagtttctgggtttaacgtagaatatgcagcaggtccttttgccctattttttctagcagagtacgcaaatattattataataaacatcctcacaacaattctattcttcggtgcattccacaacccattcataccagagctctactctattaacttcactataaaaaccctcttattaaccatctgcttcctatgaattcgagcatcatatcctcgattccgctatgatcaattaatacacctattatgaaaaaattttctacccttaactctagccctatgcatatgacatgttgccttacccattatcactgcaagtatcccaccccaaacataagaaatatgtctgataaaagagttactttgatagagtaaataatagaggtttaaatcctcttatttctagaataataggcttcgaacctaatcttaagaattcaaagatcttcgtgctaccaaacttacactatattctacagtaaggtcagctaaattaagctatcgggcccataccccgaaaatgttggtttatacccttcccgtactaataaaaccccctattctcattatcattatagcaactatcataacaggaaccataatcgtcatactaagctcgcactgattactgatctgaattggattcgaaataaacatactagccatcatccctattctcataaaaaagtacagcccacgagccatagaagcctccacaaaatattttcttacacaagctactgcctcaatattactaataataggagtcactattaacctcctttactccggccaatgggtaatctcaaaaatctcaaaccccatcgcatccatcatgataaccactgccctaacaataaaactaggcctgtctccattccacttctgagttcccgaagtaacacaaggaattacacttatatcaggaataatcctactaacatgacaaaaaatcgcacctatatccatcctataccaaatctctccatcaattaacaccaaccttcttatactaatagcccttgcatccgttctagtaggaggctgaggcgggctgaatcaaactcaactacgaaaaatcatagcatactcctccattgcccacataggctggataaccgctatcattacttacaaccctacaataataattctaaacttaactttatatattctaataacactatctaccttcatactatttatattaaactcatccaccacaaccctatctttatcccatatatgacataaatttcccctaatcacctccataatcttaatcttaatactatccctaggaggactacccccattatccggcttcatccctaaatgaataattattcaagaattaacaaaaaataacataattcttattccaacactaatagctatcaccgctctacttaacttatatttctacctgcgactcacatatagcaccgcacttaccatatttccatccacaaataacataaaaataaaatgacagtttgaatacacaaaaaaggcaaccctattagcccccttaattattacctcaactatgctactcccactaacacctatactatcagtcttggactaggagtttaggttagaccagaccaagagccttcaaagctctaagcaagtgctatacacttaattcctgaccaaatcacctctaagggctgcaagaatctatcttacatcaattgaatgcaaatcaaacactttaattaagctaagccctccctagattggtgagcttctacctcacgaaattttagttaacagctaaataccctagtaactggcttcaatctaccttctcccgccgcgtaggaaaaaaaggcgggangaagccccggcggcgtctaggctgcttctttgaatttgcaattcaatatgaaaattcaccacggagcttggcaaaaagaggactcaaacctctatctttagatttacagtctaatgcttttatcagccattttacctatgttcattaaccgatgattgttctctactaatcacaaggatattggtactttatacttactatttggggcatgagccggcatagtaggcactgccttgagcctcctcatccgagccgaactaggtcagcccggtactttactaggcgacgatcaaatttacaatgtcgtcgtaaccgcccatgctttcgtaataatcttcttcatagtcatacccatcataattgggggctttggaaactgactagtgccgctaataattggtgctccggacatggcattcccccgaataaataacatgagcttctgactccttcctccatcctttcttctactattagcatcttctatggtagaagcaggtgcaggaacgggatggaccgtataccccccactggctggcaatctggcccatgcaggagcatccgttgatctaacaattttctccttacacttagccggagtctcttctattttaggggcaattaattttatcactactattatcaacataaaaccccctgcaatatcccagtatcaaacccccctgtttgtatgatcagtactaattacagcagttctactcctactatccctgcctgtactggctgctggaattacaatacttttaacagaccggaatcttaatacaacattttttgatcccgctggaggaggagaccctatcctatatcaacacctattctgattcttcgggcatcctgaagtttacattcttatcctgcccggattcggaataatttctcacattgtcacttactactcagggaaaaaagagcctttcggctatataggaatagtatgggcaatgatatctattgggtttttaggctttatcgtatgagctcaccatatgtttaccgtaggaatagacgtagacacacgagcatactttacatccgccactataattatcgctattccaacgggagtaaaagtatttagttgactggcaacacttcatgggggtaatattaaatgatctccagctatgctgtgagctttagggtttattttcttatttacggtaggcgggttaacaggtattgtcctagctaattcgtccttagacatcgttcttcacgatacatattatgttgtagcccattttcactatgtgctttcaatgggagcagtttttgccattatgggaggatttgcccactgattccctctattctcaggttatactcttaacgacacttgagcaaagattcactttacaattatatttgtgggagtaaatataactttcttccctcagcatttcctaggtttatctggaatacctcgtcgatactctgactatccagatgcatataccacctgaaataccgtctcctctataggatcgtttatctcgcttacagcggtgatgcttatgatttttatgatctgggaagcctttgcatccaaacgagaagttgctatagtagaacttactacaactaacattgaatgactacatggatgtccccctccatatcacacgttcgaagaacctacatatgtgatccaaaaataagaaaggaaggaatcgaaccccctaagattggtttcaagccaatatcataaccattatgtctttctcaatcaggaggtattagtaaaacattacatgactttgtcaaagttaaattataggtgaaacccctatatatctctatggcgtacccatttcaactcggattacaggacgcaacctcccctattatagaggagctacttcattttcatgaccatacactaataattgtattcttaatcagttctttagttctctacatcatttcactaatactgactacaaaattaacccatacaagcacaatagacgcacaagaagtagaaacagtatgaactatcctacccgccattatcctaatcctaatcgctctaccttccctccgaatcctttatataatagacgaaattaataacccctctttaaccgtgaaaacaataggccaccaatgatactgaagctatgaatatactgattatgaagacttaaactttgactcctacataatcccaacacaagaattaaagccaggagaactccgattattagaagtagacaaccgagttgtcctcccaatagaaataaccatccgaatacttatctcttcagaagacgttttgcattcatgagctgttccatcactaggtctaaaaactgacgctattccaggacgactgaaccaaaccacccttatagccatacgaccaggactgtactatggccagtgctctgaaatctgcggatctaaccatagctttatgcccattgttcttgaaatagtccccctatcttactttgagacctgatctgccttaatagtatagcctcgactagacttactcattaagaagctataaagcattaaccttttaagttaaagactgggagttttaacctctccttaatgaaatgccacagctagatacatccacctgatttatcataatcttatcaatatttcttaccctcttcattctatttcaactaaaaatttcaaatcaccactacccagaaaacccgataaccaaatctactaaaattactggtcaacataacccttgagaaaacaaatgaacgaaaatttattcgcctctttcgctgccccctcaataataggtctccctattgtggtattgatcgtcatattcccttccattttattcccagcacccaatcgcctaatcaataatcggctaatctccattcagcaatgactaattcaactaacatcaaaacaaatactagcaattcataaccaaaagggacgaacctgagctctcatacttatatcactaattctattcattggctcaaccaatctacttggactactacctcactcatttacgcccacaacacaactctctataaacctcggaatagcaatccccctatgagcaggggcagtaattaccggtttccgctataagaccaaagcatctttggcacactttctaccccaaggcaccccccttcccctaattccaatactagtaatcatcgaaactattagtctatttattcaacccatagctctagccgttcgactaaccgccaatattactgcaggacacctcctaatccatttgattggaggggctaccttagctcttattaatattagcgcgaccacagcttttatcacttttattattttaatcctacttacgattctagaatttgctgttgccttawttcaagcctatgtttttaccttactagtaagtctatacttacatgacaacacttaatgacccaccaaactcacgcttaccatatagtcaacccaagcccatgaccgctgacaggagctctttctgccctccttataacatcgggtcttatcatatgatttcactataactcgatatctctacttacattaggactcacaaccaacctgttaaccatataccagtgatgacgggacgtgatccgagaaggcacattccaaggacatcatacccctattgtacaaaaaggactacggtacggaatagttctttttatcgtatcagaagtatttttctttgcaggcttcttctgagccttttaccattccagcctagcccctacccctgaactcggggattgctggcctcctaccggcattattcctcttaacccattagaagttcctctactcaacacctcagtcctcctagcctccggagtatctattacttgagcccatcatagtttaatagaaggtaatcgcaaacacatacttcaagccctattcattacaatctccttaggcgtatattttacgctactacaggcctccgaatattatgagacatcttttacaatctccgatggagtatacggatctaccttttttatggccactggatttcacggattgcacgtaattattggctctacattcctcatcgtgtgctttctccgacagctacactaccacttcacatcaaaccaccacttcggatttgaagccgctgcatgatattgacactttgttgatgtagtctggctattcttatatgtatctatttattgatgaggatcctacttctttagtataactagtacaattgacttccaatcagttagctccagatcaacctggaaagaagtaataaacgtaatattaactttggtaactaatgtaaccctagcatccttacttgtactaatcgcattctgacttccccaactaaatatctatacagacaagacaagcccctacgaatgtggttttgatcccatgggatctgctcgcctacctttctctataaaatttttcctagttgccatcacatttctgcttttcgacctagaaattgcactcctactcccacttccctgagcgtcacaaaccaacaagctgacaacaatacttatcatagcactcctactaatttccctcctagctgcgagcctagcgtatgaatgaaccgaaaaggggctagaatgaaccgaatatgataattagtttaagccnnaaaacaaatgatttcgactcattagattatgatttatctcataattatcatgtgtccatagtatatattaatatctttctggcattcattctttctctaataggtatacttgtttatcgatcacacctaatatcatcgctactatgcttagagggcataatattatcactatttgtaataatatctgtaactattctcaacaaccacctcacattagccagcatgataccaatcgtactactagtatttgctgcctgcgaagcagcattaggactgtctctactagttatagtatctaacacctacgggactgattacgtacaaaacctaaaccttttacaatgctaaaaattattatccccactatcatactaatcccccttacatgaatatcaaagcctaacatgatctgaatcaacacgacaacatatggtttgctaatcagcttaatcagcttattctacctaaatcaaccaaacgataacgcattgaactcctccttaatatttttctctgattccctatcagcaccactattagcacttacaacatgacttctgccccttatacttatagcgagtcaacaccatttatcaaaagaacccttaactcgaaaaaaactatatatttcaatactaattctcctccagttgttcctaattataactttcactgcctctgaactcatcttcttttatatcctatttgaagcaacactaatcccgaccctgatcattattacccgatgggggaatcaaactgaacgactaaacgcagggctctacttcctattttatactttaataggatccctcccactcctagtagctctcctttacatccacaatttcatgggctccctaaattttctcataattcaatactgaattcagcctctgccaaactcttgatctaacattttcttatgactggcatgcataatagcattcatagtaaagatacctctatacggcctccacttgtgactaccaaaagcacacgtagaggcccctattgccggctccatagtacttgccgctgtactcctaaaattaggaggctatggcatgatgcgaattacaaccctactaaaccccctgaccaacttcatagcgtaccccttcataatattatctctatgaggcataatcataacaagctctatctgtctccgtcaaacagacctaaaatccctaattgcatattcctcagttagtcatatggcactggttatcgtagcggttcttatccaaacaccatgaagttatataggtgcaacagctctaataattgcccatggtttaacatcctcaatactattctgcttagccaattctaattacgaacgaatccatagccgtactataattctcgcacgaggacttcaaaccctccttcccctaatagcagcctgatgactattagcaagcctcacaaatctggctctccctccaacaattaatcttatcggagaactatttgtagtggtatcctcattctcatggtccaacattactattattctaatgggaattaacattaccatcactgccctatactcactttatatattaatcaccacacaacgtggtaaatattctcaccacatcaaaarwatyaaaccatcattcacacgagaaaatgccctaataaccttgcatctactgccyctactcctcctayccctcaaccctaaaattattctcggtcccatctactgtaagcatagtttaacaaaaacattagattgtgagtctaataataaaagctcaaacctttttgcttaccgaaaaagtactgcaagaactgctaattcatgctcccatgtataagaacatggctttttcaacttttataggatagaagtaatccgttggtcttaggaaccaaaaaattggtgcaactccaaataaaagtaataaatatatttacttcatgtataatcacagccctagtcattcttactttgcccatcattataacctctactaaactttacaaaaataagctatacccatactatgtaaaaaccgctacttcttacgcgttcataattagcataattcccacaataatatttatctactcaggacaggaaacaattgtttcaaactggcattgaataacgatccagactataaaactatccatgagtttcaaattagactacttctcaataatctttgtacctgtagccctttttgtcacgtggtctatcatagagttctctatatgatatatacactccgatccttacattaaccgttttttcaaataccttctcttattcctcattactataatagtcttagttaccgcaaacaacatattccaactattcattggctgagagggagttggcattatatcattcctacttattggatgatgacacggccgaaccgatgcaaatacagccgccctacaagccgtcctctataaccgtattggagacgtaggcttcattatagccatagcatggtttctattaaacttaaacacatgaaaccttcaacaaatcttcattacgacaaacgatagttttaatttgccgctacttggcctactactagcagctaccggtaagtctgctcaattcggcttacatccctgactcccctcagccatagaaggccccactcctgtatcagccctacttcactcaagcacaatagttgtagcaggagtatttcttcttatccgctttcatccactaatagagcacaaccaaaccattcaaaccctcactttatgcttaggggccattactacactatttaccgcaatttgcgctcttacgcagaacgacatcaaaaaaattgtagcgttctccacctcaagccaactgggcctaataatagtaacaattggcattaaccagccctacctagccttcttacacatctgcactcacgcattttttaaagccatactattcatatgctcagggtcaattatccacagcctaaacgatgaacaagacattcgaaaaatgggtggcctatttaaagtccttccctttaccacaacctccctaattattggaagcctcgcattaacaggcatgcctttccttacaggattctactccaaagacctgatcatcgagtccgctaacacgtcgaataccaacgcctgagccctcttaattacactcgttgccacatccctaaccgctgcctacagcacccgaattatattctttgctctactaggccagccccgcttctcccctataatccttatcaacgagaataatcctctcctaattaactctattaaacgactccttatcgggagtgtatttgcagggtacattatctcccacagcatcacacccactaccatcccacagataactatgcctcattatctaaaaatgatagcccttgcagtaactatcttgggtttcatcctggcactagaactaaaccttaccgtacaaggacttaaatttaattatccttctaattactttaaattttccaacctccttggctattatccaaccattatgcaccgcctcacacctaaaacaagtttaaccattagccagaaatcagcatccatacttctggactccacctgactagaaagtatcctacccaaatcaatctcgtatttccaaataaaatcttccgccctcatttcaaatcaaaagggtctcatcaaactctacttcctatcgttcatactaactataatcctcagcctactaatccttaattaccacgggtaacttccatgataaccaatacaccaattaatagcgaccagcccgtaacaaccaccaaccaagtcccatagctgtatagagccgcaatacccatagcctcttcactaaaaaacccagaatcccccgtatcatagatcacccaatcccctattccattaaactttaacactacctccacctcatcatccttcaaaatatagcaagcagttaacaattcagacaacagaccagtaataaaagccgctagaacagccttatttgaaactcacacctcagggtattgctcagtagccatagcagttgtataaccaaatactactaatataccccccaaataaattaaaaatactatcaaccctaaaaaagaacccccaaaattcagaacaatcgcacaaccaatcccaccgctaataattagcacaagcccaccataaataggagatggtttagtggcaaaacccacaaaactcatcacaaaaacgatacttaaaataaatacaatgtatgttatcattattcctacatggaatttaaccatgactaatgacatgaaaaatcatcgttgtatttcaactataagaatattaatgaccaacattcgaaaaacccacccactagccaaaattgttaataactcattcattgacctcccagcgccatctaacatctccgcttgatgaaatttcggatccttgttaggagtatgcttgattctacagattctaacaggtttattcttagctatacactatacatcggacacagccacagctttttcatcagtcacccacatctgtcgagacgttaactacggctgaattatccgctatatacatgcaaatggcgcttccatattctttatctgcctattcatacatgtaggacgaggcctatattacggatcctatgtattcatagaaacatgaaacattggaattgtactattattcgcaaccatagccacagcattcataggctatgtactaccatgaggacaaatatcattttgaggggcaactgtaatcactaaccttctctctgccatcccatatatcggaactgacttagtagagtgaatctgaggcggcttctcagtggacaaggcaaccctaacacgattctttgcatttcactttatcctccccttcatcatcgcagctctagcaatagtacacctcctatttctacacgaaaccggatccaataacccctcaggaatcacatcagactcagacaaaattccatttcacccttactacacaatcaaagatatcctaggagccttactcctactcctggtcctaatatcactagttttattttcaccagacctattaggagacccagataactacacccctgcaaaccccctaaacacccctccacatattaaacctgagtggtatttcctattcgcctatgctatcctacgatccattcctaataaattaggaggtgtactcgccctggtattctccatcctaattttagcattcattccatttctccacacatctaagcaacgcagcatgatattccggccccttagccaatgcctattctgacttttagttaccgatcttctcactttaacatgaattggaggacaaccagttgaacaccctttcatcattattggacaaatcgcttcaatcctatatttcaccatcctattgatcctaataccaacaattggcgttatcgaaaataatctcctaaaatgaagagtctttgtagtataatcattaccttggtcttgtaaaccaaaaatggagagtaatcgccctccctaagactcaaggaagaagctcttgctccaccatcagcacccaaagctgaaattcttcttaaactattccctg
>Zh7
gttaatgtagcttaattaataaagcaaggcactgaaaatgccaagatgagtcgcacgactccataaacataaaggtttggtcctagccttcctattagtttttagtagacttacacatgcaagcctccacgccccagtgagaatgcccttaaaatcaccagtgatctaaaggagcaggtatcaagcacactcttaagtagctcataacaccttgctaagccacacccccacgggatacagcagtgataaaaattaagccataaacgaaagtttgactaagccatactaaaaagggttggtaaatttcgtgccagccaccgcggtcatacgattaacccaaactaataggcctgcggcgtaaagcgtgtttaagatacctttgcactaaagttaaaacttaactaagccgtaaaaagctacagttaccataaaataaaccacgaaagtgactttataataatctgactacacgatagctaagacccaaactgggattagataccccactatgcttagccctaaacatagataattttacaacaaaataattcgccagaggactactagcaacagcttaaaactcaaaggacttggcggtgctttatatccctctagaggagcctgttctataatcgataaaccccgataaacctcaccacctttcgctaattcagtctatataccgccatcttcagcaaaccctcaaaaggtagaacagtaagcacaatcatttcacataaaaaagttaggtcaaggtgtaacttatgaggtgggaagaaatgggctacattttctancccaagaacatttcacgaatgtttttatgaaattaaaaactgaaggaggatttagtagtaaattaagaatagagagcttaattgaatagggccatgaagcacgcacacaccgcccgtcaccctcctcaagtaataagacacagccgtaatcatattaactcaactaaaacacaagaggagacaagtcgtaacaaggtaagcataccggaaggtgtgcttggattaatcaaagtgtagcttaactaaagcgtctggcctacacccagaagatttcattacttatgaccactttgaacaaaagctagcccaactaaccccaaacttaagcattacagacatataaaataaaacatttagttagacaataaaagtataggagatagaaattttanattggagcaatagagatagtaccgtaagggaatgatgaaagacatcttaacagtattaaacagcaaagattaccccttctaccttttgcataatgaactagccagaaacaacttaacaaagagaacttaagctaagctccccgaaaccagacgagctacccataaacaatctaaaaggatcaactcatctatgtagcaaaatagtgagaagatttgtgggtagaggtgaaaagcctaacgagcctggtgatagctggttacccacaaacagaattttagttcaactttaaatttacctnaaaaaaaataaaattttaatgtaaatttaaaatatagtctaagaaggtacagcttcttagaatcaggatacaacctttattagagagtatatactaataccaccatagttggcttaaaagcagccatcaattgagaaagcgttccagctcaacaaacaatataacttaatcccaaccatactacatcaactcctaattatanncccctgggtcattctatttaaatatagaagcaataatgctagtatgagtaacaagaaccattttctccccgcataagcttatatcaggaacggatagaccactgatagttaacaatctgataatatcaacccaaaaatgaaatacttatctaccccattgttaacccaacacaggtatgcacttaaggaaagattaaaaggagtaaaaggaactcggcaaacacaaaccccgcctgtttaccaaaaacatcacctccagcatttctagtattggaggcactgcctgcccggtgacacttgtttaacggccgcggtatcctgaccgtgcaaaggtagcataatcatttgttctctaaatagggacttgtatgaatggccacacgagggtttaactgtctcttactcccaatcagtgaaattgaccttcccgtgaagaggcgggaataccataataagacgagaagaccctatggagctttaattaactaacccaaacttatggatactaaatacctataaggcataacataacaccatcattatgggttagcaatttaggttggggtgacctcggaatataaaaaaactcccgagtgattaaaatctagacccacaagtcaaaatgtaacatcacttattgatccaataacttttgatcaacggaacaagttaccctagggataacagcgcaatcctattcaagagtccatatcgacaatagggtttacgacctcgatgttggatcaggacatcctaatggtgcagcagctattaagggttcgtttgttcaacgattaaagtcctacgtgatctgagttcagaccggagtaatccaggtcggtttctatctattatataacctcccccagtacgaaaggacaagggatgtaaggcctacctcacaaaggcgccttaaaactaatagatgaagtcaactcaatctaaccagtttatctcctcatatgcccaagaaagagggctttgttagggtggcagagcccggtaactgcataaaacttaaacctttattatcagaggttcaattcctctccctaacaaaatgttctttatcaacattatctctcttatcatcccaatccttcttgccgtagctttcctcaccctcgttgaacgaaaagtcttaggctacatacaacttcgaaaagggcctaatattgtaggcccctacggcctccttcaaccaatcgcagacgcagtaaaactcttcacaaaagaacctctacgaccacttacatcctctatatcaatattcattctagcccctattctagctctatcactagccctaactatgtgaattcccctcccaataccctacccactcatcaatataaacttgggcatcctattcatactagcaatatcaagcctcgccgtatactccatcctttgatcaggatgagcctcaaactccaaatacgccctgatcggagcccttcgagcagtagctcaaacaatctcatatgaagtaacactagcaattattctcctatcagtcctcctaataaacggatcatttacactatccacgctaatcattacccaagaacatatatgattaatctttccggcctgacccctagccatgatatgattcatctctaccctagcagaaactaatcgagcccccttcgacttaactgaaggagaatcagaactagtttctgggtttaacgtagaatatgcagcaggtccttttgccctattttttctagcagagtacgcaaatattattataataaacatcctcacaacaattctattcttcggtgcattccacaacccattcataccagagctctactctattaacttcactataaaaaccctcttattaaccatctgcttcctatgaattcgagcatcatatcctcgattccgctatgatcaattaatacacctattatgaaaaaattttctacccttaactctagccctatgcatatgacatgttgccttacccattatcactgcaagtatcccaccccaaacataagaaatatgtctgataaaagagttactttgatagagtaaataatagaggtttaaatcctcttatttctagaataataggcttcgaacctaatcttaagaattcaaagatcttcgtgctaccaaacttacactatattctacagtaaggtcagctaaattaagctatcgggcccataccccgaaaatgttggtttatacccttcccgtactaataaaaccccctattctcattatcattatagcaactatcataacaggaaccataatcgtcatactaagctcgcactgattactgatctgaattggattcgaaataaacatactagccatcatccctattctcataaaaaagtacagcccacgagccatagaagcctccacaaaatattttcttacacaagctactgcctcaatattactaataataggagtcactattaacctcctttactccggccaatgggtaatctcaaaaatctcaaaccccatcgcatccatcatgataaccactgccctaacaataaaactaggcctgtctccattccacttctgagttcccgaagtaacacaaggaattacacttatatcaggaataatcctactaacatgacaaaaaatcgcacctatatccatcctataccaaatctctccatcaattaacaccaaccttcttatactaatagcccttgcatccgttctagtaggaggctgaggcgggctgaatcaaactcaactacgaaaaatcatagcatactcctccattgcccacataggctggataaccgctatcattacttacaaccctacaataataattctaaacttaactttatatattctaataacactatctaccttcatactatttatattaaactcatccaccacaaccctatctttatcccatatatgacataaatttcccctaatcacctccataatcttaatcttaatactatccctaggaggactacccccattatccggcttcatccctaaatgaataattattcaagaattaacaaaaaataacataattcttattccaacactaatagctatcaccgctctacttaacttatatttctacctgcgactcacatatagcaccgcacttaccatatttccatccacaaataacataaaaataaaatgacagtttgaatacacaaaaaaggcaaccctattagcccccttaattattacctcaactatgctactcccactaacacctatactatcagtcttggactaggagtttaggttagaccagaccaagagccttcaaagctctaagcaagtgctatacacttaattcctgaccaaatcacctctaagggctgcaagaatctatcttacatcaattgaatgcaaatcaaacactttaattaagctaagccctccctagattggtgagcttctacctcacgaaattttagttaacagctaaataccctagtaactggcttcaatctaccttctcccgccgcgtaggaaaaaaaggcgggangaagccccggcggcgtctaggctgcttctttgaatttgcaattcaatatgaaaattcaccacggagcttggcaaaaagaggactcaaacctctatctttagatttacagtctaatgcttttatcagccattttacctatgttcattaaccgatgattgttctctactaatcacaaggatattggtactttatacttactatttggggcatgagccggcatagtaggcactgccttgagcctcctcatccgagccgaactaggtcagcccggtactttactaggcgacgatcaaatttacaatgtcgtcgtaaccgcccatgctttcgtaataatcttcttcatagtcatacccatcataattgggggctttggaaactgactagtgccgctaataattggtgctccggacatggcattcccccgaataaataacatgagcttctgactccttcctccatcctttcttctactattagcatcttctatggtagaagcaggtgcaggaacgggatggaccgtataccccccactggctggcaatctggcccatgcaggagcatccgttgatctaacaattttctccttacacttagccggagtctcttctattttaggggcaattaattttatcactactattatcaacataaaaccccctgcaatatcccagtatcaaacccccctgtttgtatgatcagtactaattacagcagttctactcctactatccctgcctgtactggctgctggaattacaatacttttaacagaccggaatcttaatacaacattttttgatcccgctggaggaggagaccctatcctatatcaacacctattctgattcttcgggcatcctgaagtttacattcttatcctgcccggattcggaataatttctcacattgtcacttactactcagggaaaaaagagcctttcggctatataggaatagtatgggcaatgatatctattgggtttttaggctttatcgtatgagctcaccatatgtttaccgtaggaatagacgtagacacacgagcatactttacatccgccactataattatcgctattccaacgggagtaaaagtatttagttgactggcaacacttcatgggggtaatattaaatgatctccagctatgctgtgagctttagggtttattttcttatttacggtaggcgggttaacaggtattgtcctagctaattcgtccttagacatcgttcttcacgatacatattatgttgtagcccattttcactatgtgctttcaatgggagcagtttttgccattatgggaggatttgcccactgattccctctattctcaggttatactcttaacgacacttgagcaaagattcactttacaattatatttgtgggagtaaatataactttcttccctcagcatttcctaggtttatctggaatacctcgtcgatactctgactatccagatgcatataccacctgaaataccgtctcctctataggatcgtttatctcgcttacagcggtgatgcttatgatttttatgatctgggaagcctttgcatccaaacgagaagttgctatagtagaacttactacaactaacattgaatgactacatggatgtccccctccatatcacacgttcgaagaacctacatatgtgatccaaaaataagaaaggaaggaatcgaaccccctaagattggtttcaagccaatatcataaccattatgtctttctcaatcaggaggtattagtaaaacattacatgactttgtcaaagttaaattataggtgaaacccctatatatctctatggcgtacccatttcaactcggattacaggacgcaacctcccctattatagaggagctacttcattttcatgaccatacactaataattgtattcttaatcagttctttagttctctacatcatttcactaatactgactacaaaattaacccatacaagcacaatagacgcacaagaagtagaaacagtatgaactatcctacccgccattatcctaatcctaatcgctctaccttccctccgaatcctttatataatagacgaaattaataacccctctttaaccgtgaaaacaataggccaccaatgatactgaagctatgaatatactgattatgaagacttaaactttgactcctacataatcccaacacaagaattaaagccaggagaactccgattattagaagtagacaaccgagttgtcctcccaatagaaataaccatccgaatacttatctcttcagaagacgttttgcattcatgagctgttccatcactaggtctaaaaactgacgctattccaggacgactgaaccaaaccacccttatagccatacgaccaggactgtactatggccagtgctctgaaatctgcggatctaaccatagctttatgcccattgttcttgaaatagtccccctatcttactttgagacctgatctgccttaatagtatagcctcgactagacttactcattaagaagctataaagcattaaccttttaagttaaagactgggagttttaacctctccttaatgaaatgccacagctagatacatccacctgatttatcataatcttatcaatatttcttaccctcttcattctatttcaactaaaaatttcaaatcaccactacccagaaaacccgataaccaaatctactaaaattactggtcaacataacccttgagaaaacaaatgaacgaaaatttattcgcctctttcgctgccccctcaataataggtctccctattgtggtattgatcgtcatattcccttccattttattcccagcacccaatcgcctaatcaataatcggctaatctccattcagcaatgactaattcaactaacatcaaaacaaatactagcaattcataaccaaaagggacgaacctgagctctcatacttatatcactaattctattcattggctcaaccaatctacttggactactacctcactcatttacgcccacaacacaactctctataaacctcggaatagcaatccccctatgagcaggggcagtaattaccggtttccgctataagaccaaagcatctttggcacactttctaccccaaggcaccccccttcccctaattccaatactagtaatcatcgaaactattagtctatttattcaacccatagctctagccgttcgactaaccgccaatattactgcaggacacctcctaatccatttgattggaggggctaccttagctcttattaatattagcgcgaccacagcttttatcacttttattattttaatcctacttacgattctagaatttgctgttgccttawttcaagcctatgtttttaccttactagtaagtctatacttacatgacaacacttaatgacccaccaaactcacgcttaccatatagtcaacccaagcccatgaccgctgacaggagctctttctgccctccttataacatcgggtcttatcatatgatttcactataactcgatatctctacttacattaggactcacaaccaacctgttaaccatataccagtgatgacgggacgtgatccgagaaggcacattccaaggacatcatacccctattgtacaaaaaggactacggtacggaatagttctttttatcgtatcagaagtatttttctttgcaggcttcttctgagccttttaccattccagcctagcccctacccctgaactcggggattgctggcctcctaccggcattattcctcttaacccattagaagttcctctactcaacacctcagtcctcctagcctccggagtatctattacttgagcccatcatagtttaatagaaggtaatcgcaaacacatacttcaagccctattcattacaatctccttaggcgtatattttacgctactacaggcctccgaatattatgagacatcttttacaatctccgatggagtatacggatctaccttttttatggccactggatttcacggattgcacgtaattattggctctacattcctcatcgtgtgctttctccgacagctacactaccacttcacatcaaaccaccacttcggatttgaagccgctgcatgatattgacactttgttgatgtagtctggctattcttatatgtatctatttattgatgaggatcctacttctttagtataactagtacaattgacttccaatcagttagctccagatcaacctggaaagaagtaataaacgtaatattaactttggtaactaatgtaaccctagcatccttacttgtactaatcgcattctgacttccccaactaaatatctatacagacaagacaagcccctacgaatgtggttttgatcccatgggatctgctcgcctacctttctctataaaatttttcctagttgccatcacatttctgcttttcgacctagaaattgcactcctactcccacttccctgagcgtcacaaaccaacaagctgacaacaatacttatcatagcactcctactaatttccctcctagctgcgagcctagcgtatgaatgaaccgaaaaggggctagaatgaaccgaatatgataattagtttaagccnnaaaacaaatgatttcgactcattagattatgatttatctcataattatcatgtgtccatagtatatattaatatctttctggcattcattctttctctaataggtatacttgtttatcgatcacacctaatatcatcgctactatgcttagagggcataatattatcactatttgtaataatatctgtaactattctcaacaaccacctcacattagccagcatgataccaatcgtactactagtatttgctgcctgcgaagcagcattaggactgtctctactagttatagtatctaacacctacgggactgattacgtacaaaacctaaaccttttacaatgctaaaaattattatccccactatcatactaatcccccttacatgaatatcaaagcctaacatgatctgaatcaacacgacaacatatggtttgctaatcagcttaatcagcttattctacctaaatcaaccaaacgataacgcattgaactcctccttaatatttttctctgattccctatcagcaccactattagcacttacaacatgacttctgccccttatacttatagcgagtcaacaccatttatcaaaagaacccttaactcgaaaaaaactatatatttcaatactaattctcctccagttgttcctaattataactttcactgcctctgaactcatcttcttttatatcctatttgaagcaacactaatcccgaccctgatcattattacccgatgggggaatcaaactgaacgactaaacgcagggctctacttcctattttatactttaataggatccctcccactcctagtagctctcctttacatccacaatttcatgggctccctaaattttctcataattcaatactgaattcagcctctgccaaactcttgatctaacattttcttatgactggcatgcataatagcattcatagtaaagatacctctatacggcctccacttgtgactaccaaaagcacacgtagaggcccctattgccggctccatagtacttgccgctgtactcctaaaattaggaggctatggcatgatgcgaattacaaccctactaaaccccctgaccaacttcatagcgtaccccttcataatattatctctatgaggcataatcataacaagctctatctgtctccgtcaaacagacctaaaatccctaattgcatattcctcagttagtcatatggcactggttatcgtagcggttcttatccaaacaccatgaagttatataggtgcaacagctctaataattgcccatggtttaacatcctcaatactattctgcttagccaattctaattacgaacgaatccatagccgtactataattctcgcacgaggacttcaaaccctccttcccctaatagcagcctgatgactattagcaagcctcacaaatctggctctccctccaacaattaatcttatcggagaactatttgtagtggtatcctcattctcatggtccaacattactattattctaatgggaattaacattaccatcactgccctatactcactttatatattaatcaccacacaacgtggtaaatattctcaccacatcaaaarwatyaaaccatcattcacacgagaaaatgccctaataaccttgcatctactgccyctactcctcctayccctcaaccctaaaattattctcggtcccatctactgtaagcatagtttaacaaaaacattagattgtgagtctaataataaaagctcaaacctttttgcttaccgaaaaagtactgcaagaactgctaattcatgctcccatgtataagaacatggctttttcaacttttataggatagaagtaatccgttggtcttaggaaccaaaaaattggtgcaactccaaataaaagtaataaatatatttacttcatgtataatcacagccctagtcattcttactttgcccatcattataacctctactaaactttacaaaaataagctatacccatactatgtaaaaaccgctacttcttacgcgttcataattagcataattcccacaataatatttatctactcaggacaggaaacaattgtttcaaactggcattgaataacgatccagactataaaactatccatgagtttcaaattagactacttctcaataatctttgtacctgtagccctttttgtcacgtggtctatcatagagttctctatatgatatatacactccgatccttacattaaccgttttttcaaataccttctcttattcctcattactataatagtcttagttaccgcaaacaacatattccaactattcattggctgagagggagttggcattatatcattcctacttattggatgatgacacggccgaaccgatgcaaatacagccgccctacaagccgtcctctataaccgtattggagacgtaggcttcattatagccatagcatggtttctattaaacttaaacacatgaaaccttcaacaaatcttcattacgacaaacgatagttttaatttgccgctacttggcctactactagcagctaccggtaagtctgctcaattcggcttacatccctgactcccctcagccatagaaggccccactcctgtatcagccctacttcactcaagcacaatagttgtagcaggagtatttcttcttatccgctttcatccactaatagagcacaaccaaaccattcaaaccctcactttatgcttaggggccattactacactatttaccgcaatttgcgctcttacgcagaacgacatcaaaaaaattgtagcgttctccacctcaagccaactgggcctaataatagtaacaattggcattaaccagccctacctagccttcttacacatctgcactcacgcattttttaaagccatactattcatatgctcagggtcaattatccacagcctaaacgatgaacaagacattcgaaaaatgggtggcctatttaaagtccttccctttaccacaacctccctaattattggaagcctcgcattaacaggcatgcctttccttacaggattctactccaaagacctgatcatcgagtccgctaacacgtcgaataccaacgcctgagccctcttaattacactcgttgccacatccctaaccgctgcctacagcacccgaattatattctttgctctactaggccagccccgcttctcccctataatccttatcaacgagaataatcctctcctaattaactctattaaacgactccttatcgggagtgtatttgcagggtacattatctcccacagcatcacacccactaccatcccacagataactatgcctcattatctaaaaatgatagcccttgcagtaactatcttgggtttcatcctggcactagaactaaaccttaccgtacaaggacttaaatttaattatccttctaattactttaaattttccaacctccttggctattatccaaccattatgcaccgcctcacacctaaaacaagtttaaccattagccagaaatcagcatccatacttctggactccacctgactagaaagtatcctacccaaatcaatctcgtatttccaaataaaatcttccgccctcatttcaaatcaaaagggtctcatcaaactctacttcctatcgttcatactaactataatcctcagcctactaatccttaattaccacgggtaacttccatgataaccaatacaccaattaatagcgaccagcccgtaacaaccaccaaccaagtcccatagctgtatagagccgcaatacccatagcctcttcactaaaaaacccagaatcccccgtatcatagatcacccaatcccctattccattaaactttaacactacctccacctcatcatccttcaaaatatagcaagcagttaacaattcagacaacagaccagtaataaaagccgctagaacagccttatttgaaactcacacctcagggtattgctcagtagccatagcagttgtataaccaaatactactaatataccccccaaataaattaaaaatactatcaaccctaaaaaagaacccccaaaattcagaacaatcgcacaaccaatcccaccgctaataattagcacaagcccaccataaataggagatggtttagtggcaaaacccacaaaactcatcacaaaaacgatacttaaaataaatacaatgtatgttatcattattcctacatggaatttaaccatgactaatgacatgaaaaatcatcgttgtatttcaactataagaatattaatgaccaacattcgaaaaacccacccactagccaaaattgttaataactcattcattgacctcccagcgccatctaacatctccgcttgatgaaatttcggatccttgttaggagtatgcttgattctacagattctaacaggtttattcttagctatacactatacatcggacacagccacagctttttcatcagtcacccacatctgtcgagacgttaactacggctgaattatccgctatatacatgcaaatggcgcttccatattctttatctgcctattcatacatgtaggacgaggcctatattacggatcctatgtattcatagaaacatgaaacattggaattgtactattattcgcaaccatagccacagcattcataggctatgtactaccatgaggacaaatatcattttgaggggcaactgtaatcactaaccttctctctgccatcccatatatcggaactgacttagtagagtgaatctgaggcggcttctcagtggacaaggcaaccctaacacgattctttgcatttcactttatcctccccttcatcatcgcagctctagcaatagtacacctcctatttctacacgaaaccggatccaataacccctcaggaatcacatcagactcagacaaaattccatttcacccttactacacaatcaaagatatcctaggagccttactcctactcctggtcctaatatcactagttttattttcaccagacctattaggagacccagataactacacccctgcaaaccccctaaacacccctccacatattaaacctgagtggtatttcctattcgcctatgctatcctacgatccattcctaataaattaggaggtgtactcgccctggtattctccatcctaattttagcattcattccatttctccacacatctaagcaacgcagcatgatattccggccccttagccaatgcctattctgacttttagttaccgatcttctcactttaacatgaattggaggacaaccagttgaacaccctttcatcattattggacaaatcgcttcaatcctatatttcaccatcctattgatcctaataccaacaattggcgttatcgaaaataatctcctaaaatgaagagtctttgtagtataatcattaccttggtcttgtaaaccaaaaatggagagtaatcgccctccctaagactcaaggaagaagctcttgctccaccatcagcacccaaagctgaaattcttcttaaactattccctg
>TU13
nnnnnnntagcttaattaataaagcaaggcactgaaaatgccaagatgagtcgcacgactccataaacataaaggtttggtcctagccttcctattagtttttagtagacttacacatgcaagcctccacgccccagtgagaatgcccttaaaatcaccagcgatctaaaggagcaggtatcaagcacactcttaagtagctcataacaccttgctaagccacacccccacgggatacagcagtgataaaaattaagccataaacgaaagtttgactaagccatactaaatagggttggtaaatttcgtgccagccaccgcggtcatacgattaacccaaactaataggcctacggcgtaaagcgtgttcaagatacttttacactaaagttaaaacttaactaagccgtaaaaagctacagttatcataaaataaaccacgaaagtgacnnnnnnnnaatctgactacacgatagctaagacccaaactgggattagataccccactatgcttagccctaaacatagataattttacaacaaaataattcgccagaggactactagcaatagcttaaaactcaaaggacttggcggtgctttatatccctctagaggagcctgttctataatcgataaaccccgataaacctcaccacctttcgctaattcagtctatataccgccatcttcagcaaacnntcaaaaggtagnacagtangcacaannnnnttacataaaaaagttaggtcaaggtgtaacttatgaggtgggaagaaatgggctacattttctancccaagaacatttcacgaatgtttttatgaaattaaaaactgaaggaggatttagtagtaaattaagaatagagagcttaattgaatagggccatgaagcacgcacacaccgcccgtcaccctcctcaagtaataagacacaaccataaccatattaacttaactaaaacacaagaggagacaagtcgtaacaaggtaagcataccggaaggtgtgcttggattaatcaaagtgtagcttaactaaagcgtctggcctacacccagaagatttcattacttatggccactttgaacaaaagctagcccaactaaccccaaacttaagtattacagacacataaaataaaacatttagttaaacaataaaagtataggagatagaaattttanattggagcgatagagatagtaccgtaagggaatgatgaaagacatcttaacagtattaaacagcaaagattaccccttctaccttttgcataatgaactagccagaaacaacttaacaaagagaacttaagctaagctccccgaaaccagacgagctacccataaacaatctaaaaggatcaactcatctatgtagcaaaatagtgagaagatttgtgggtagaggtgaaaagcctaacgagcctggtgatagctggttacccacaaacagaattttagttcaactttaaatttacctaaaaaaaaataaaattttaatgtaaatttaaaatatagtctaagaaggtacagcttcttagaatcaggatacaacctttattagagagtatatactaatatcaccatagttggcttaaaagcagccaccaattgagaaagcgttccagnnnnacaaacaatataacttaatcccaaccatactacatcaactcctaattatancctcctgggtcattctatttaagtatagaagcaataatgctagtatgagtaacaagaaccattttctccccgcataagcttatatcaggaacggatagaccactgatagttaacaatctgataatatcaacccaaaaatgaantacttatccaccccattgttaacccaacacaggtatgcattcaaggaaagattaaaaggagtaaaaggaactcggcaaacacaaaccccgcctgtttaccaaaaacatcacctccagcatttctagtattggaggcactgcctgcccggtgacacttgtttaacggccgcggtatcctgaccgtgcaaaggtagcataatcatttgttctctaaatagggacttgtatgaatggccacacgagggtttaactgtctcttactcccaatcagtgaaattgaccttcccgtgaagaggcgggaataccacaataagacgagaagacnnnnnnnnnnnnnnnnnnactaanccaaacttatggatactagatacntacaaggcataacataacaccattattatgggttagcaatttaggttggggtgacctcggaatataaaaaaactcccgagtgattaaaatttagacccacaagtcaaaatacaacatcacttattgatccaataatttttgatcaacggaacaagttaccctagggataacagcgcaatcctattcaagagtccatatcgacaatagggtttacgacctcgatgttggatcaggacatcctaatggtgcagcagctattaagggttcgtttgttcaacgattaaagtcctacgtgatctgagttcagaccggagtaatccaggtcggtttctatctattatacaacctcccccagtacgaaaggacaagggatgtaaggcctacctcacagaggcgccttaaaactaatagatgaagtcaactcaatctaaccagtttatctcctcataagcccgagaaaaggggctttgttagggtggcagagcccggtaactgcgtaaaacttaaacctttactatcagaggttcaattcctctccctaacaaaatgttctttatcaacattatctctcttattatcccaatccttcttgccgtagccttcctcaccctcgttgaacgaaaagtcttaggctatatacaacttcgaaaagggcctaatattgtaggcccctacggcctccttcaaccaatcgcagacgcagtaaaactcttcacaaaagaacctctacgaccacttacatcctctatatcaatattcattctagcccccattctagctctatcactagccctaactatgtgaattcccctcccaataccctacccactcatcaatataaacttgggagtcctattcatactagcaatatcaagcctcgccgtgtactccatcctctgatcaggatgagcctcaaactccaaatacgccctaatcggagcccttcgagcagtagctcaaacaatctcatatgaagtaacgctagcaattattctcctatcagtcctcctaataaacgggtcatttacactatccacgctaattattacccaagaacatatatgattaatctttccggcctgacccctagccatgatatgattcatctctaccctagcagaaactaatcgagcccccttcgacttaactgaaggagaatccgaactagtctctggatttaacgtagagtatgcagcaggtccttttgccctattctttctagcagagtacgcaaatattattataataaatatcctcacaacaattctattcttcggcgcattccacaacccattcataccagaactctactctattaacttcactataaaaaccctcttattaaccatctgcttcctatgaattcgagcatcataccctcgattccgctacgatcaattaatacacttattatgaaaaaattttctgcccttaactttagccctatgcatatgacatgttgccttacccattatcaccgcaagtatcccaccccaaacataagaaatatntctgataaaagagttactttgatagagtaaataatagaggtttaaatcctcttatttctagaataataggcttcgaacctaatcttaagaattcaaagatcttcgtgctaccaaacttacactatattctacagtaaggtcagctaaattaagctatcgggcccataccccgaaaatgttggtttatacccttcccgtactaataaaaccccctattctcattattattatagcaactgtcatgacaggaaccataatcgtcatactaagctcgcactgattactgatctgaattggattcgaaataaacatgctagccatcatccctattctcataaaaaagtacaatccacgagccatagaggcctctacaaaatattttcttacacaagctacagcctcaatattactaataataggagtcactatcaacctcctttactccggccaatgggtaatctcaaaaatctcaaaccccatcgcatccatcatgataaccactgccctaacaataaaactaggcctatctccattccacttctgagttcccgaagtaacacagggaattacgctcatatcaggaataatcctactaacatgacaaaaaatcgcacctatatccatcctatatcaaatctctccatcaattaacactaaccttcttatactaatagcccttacatccgttctagtaggaggctgaggcggactaaatcaaactcaactacgaaaaatcatagcatactcctccattgcccacataggctgaataaccgctatcattacttataaccctacaataataattctaaacttaactttatatattctaataacactatctaccttcatactatttatattaaactcatccaccacaaccctatctttatcccacatatgaaacaaatttcccctaatcacttccataatcttaatcttaatactatccctaggaggactacccccattatctggcttcatccccaaatgaataattattcaagaattaacgaaaaataacataattattattccaacactaatggctatcaccgctctacttaacttatatttctacctgcgactcacatatagcaccgcacttaccatatttccatccacaaacaacataaaaataaaatgacagttcgaatacacaaaaaaggcaaccctattaccccccttaattattacctcaactatactactcccactaacacctatattatcagtcttggactaggagtttaggttagaccagaccaagagccttcaaagctctaagcaagtgctatacacttaacccctgatcaaatcacctctaagggctgcaagaatctatcttacatnaattgaatgcaaatcaaacactttaattaagctaagccctccctagattggtgagcttctacctcacgaaattttagttaacagctaaataccctagtaactggcttcaatctaccttctcccgccgcgtagaaaaaaaaggngggangaagccccggcggcgtctaggctgcttctttgaatttgcaattcaatatgaaaattcaccacggagcttggcaaaaagaggacttaaacccctatctttagatttacagtctaatgcttttatcagccattttannnnngttcannnnncgatgattgttctccactaatcacaaggatattggtactnnnnnnnnnnnnnnnnnnncatgagccggtatagtaggcactgccttgagcctcctcatccgagccgaactaggtcagcccggtactttactaggtgacgatcaaatttataatgtcattgtaaccgcccatgctttcgtaataatcttcttcatagtcatgcccatcataattgggggctttggaaactgactagtgccgttaataattggtgctccggacatggcattcccccgaataaataacatgagcttctgactccttcctccatcctttcttctactattagcatcttctatggtagaagcaggtgcaggaacgggatgaaccgtataccccccactggctggcaatctggcccatgcaggagcatccgttnaccttacaattttctccttacacttagccggagtctcttctattttagggncaattaatttcatcactactattatcaacataaaaccccctgcaatatcccagtatcaaactcccctgtttgtatgatcagtactaattacagcagttctactcttattatccctgcctgtactggctgctggaattacaannnnnnnnnnnnnnnnnnnnnnnnnnnnnacattttttgatcccgctggaggaggagaccctatcctatatcaacacctattctgattcttcgggcatcctgaagtttacattcttatcctacccggattcggaataatttctcacattgtcacttactactcagggaaaaaagagcctttcggttatataggaatagtatgagcaataatatctattgggtttttaggctttatcgtatgagctcaccatatgtttaccgtaggaatagatgtagacacacgagcatactttacgtccgccactataattatcgctattccaacgggagtaaaagtatttagttgactggcaacacttcatggaggcaatattaaatgatctccagctatgctatgagctttagggtttattttcttatttacagtaggcgggttaacaggtattgtcctagctaattcgtccttagacatcgttcttcatgatacatattatgttgtagctcattttcactatgtgctttcaataggagcagtttttgccattatgggaggatttgcccactgattccctttattctcaggttatactcttaacgatacttgagcaaagattcactttacaattatgtttgtgggagtaaatataactttcttccctcaacatttcctaggtttatctggaatacctcgtcgatactctgactacccagatgcatatactacctgaaataccgtctcctctatannatcgtttatctcgcttacagcggtgatgcttataatttttatgatctgggaagcctttgcatccaaacgagaagttgctatagtagaacttactacaactaacattgagtgactacatggatgtcccccnccataccacacattcgaagaacctacatatgtgatccaaaaataagaaaggaaggaatcgaaccccctaaaattggtttcaagccaatgtcataaccattatgtctttctcaatcaggaggtattagtaaaacattacatgactttgtcaaagttaaattataggtgaaacccctatatatctctatggcgtacccatttcaactcggattacaggacgcaacctcccctattatagaggagctacttcattttcatgaccatacactaataattgtattcttaatcagttctttagttctctatatcatttcactaatattgactacaaaattaacccatacaagcacaatagacgcacaagaagtggaaacagtatgaaccattctacccgccattatcctaatcctaatcgctctaccttccctccgaatcctttatataatggacgaaattaataacccctctttaaccgtgaaaacaataggccaccaatgatactgaagctatgaatatactgactatgaagacttaaactttgactcctacataatcccaacacaagaattaaagccaggagaactccgactattagaagtagacaaccgagttgtcctcccaatagaaataaccatccgaatacttatctcttcagaagacgttttgcattcatgagccgttccatcactaggtctaaaaactgacgctattccaggacgactaaaccaaaccacccttatagccatacgaccaggactgtactatggccagtgctctgaaatctgcggatctaaccacagctttatacccattgttcttgaaatagtccccctatcttactttgagacctgatctgccttaatagtataacctagactagatctactcattaagaagctataaagcattaaccttttaagttaaagactgggagttttaacctctccttaatgaaatgccacagctanatacatccacctgatttattataatcttttcaatatttctcaccctcttcatcctatttcaactaaaaatttcaaatcactactacccagaaaacccgataaccaaatctgctaaaattgctggtcaacataatccttgagaaaacaaatgaacgaaaatctattcgcttctttcgctgccccctcaataataggtctccctattgtggtactgatcgtcatattcccttccattttattcccaacacccagtcgcctaatcaataatcggttaatctccattcagcaatgactaattcaactaacatcaaaacaaatactagcaattcataaccaaaagggacgaacctgagctctcatacttatatcactaattctatttattggctcaactaatctacttggactactacctcactcattcacgcccacaacacaactctctataaacctcggaatagcaatccncctatgagcagggacagtaattaccggtttccgctataagaccaaagcatccttagcacactttctaccccaaggcacccctcttcccctaattccaatacnnnnnnnnnnnnnnnnnnnnnnnntatttattcaacctatagctctagccgttcgattaaccgccaatattactgcaggacacctcctaatccatttgattggaggggctaccttagctcttatcaatattagcgcgaccacagcttttatcacttttattattctaatcctacttacgatcctagaatttgctgttgccttaattcaagcctatgtttttaccttactagtgagtctatacttacatgacaacacctaatgacccaccaaactcacgcttaccatatagtcaacccaagcccatgaccgctgacaggagccctttctgccctccttataacatcgggtnttatcatatgatttcactataactcgatatccctacttacattaggactcacaaccaacctgttaaccatataccagtgatgacgagatgtgatnnnnnnnnnnnnnnnnnnnngacatcatacccctattgtacaaaaaggactacgatacggaatagttctttttatcgtatcagaagtatttttctttgcaggcttcttctgagccttttaccactccagcctagcccctacccctgaacttgggggttgctggcctcctaccggcattattcctcttaacccattagaagtgcctctactcaacacctcagtcctcctagcctccggagtatctattacttgagcccatcatagtttaatagaaggtaatcgcaaacatatacttcaagccttattcattacaatctccttaggcgtatattttacgctattgcaggcctccgaatactatgagacatcttttacaatctccgatggggtatacggatctaccttttttatagccactggatttcacggattacacgtaattattggctctacattcctcatcgtgtgcttcctccgacagctatactaccacttcacatcaaaccaccacttcggatttgaagccgctgcatgatattgacactttgttgatgtagtctggctattcttgtacgtatctatttattgatgaggatcctatttctttagtataactagtacaattgacttccaatcagttagctccagatcaacctggaaagaagtaataaacgttatattaactttgataactaatgtaaccctagcatccttacttgtactaatcgcattctgacttccccagctaaatatctatacagacaagacaagcccctacgaatgtggttttgaccccatgggatctgctcgcctacctttctctataaaatttttcctagttgccatcacatttctgcttttcgacctagaaattgcactcctactcccacttccctgagcgtcacaaaccaacaagctaacaacaatacttatcatagcactcctactaatctccctcctagctgcgagcctagcgtatgaatggaccgaaaaggggctagaatgaaccgaatatgataattagtttaagncnaaaaacaaatgatttcgactcattagattatgatttatctcataattatcatgtgtccatagtatatattaatatctttctggcattcattctttctctaataggtatacttgtttatcgatcacacctaatatcatcgctactatgcttagagggcataatattatcactatttgtaataatatctgtaactattctcaacaatcacctcacattagccagcatgataccaatcgtactactagtatttgctgcctgcgaagcagcattaggactatctctactagttatagtatctaatacctacgggactgattacgtacaaaacctaaacctcttacaatgctaaaaattatcatccctactatcatactaatcccccttacatgaatatcaaagcctaacataatctgaattaacacgacaacatatggtttgctaatcagcttaattagcttattctacctaaaccaaccaaatgataatacattgaactcctccttaatatttttctctgattccctatcggcaccactattagcacttanaanatgacttctgccccttatacttatagcaagtcaacaccatttatcaaaagaacccttaactcgaaaaaaactatatatttcaatactaattcttctccaattgttcctaattataactttcactgcctctgaactcatcttcttttacatcctatnnnaagcaacactgattccgaccctgatcattattacccgatgaggaaatcaaactgaacgactaaacgcaggactctacttcttattttatactttaataggatccctcccactcctagtagctctcctttatatccacaatttcatgggctccctaaactttctcataattcaatactgaatccagcctctgccaannnnnnnnnnnnnnattttcctatgactggcatgcataatagcattcatagtaaagatacctctatacggcctccacttgtgactaccaaaagcacacgtagaggcccctattgccggctccatagtacttgccgctgtactcntaaaactaggaggctatggcatgatacgaattacaaccctactaaatcccctgaccaatttcatagcataccccttcataatattatctctatgaggcataatcataacaagctctatctgtctccgtcaaacagatctaaaatccctaattgcatactcctnnnnnnnnnnnnnnnnnnnnnnnnnnnnnnnngttcttattcaaacaccatgaagttatataggtgcaacagctctaataattgcccatggtttaacatcctcaatactattctgcttagncaactccaattacgaacgaatccatagccgtactataattctcgcacgaggacttcaaaccctccttcccctaatagcagcctgatgactattagcaagcctcacaaatctggctctccctccaacaattaatcttatcggagaactatttgtagtgatatcctcattctcatgatccaacattactattatcctaataggaattaacattaccatcaccgccctatactcactttatatattaatcaccacacaacgtggtaaatattcccaccatatcaaaaatatcaaaccatcattcacacgagaaaatgccctaatgaccttgcacctactgcccctactcctcctatcccttaaccctaaaattattctcggtcccatctactgtaagcatagtttaacaaaaacattagattgtgagtctaacaataaaagctcaaacctttttgcttaccgaaaaagtactgcaagaactgctaattcatgctcccatgcataagaacatggctttttcaacttttataggatagaagtaatccgttggtcttaggaaccaaaaaattggtgcaactccagataaaagtaataaatatattttcttcatgcataatcacagccctagttattcttactttgcccatcattatatcctctactaaactttacaagaataagctatacccatactatgtaaaaaccgctacttcttacgcgttcataattagcataattcccacaataatattcatctactcaggacaggaaacaattatttcaaactggcattgaatgacaatccaaactataaaactatccatgagtttcaaattagactacttctcaataatctttgtacctgtagccctttttgtcangtggtctatcatagaattctctatatgatatatacactccgatccttacattaaccggtttttcaagtaccttctcttattcctcatcactataatagtcctagttaccgnnnacaacatattccaactattcattggttgagaaggagttggcattatatcattcctacttattggatgatggtacggccgaaccgatgcaaatacagccgccctacaagccgtcctctacaaccgtattggagatgtaggcttcattataaccatagcatgatttctactaaacttaaacacatgagaccttcaacaaatcttcattacgacaaacgataattttaatctgccactacttggcctactactagcagctaccggtaaatctgctcaattcggcctacatccctgactcccctcagccatagaaggccccactcctgtatcagccctacttcactcaagcacaatagttgtagcaggagtatttcttcttatccgctttcatccactaatagagcataaccaaactattcaaaccctcactttatgcttaggggccattactactctatttaccgcaatctgcgctcttacacagaatgatatcaaaaaaattgtagcattctctacctcaagccaactaggcctaataatantaacaattngcattaaccagccctacttagccttcttacacatctgcactcacgcattttttaaagccatactattcatatgctcagggtcaattatccacagcctaaacgatgaacaagacattcgaaaaatgggtggcctatttaaagtccttcccttcaccacaacctcccttattatcggaagcctcgcattaacaggcatgcctttccttacaggattctactccaaagacctgatcatcgagtccgctaacacgtcgaataccaacgcctgagccctcttaattacactcgttgccacatccctaaccgctgcctacagcacccgaattatattctttgctctactaggccagccccgcttctcccctataatccttatcaacgagaataatcctctcctaattaactctattaaacgactccttatcggaagtgtatttgcagggtatattatctcccacagcatcacacccactaccatcccacagataactatgcctcattatctaaaaatgacagcccttgcagtaaccatcttgggtttcatcctggcactagaactaaaccttaccacacaaggactcaaatttaactatccttctaattactttaaattctccagcctccttggctactatccaaccattatgcaccgcctcacacctaaaacaagtttaaccattagccagaaatcagcatctatacttctggactccatntgactagaaaacatcctacccaaatcaatctcatatttccaaataaaatcttctacccttatttcaaatcaaaaaggtctcatcaaactctatttcctatcgttcatactaactataatcctcagtctactaatccttaattaccacgagtaacttccatgatnnnnnnnnnnnnnattaataatgatcagcctgtaacaaccaccaaccaagttccataactgtacagagccgcaatacccatagcctcttcactaaaaaatccagagtcccccgtatcatagatcactcaatcccctattccattaaactttaatactacctccacctcatcatccttcaaaatatagcaagcagtcaacaattcagacaacaaaccagtaataaaagccgctagaacagccttatttgaaactcacacctcagggtattgctcagtagccatagcagttgtataaccaaatactactaatataccccccaaataaattaaaaatactatcaaccctaaaaaagaacccccaaaattcagaacaatcgcacaaccaatcccaccgctaataattagcacaagcccaccataaataggagatggtttagtggcaaaacccacaaaactcatcacaaaaacgatacttaaaataaatacaatgtatgttatcattattcctacatggaatttaaccatgactaatgacatgaaaaatcatcgttgtatttcaactataagaacattaatgaccaacattcgaaaaacccacccactagccaaaattgttaataactcattcattgacctcccagcgccgtctaacatctctgcttgatggaacttcggatccttactaggagtatgcttgattctacagattctaacaggtttannnnnnnnnnnnnnnnnnncatcggacacagccacagctttttcatcagtcacccacatctgccgagacgttaactacggctgaattatccgctatatgcacnnnnnnnnnnnnnnnatattctttatctgcctattcctacatgtaggacgangcctatattacggatcctatatattcatagaaacatgaaacattggaattgtactattattcgcaaccatagccacagcattcatgggctatgtactaccatgaggacaaatatcattttgaggggcaactgtaatcactaatcttctctctgccatcccttatatcggaactgacttagtagaatggatctgaggcggcttctcagtggacaaagcaaccctaacacgattctttgcattccatttcatcctccctttcatcatcgcagctctagcaatagtacacctcctatttctacacgaaaccggatccaacaacccttcaggaatcacatcagactcagacaaaattccatttcacccttactacacaatcaaggatatcctaggagccttactcctactcctaatcctaatatcactagttttattttcacctgacctattaggagacccagataactacacccctgcaaaccccctaaacacccctccacatattaaacctgagtgatattttctattcgcctatgctatcctacgatccattcctaataaattaggaggtgtactcgccctagtattctccatcctaatcttggcattcattccactcctccacacatctaagcaacgcagcataatattccggccccttagccaatgcctattctgacttttagtcgccgatcttctcactttaacatgaattggaggacaaccagttgaacaccctttcatcattatcggacaagtcgcttcaatcttatatttcaccatcttattgatcctaataccaacagttagcgttatcgaaaacaaccttctaaaatgaagagtctttgtagtataatcattaccttggtcttgtaaaccaaaaatggagagtaaccgccctccctaagactcaaggaagaagctcttgctccaccatcagcacccaaagctgaaattcttcttaaactattccctg
>TU4
gttaatgtagcttaactaataaagcaaggcactgaaaatgccaagatgagtcgcacgactccataaacataaaggtttggtcctagcnttcctattagtttttagtagacttacacatgcaagcctccacgccccagtgagaatgcccttaaaatcaccagtgatctaaaggagcaggtatcaagcacactcttaagtagctcataacacnttgctaagccacacccccacgggatacagcagtgataaaaattaagccataaacgaaagtttgactaagccatactaaatagggttggtaaatttcgtgccagccaccgcggtcatacgattaacccaaactaataggcctacggcgtaaagcgtgttcaagatactttaacactaaagttaaaacttaactaagccgtaaaaagctacagttatcataaaataaaccacgaaagtgactttataataatctgactacacnatagctaagacccaaactnggattagatancccactatgcttagccctaaacatagataattttacaacaaaataattcgccagaggactactagcaatagnttaaaactcaaaggacttggcggtgcttnatatccctctagaggagcctgttctataatcgataaaccccgatnnacctcaccacctntngcnaattcagnctatataccgccatcttcagcaaaccctnaaaaggnanaanagtaagcacaatcattttacataaaaaagttaggtcaaggtgtaacttatgaggtgggaagaaatgggctacattttctancccaagaacatttcacgaatgtttttatgaaattaaaaactgaaggaggatttagtagtaaattaagaatagagagcttaattgaatagggccatgaagcacgcacacaccgcccgtcaccctcctcaagtaataagacacaaccataaccatattaacttaactaaaacacaagaggagacaagtcgtaacaaggtaagcataccggaaggtgtgcttggattaatcaaagtgtagcttaactaaagcgtctggcctacacccagaagattccattacttatggccactttgaacaaaagctagcccaactaaccccaaacttaagtattacagacacataaaataaaacatttagttaaacaataaaagtataggagatagaaattttanattggagcgatagagatagtaccgtaagggaatgatgaaagacatcttaacagtattaaacagcaaagattaccccttctaccttttgcataatgaactagccagaaacaacttaacaaagagaacttaagctaagctccccgaaaccagacgagctacccataaacaatctaaaaggatcaactcatctatgtagcaaaatagtgagaagatttgtgggtagaggtgaaaagcctaacgagcctggtgatagctggttacccacaaacagaattttagttcaactttaaatttacctnaaaaaaaataaaattttaatgtaaatttaaaatatagtctaagaaggtacagcttcttagaatcaggatacaacctttattagagagtatatactaatatcaccatagttggcttaaaagcagccaccaattgagaaagcgttccagctcaacaaacaatataacttaatcccaaccatactacatcaactcctaattatanccccctgggtcattntatttaagtatagaagcaataatgctagtatgagtaacaagaaccattttctcctcncataagcttatatcaggaacggatagaccactgatagttaacaatctgataatatcaacccaaaaatgaaatacttatccaccccattgttaacccaacacaggtatgcattcaaggaaagattaaaaggagtaaaaggaactcggcaaacacnnaccccgcctgtttaccaaaaacatcacctccagcatnncnagtattngaggcacngcctgcccngtgacacntgtttaacggccgcggtancctnaccgtgcaaaggtagcataatcanttgttcnntaaatagggacntgtatgaatggcnncacgagggttnanctgtctcttactcccaancagtgaaattgaccttcccgtgaagaggcgggaataccacaataagacgagaagaccctatgnagctttaattaactaacccaaacttatggatactagatacctacaaggcataacataacaccattattatgggttagcaatttaggttggggtgacctcggaatataaaaaaactcccgagtgattaaaatttagacccacaagtcaaaatacaacatcacttattgatccaataatttttgatcaacggaacaagttaccctagggataacagcgcaatcctattcaagagtccatatcgacaatagggtttacgacctcgatgttggatcaggacatccnnatggtgcagcngctattaanggttcgtttgttcaacgattaaagtcctacgtgatctgagttcagaccggagtaatccaggtcggtttctatctannnnnnnnnnnnnnccngtacgaaaggacaagnganntaaggcctacntcacagaggcgccttnaaactaatagatgaagtcaactcaatctaaccagtttatctcctcataagcccgagaaaaggggctttgttagggtggcagagcccggtaactgcgtaaaacttaaacctttactatcagangttcaattcctctccctaacaaaatgttctttatcaacattatctctcttattatcccaatccttcttgccgtggccttcctcacccttgttgaacgaaaagtcttaggctatatacaacttcgaaaaggacctaatattgtaggcccctacggcctccttcaaccaatcncagacgcagtaaaactcttcacaaaagaacctctacgaccacttacatcctctatatcaatattcattctagcccccattntagctctatcactagccctaactatgtgaattcccctcccaataccctacccactcattaatataaacttgggagtcctattcatactagcaatatcaagcctcgccgtgtactccatcctctgatcaggatgagcctcaaactccaaatacgccctaatcggagcccttcgagcagtagctcaaacaatctcatatgaagtaacgctagcaattattctcntatcagtcntcctaataaacgggtcatttacactatccacgctaatcattacccaagaacatatatgattaatctttccggcctgacccctagccatgatatgattcatctctaccctagcagaaactaatcgagcccccttcgacttaactgaaggagaatccgaactagtctctggatttaacgtagagtacgcagcaggtccttttgccctattctttctagcagagtacgcaaatattattataataaacatcctcacaacaattctattcttcggcgcattccacaacccattcataccagaactctantctattaacttcactataaaaaccctcttattaaccatctgcttcctatgaattcgagcatcataccctcgattccgctacgatcaattaatacacttattatgaaaaaattttctacccttaactttagccctatgcatatgacatgttnccttacccattatcaccgcaagtatcccaccccaaacataagaaatatgtctgataaaagagttactttnatagagtaaataatagaggtttaaatcctcttatttctagaataataggcttcgaacctaatcttaagaattcaaagatcttcgtgctaccaaacttacactatattctacagtaaggtcagctaaattaagctatcgggcccataccccgaaaatgttggtttatacccttcccgtactaataaaaccccctattctcattatcatcatagcaactatcatgacaggaaccataatcgtcatactaagctcgcactgattactgatctgaattggattcgaaataaacatgctagccatcatccctattctcataaaaaagtacaatccacgagccatagaggcctctacaaaatattttcttacacaagctacagcctcaatattactaataataggagtcactatcaacctcctttactccggccaatgggtaatctcaaaaatctcaaaccccatcgcatccatcatgataaccactgccctaacaataaaactaggcctatctccattccacttctgagttcccgaagtaacacagggagttacgctcatatcaggaataatcctactaacatgacaaaaaatcgcacctatatccatcctatatcaaatctctccatcaattaacactaaccttcttatactaatagcccttacatccgttctagtaggaggctgaggcggactaaatcaaactcaactacgaaaaatcatagcatactcctccattgcccacataggctgaatagccgctatcattacttataaccctacaataataattctaaacttaactttatatattctaataacactatctaccttcatactatttatattaaactcatccaccacgaccctatctttatcccacatatgaaacaaatttcccctaatcacttccataatctcaatcttaatactatccctaggaggactaccnncattatntggcttcatcnccaaatgaataattattcaagaattaacgaaaaataacataattattattccaacactaatggctatcaccgctctacttaacttatatttctacctgcgactcacatatagcaccgcacttaccatatttccatccacaaacaacataaaaataaaatgacagttcgaatacacaaaaaaggcaaccctattaccccccttaattattacctcaactatactactcccactaacacctatattatcagtcttggactaggagtttaggttagaccagaccaagagccttcaaagctctaagcaagtgctatacacttaacccctgatcaaatcacctctaagggctgcaagaatctatcttacatcaattgaatgcaaatcaaacactttaattaagctaagccctccctagattggtgagcttntacctcacgaaattttagttaacagctaaataccctagtaactggcttcaatctaccttctcccgccgcgtagaaaaaaaaggcgggangaagccccggcggcgtctaggctgcttctttgaatttgcaattcaatatgaaaattcaccacggagcttggcaaaaagaggacttaaacccctatctttagatttacagtctaatgcttttatcagccattttacctatgttcattaaccgatgattgttctccactaatcacaaggatattggtactttatacttactatttggagcatgagccggtatagtaggcactgccttgagcctcctcatccgagccgaactaggtcagcccggtactttactaggtgacgatcaaatttataatgtcatcgtaaccgcccatgctttcgtaataatcttcttcatagtcatgcccatcataattgggggctttggaaactgactagtgccgttaataattggtgntccggacatggcattcccccgaataaataacatgagcttctgactccttcctccatcctttcttctactattagcatcttctatggtagaagcaggtgcaggaacgggatgaaccgtataccccccactggctggcaatctggcccatgcaggagcatccgttgaccttacaattttctccttacacttagccggagtctcttctattttaggggcaattaatttcatcactactattatcaacataaaaccccctgcaatatcccagtatcaaactcccctgtttgtatgatcagtantaattacagcagttctactcttactatccctgcctgtactggctnctggaattacaatacttttaacagaccggaatcttaatacaacattttttgatcccgctggaggaggagaccctatcctatatcaacacctattctgattcttcgggcatcctgaagtttacattcttatcctgccnggattcggaataatttctcacattgtcacttactactcagggaaaaaagagcctttcggttatataggaatagtatgagnnnnnnnnnnnnnngggtttttaggctttatcgtatgagctcaccatatgtttacngtaggaatagatgtagacacacgagcatactttacgtccgccactataattatcgctattccaacgggagtaaaagtatttagttgactggcaacacttcatggaggcaatattaaatgatctccagctatgctatgagctttagggtttattttcttatttacagtaggcgggttaacaggtattgtcctagctaattcgtccttagacatcgttcttcatnatacatattatgttgtagctcattttcactatgtgctttcaataggagcagtttttgccattatnggaggatttgcccactgattccctttattctcangttatactcttaacgatacttgagcaaagattcactttacaattatgtttgtgggngtaaatataactttcttccctcaacatttcctaggtttatctggaatacctngtcgatactctgactacccagatgcatatactacctgaaataccgtctcttntataggatcgtttatctcgcttacagcggtgatgcttataatttttatgatctgggaagcctttgcatccaaacgagaagttgctatagtagaacttactacaactaacattgagtgactacatggatgtccccctccataccacacgttcgaagaacctacatatgtgatccaaaaataagaaaggaaggaatcgaaccccctaaaattggtttcaagccaatgtcataaccattatntctttctcaatcaggangtattantaaaacattacatgactttgnnnnnnnnnaattatangtgaaacccctatatatctntatggcgtacccatttcaactcggattacaggacgcaacctcccctattatagagnanctacttcattttcatgaccatacactaataattgtattcttaatcagttctttagttctctatatcatttcactaatattgactacaaaattaacccatacaagcacaatagacgcacaagaagtggaaacagtgtgaaccattctacccgccattatcctaatcctaatcgctctaccttccctccgaatcctttatataatggacgaaattaataacccctctttaaccgtnaaaacaataggccaccaatnatactgaagctatgaatatactgactatgaagacttaaactttgactcctacataatcccaacacaagaattaaagccaggagaactccgactattagaagtagacaaccgagttgtcctcccaatagaaataaccatccgaatacttatctcttcagaagacgttttgcattcatnagccgttccatcactaggtctaaaaactgacgctattccaggacgactaaatcaaaccacccttatagccatacgaccaggactgtactatggccagtgctctgaaatctgcggatctaaccacagctttatacccattgttcttgaaatagtccccctatcttactttgagacctgatctgccttaatagtataacctagactagatctactcattaagaagctataangcattaaccttttaagttaaagactgggagttttaacctctccttaatgaaatgccacagctagatacatccacctgatttattataatcttttcaatatttctcaccctcttcatcctatttcaactaaaaatttcaaatcactactacccagaaaacccgataaccaaatctgctaaaattgctggtcaacataatccttgagaaaccaaatgaacgaaaatctattcgcttctttcgctgccccctcaataataggtctccctattgtggtactgatcgtcatattcccttccattttattcccaacacccagtcgcctaatcaataatcggttaatctccattcagcaatgactaattcaactaacatcaaaacaaatactancaattcataaccaaaanggacgaacctganctctcatacttatatcactaattctatttattggctcaactaatctacttggcctactacctcactcatttacgcccacaacacaactctctataaacctcggaatagcaatccccctatgagcagggacagtaattaccggtttccgctataagaccaaagcatccttagcacactttctancccaaggcacccctcttcccctaattccaatactagtagtcatcgaaactattagtctatttattcaacccatagctctagccgttcgattaaccgccaatattactgcaggacanctcctaatccatttgattggaggggctaccttagctcttatcaatattagngcgaccacagcttttatcacttttattattctaatcctacttacgatcctggaatttgctgttgccttaattcaagcctatgtttttaccttactagtgagtctatacttacatgacaacacctaatgacccaccaaactcacgcttaccacatagtcaacccaagcccatgaccgctgacaggagccctttctgccctccttataacatcgggtctcatcatatgatttcactataactcgatatccctacttacattaggattcacaaccaacctgttaancatataccagtgatggcgagatgtgatccgagaaggcacattccaaggacatcatacccctattgtacaaaaagggctacgatatggaatagttctttttatcgtatcagaagtatttttctttgcaggcttcttctgagccttttaccactccagcctagcccctactcctgaacttgggggttgctggcctcctaccggcattattcctcttaacccattagaagtgcctctactcaacacctcagtcctcctagcctccggagtatctattacttgagcccatcatagtttaatagaaggtaatcgcaaacatatacttcaagccttattcattacnnnnnccttaggcgtatattttacgctattacaggcctccgaatactatgagacatcttttacaatctccgatggggtatacggatctaccttttttatagccactggatttcacggattacacntaattatnggctctacattcctcatcgtgtgcttcctccgacagctatactaccacttcacatcaaaccaccacttcggatttgaagccgctgcatgatattgacactttgttgatgtagtctggctattcttgtatgtatctatttattgatgaggatcctatttctttagtataactagtacaattgacttccaatcagttagctccagatcaacctggaaagaagtaataaacgtcatattaactttgataactaatgtaaccctagcatccttacttgtactaatcgcattctgacttccccagctaaatatttatacagacaagacaagcccctacgaatgtggttttgaccccatgggatctgctcgcctacctttctctataaaatttttcctagttgccatcacatttctgcttttcgacctagaaattgcactcctactcccacttccctgagcgtcacaaaccaacaagctaacaacaatanttatcatagcactcctactaatctccctcctagctgcgagcctagcgtatgaatggaccgaaaaggggctagaatgaaccgaatatgataattagtttaagccnaaaaacaaatgatttcgactcattagattatgatttatctcataattatcanntgtncatagtatatattaatatctttctggcattcattctttctctaataggtatacttgtttatcgatcacacctaatatcatcgctactatgcttagagggcataatattatcactatttgtaataatatctgtaactattctcaacaatcacctcacattagccagcatgataccaatcgtactactagtatttgctgcctgcgaagcagcattaggactatctctactagttatagtatctaacacctacggaactgattacgtacaaaacctaaaccttttacaatgctaaaaattatcatccctactatcatactaatcccccttacatgaatatcaaancctaacataatctgaattnacacgacaacatatggtttgctaatcagcttaatcagcttattctacctaaaccaaccaaatgataatacattgaactcctccttaatatttttctctgattccctatcggcaccactattagcacttacaacatgacttctgccccttatacttatagcaagccaacaccatttatcaaaagaacccttaactcgaaaaaaactatatatttcaatactaattcttctccaattgttcctaattataactttcactgcctctgaacncatcttcttttacatcctatttnaagcaacactgattccgaccctgatcattattacccgatgaggaaatcaaactgaacgactaaacgcaggactctacttcttattttatactttaataggatccctcccactcctagtagctctcctttacatcnacaatttcatgggctccntaaattttctcataattcaatactgaatccagcctctgccaaactcctgatctaatattttcctatgactggcatncataatagcattcatagtaaagatanctctatacggnntccacttgtgactaccaaaagcacacgtagaggcccctattgccggctccatagtacttgccgctgtactcctaaaactaggaggctatggcatgatacgaattacaaccctactaaatcccctgaccaatttcatagcataccccttcataatattatctctatgaggcataatcataacaagctctatctgtctccgtcaaanagatctaaaatccctaattgcatactcctcagttagtcatatggcactggttatcgtagcggttcttattcaaacaccatgaagttatataggtgcaacagctctaataattgcccatggtttaacatcctcaatactattctgcttagccaactccaattacgaacgaatccatagccgtactataattctcgcacgaggacttcaaaccctccttcccctaatagcagcctgatgactattagcaagcctcacaaatctggctctccctncaacaattaatcttatcggagaactatttgtantgatatcctcattctcatgatccaacattnctattannnnnnnnnnnnnnnnnnnnnnnnnnnnnnnnnnnnnnnnnnnnnnnnnnnnnnnnnnnnnnnnnnnnggtaaatattcccaccatatcaaaaatatcaaaccatcattcacacgagaaaatgccctaatgaccttgcacctactgcccctactcctcctatcccttaaccctaaaattattctnggtnccatctactgtaagcatagtttaacaaaaacattagattgtgagtctaacaataaaagctcaaacctttttgcttaccgaaaaagtactgcaagaactgctaattcatgctcccatgcataagaacatggctttttcaacttttataggatagaagtaatccgttggtcttaggaaccaaaaaattggtgcaactccagataaaagtaataaatatattttcttcatgcataatcacagccctagttattcttactttgcccatcattatatcctctactaaactttacaagaataagctatacnnatantatgtaaaaaccgctacttcttacgcgttcataattagcataattcccacaataatattcatctactcaggacaggaaacaattatttcaaactggcattgaataacaatccaaactataaaactatccatgagtttcaaattagactacttctcaataatctttgtacctgtagccctttttgtcacgtggtctatcatagaattctctatatgatatatacactccgatccttacattaaccggtttttcaagtaccttctcttattcctcatcactataatantcctagttaccgcaaacaacatattccaactattcattggttgagaaggagttggcattatatnattcctacttattggatgatggtacggccgaaccgatgcaaatacagccgccctacaagccgtcctctacaaccgtattggagatgtaggcttcattataaccatagcatgatttctactaaacttaaacacatgagaccttcaacaaatcttcattacgacaaacgataattttaatctgccactacttggcctactactagcagctaccggtaaatctgctcaattcggcctacatccctgactcccctcagccatagaaggccccactcctgtatcagccctacttcactcaagcacaatantngtagcaggagtanttcttcttatccgctttcatccactaatagagcataaccaaactattcaaaccctcactttatgcttaggggccattactacactatttaccgcaatctgcgctcttacacagaacgatatcaaaaaaattgtagcgttctctacctcaagccaactaggcctaataatagtaacaattggcattaancagccctacttagccttcttacacatctgcactcacgcattttttaaagccatactattcatatgctcagggtcaattatccacagcctaaacgatgaacaagacattcgaaaaatgggtggcctatttaaagtccttcccttcaccacaacctcccttattatcggaagcctcgcattaacaggnatgcctttccttacaggattntactccaaagacctgatcatcgagtccgctaacacgtcgaataccaacgcctgagccctcttaattacactcnttgccacatccctaaccgctgcctacagcacccgaattatattctttgctctactaggccagccccgcttctcccntataatccttatcaacgagaataatcctctcctaattaactctattaaacgactccttatcggaagtgtatttgcagggtatattatctcccacagcatcacacccactaccatcccacagataactatgcctcattatctaaaaatgacagcccttgcagtaaccatcttgggtttcatnctggcactagaactaaaccttaccacacaangactcaaatttaactatccttctaattactttaaattctccagcctccttggctactatccaaccattatgcaccgcctcacacctaaaacaagtttaancattagccagaaatcagcatctatactcctggactccatctgactagaaaacatcctacccaaatcaatctcatatttccaaataaaatcttctacccttatttcaaatcaaaaaggtctcatcaaactctatttcctatcgttcatactaactataatcctcagtctactaatccttaattaccacgggtaacttccatgataaccaacacgccaattaataatgatcagcctgtaacaaccaccaaccaagttccataactgtacagagccgcaatacccatagcctcttcactaaaaaatccagagtcccccgtatcatagatcactcaatcccctattccattaaactttaatactacctccgcctcatcatccttcaaaatatagcaagcagtcaacaattcagacaacaaaccagtaataaaagccgctagaacagccttatttgaaantnacacctcagggtattgctcagtagccatagcagttgtataaccaaatactactaatataccccccaaataaattaaaaatactatcaaccctaaaaaagaacncccaaaattcagaacaatcgcacaaccaatcccaccgctaataattagcacaagcccaccataaataggagatggtttagtggcaaaacccacaaaactcatcacaaaaacgatacttaaaataaatacaatgtatgttatcattattcctacatggaatttaaccatgactaatgacatgaaaaatcatcgttgtatttcaactataagaacattaatgaccaacattcgaaaaacccacccactagccaaaattgttaataactcattcattgacctcccagcgccgtctaacatctctgcttgatggaacttcggatccttactaggagtatgcttgattctacagattctaacaggtttattcttagctatgcactatacatcggacacagccacagctttttcatcagtcacccacatctgccgagacgttaactacggctgaattatccgctatatgcacgcaaatggcgcttccatattctttatctgcctattcctacatgtaggacgaggcctatattacggatcctatgtattcatagnaacatgaaacattggaattgtactattattcgcaaccatagccacagcattcatgggctatgtactaccatgaggacaaatatcattttgaggggcaactgtaatcactaatcttctctctgccatcccttatatcggaactgacttagtagaatngatctgaggcggcttctcagtggacaaagcaaccctaacacgattctttgcattccatttcatcctccctttcatcatcgcagctctagcaatagtanacctcctatttctacacgaaaccggatccaacaacccttcaggaatcacatcagactcagacaaaattccatttcacccttactacacaatcaaggatatcctaggagccttactcctactcctaatcctaatatcactagttttattttcacctgacctattaggagacccagataactacacccctgcaaaccccctaaacacccctccacatattaaacctgagtgatattttctattcgcctatgctatcctacgatccattcctaataaattaggaggtgtactcgccctagtattctccatcctaatcttggcattcattccactcctccacacatctaagcaacgcagcataatattccngccccttagccaatgcctattctgacttttagtcgccgatcttctcactttaacatgaattggaggacagccagttgaacaccctttcatcattatcggacaagtcgcttcaatcttatatttcaccatcttattnatcctaataccaacagttagcgttatcgaaaacaaccttctaaaatnaagagtctttgtagtataatcattaccttgntcttgtaaaccaaaaatggagagtaaccgccctccctaagactcaaggaagaanctcttgctccaccatcagcacccaaagctgaaattcttcttaaactattccctg
>CGG32
nnnnnnnnnnnnnnnttaataaagcaaggcactgaaaatgccaagatgagtcgcacgactccataaacataaaggtttggtcctagccttcctattagtttttagtagacttacacatgcaagcctccacgccccagtgagaatgcccttaaaatcaccagtgatctaaaggagcaggtatcaagcacactcttaagtagctcataacaccttgctaagccacacccccacgggatacagcagtgataaaaattaagccataaacgaaagtttgactaagccatactaaatagggttggtaaatttcgtgccagccaccgcggtcatacgattaacccaaactaataggcctacggcgtaaagcgtgttcaagatacttttacactaaagttaaaacttaactaagccgtaaaaagctacagttatcataaaataaaccacgaaagtgactttataataatctgactacacgatagctaagacccaaactgggattagataccccactatgcttagccctaaacatagataattttacaacaaaataattcgccagaggactactagcaatagcttaaaactcaaaggacttggcggtgctttatatccctctagaggagcctgttctataatcgataaaccccgataaacctcaccacctttcgctaattcagtctatataccgccatcttcagcaaaccctcaaaaggtagaacagtaagcacaatcattttacataaaaaagttaggtcaaggtgtaacttatgaggtgggaagaaatgggctacattttctancccaagaacatttcacgaatgtttttatgaaattaaaaactgaaggaggatttagtagtaaattaagaatagagagcttaattgaatagggccatgaagcacgcacacaccgcccgtcaccctcctcaagtaataagacacaaccataaccatattaacttaactaaaacacaagaggagacaagtcgtaacaaggtaagcataccggaaggtgtgcttggattaatcaaagtgtagcttaactaaagcgtctggcctacacccagaagatttcattacttatggccactttgaacaaaagctagcccaactaaccccaaacttaagtattacagacacataaaataaaacatttagttaaacaataaangtataggagatagaaattttatattggagcgatagagatagtaccgtaagggaatgatgaaagacatcttaacagtattaaacagcaaagattaccccttctaccttttgcataatgaactagccagaaacaacttaacaaagagaacttaagctaagctccccgaaaccagacgagctacccataaacaatctaaaaggatcaactcatctatgtagcaaaatagtgagaagatttgtgggtagaggtgaaaagcctaacgagcctggtgatagctggttacccacaaacagaattttagttcaactttaaatttacctnaaaaaaaataaaattttaatgtaaatttaaaatatagtctaagaaggtacagcttcttagaatcaggatacaacctttattagagagtatatactaatatcaccatagttggcttaaaagcagccaccaattgagaaagcgttccagctcaacaaacaatataacttaatcccaaccatactacatcaactcctaattatanccccctgggtcattctatttaagtatagaagcaataatgctagtatgagtaacaagaaccattttctccccgcataagcttatatcaggaacggatagaccactgatagttaacaatctgataatatcaacccaaaaatgaaatacttatccaccccattgttaacccaacacaggtatgcattcaaggaaagattaaaaggagtaaaaggaactcggcaaacacaaaccccgcctgtttaccaaaaacatcacctccagcatttctagtattggaggcactgcctgcccggtgacacttgtttaacggccgcggtatcctgaccgtgcaaaggtagcataatcatttgttctctaaatagggacttgtatgaatggccacacgagggtttaactgtctcttactcccaatcagtgaaattgaccttcccgtgaagaggcgggaataccacaataagacgagaagaccctatggagctttaattaactaacccaaacttatggatactagatacctacaaggcataacataacaccattattatgggttagcaatttaggttggggtgacctcggaatataaaaaaactcccgagtgattaaaatttagacccacaagtcaaaatacaacatcacttattgatccaataatttttgatcaacggaacaagttaccctagggataacagcgcaatcctattcaagagtccatatcgacaatagggtttacgacctcgatgttggatcaggacatcctaatggtgcagcagctattaagggttcgtttgttcaacgattaaagtcctacgtgatctgagttcagaccggagtaatccaggtcggtttctatctattatacaacctcccccagtacgaaaggacaagggatgtaaggcctacctcacagaggcgccttaaaactaatagatgaagtcaactcaatctaaccagtttatctcctcataagcccgagaaaaggggctttgttagggtggcagagcccggtaactgcgtaaaacttaaacctttactatcagaggttcaattcctctccctaacaaaatgttctttatcaacattatctctcttattatcccaatccttcttgccgtagccttcctcaccctcgttgaacgaaaagtcttaggctanatacaacttcgaaaaggncctaatattgtaggcccctacggcctccttcaaccaatcgcagacgcagtaaaactcttcacaaaagaacctctacgaccacttacatcctctatatcaatattcattctagcccccattctagctctatcactagccctaactatgtgaattcccctcccaataccctaccnnnncattaatataaacttgggagtcctattcatactagcaatatcaagcctcgccgtgtactccatcctctgatcaggatgagcctcaaactccaaatacgccctaatcggagcccttcgagcagtagctcaaacaatctcatatgaagtaacgctagcaattattctcctatcagtcctcctaataaacgggtcatttacactatccacgctaattattacccaagaacatatatgattaatctttccggcctgacccctagccatgatatgattcatctctactctagcagaaactaatcgagcccccttcgacttaactgaaggagaatccgaactagtctctggatttaacgtagagtatgcagcaggtccttttgccctattctttctagcagagtacgcaaatattattataataaacatcctcacaacaattctattcttcggcgcattccacaacccattcataccagaactctactctattaacttcactataaaaaccctcttattaaccatctgcttcctatgaattcgagcatcataccctcgattccgctacgatcaattaatacacttattatgaaaaaattttctgcccttaactttagncnnnnnnnnnnnncatgttgccttacccattatcaccgcaagtatcccaccccaaacataagaaatatgtctgataaaagagttannnnnnnnnagtaaataatagaggtttaaatcctcttatttctagaannnnnnnnnnnnnnnnnnnnnnnnnnnnnnnnnnnnnnnncgtgctaccaaacttacactatattctacagtaaggtcagctaaattaagctatcgggcccataccccgaaaatgttggtttatacccttcccgtactaataaaaccccctattctcattatcattatagcaactatcatgacaggaaccataatcgtcatactaagctcgcactgattactgatctgaattggattcgaaataaacatgctagccatcatccctattctcataaaaaagtacaatccacgagccatagaggcctctacaaaatattttcttacacaagctaccgcctcaatattactaataataggagtcactatcaacctcctttactccggccaatgggtaatctcaaaaatctcaaaccccatcgcatccatcatgataaccactgccctaacaataaaactaggcctatctccattccacttctgagttcccgaagtaacacagggaattacgctcatatcaggaataatcctactaacatgacaaaaaatcgcacctatatccatcctatatcaaatctccccatcaattaacaccaaccttcttatactaatagcccttacatccgttctagtaggaggctgaggcggactaaatcaaactcaactacgaaaaatcatagcatactcctccattgcccacataggctgaatnnnnnnnnnnnnnnnnnnnnnnnnnnnnnnnnnnnnnnnnnnnnnnnnnnnnnnnnnnnnnnnnnnnnnnnntaccttcatactatttatattaaactcatccaccacgaccctatctttatcccacatatgaaacaaatttcccctaatcacttccataatcttaatcttaatacnntccctaggaggactacccccattatctggcttcatccccaaatgaataattattcaagaattaacaaaaaataacntaattattattccaacactaatggctatcaccgctctacttaacttatatttctacctgcgactcacatatagcaccgcacttaccatatttccatccacaaacaacataaaaataaaatgacagttcgaatacacaaaaaaggcaaccctattaccccccttaattattacctcaactatactactcccactaacacctatattatcagtcttggactaggagtttaggttagaccagaccaagagccttcaaagctctaagcaagtgctatacacttaacccctgatcaaatcacctctaagggctgcaagaatctatcttacatcaattgaatgcaaatcaaacactttaattaagctaagccctccctagattggtgagcttctacctcacgaaattttagttaacagctaaataccctagtaactggcttcaatctaccttctcccgccgcgtaggaaaaaaaggcgggangaagccccggcggcgtctaggctgcttctttgaatttgcaattcaatatgaaaattcaccacggagcttggcaaaaagaggacttaaacctctatctttagatttacagtctaatgcttttatcagccattttacctatgttcattaaccgatgattgttctccactaatcacaaggatattggtactttatacttactatttggagcatgagccggtatagtaggcactgccttgagcctcctcatccgagccgaactaggtcagcccggtactttactaggtgacgatcaaatttataatgtcatcgtaaccgcccatgctttcgtaataatcttcttcatagtcatgcccatcataattgggggctttggaaactgactagtgccgttaataattggtgctccggacatggcattcccccgaataaataacatgagcttctgactccttcctccatcctttcttctactattagcatcttctatggtagaagcaggtgcaggaacgggatgaaccgtataccccccactggctggcaatctggcccatgcaggagcatccgttgaccttacaattttctccttacacttagccggagtctcttctattttaggggcaattannnnnnnnnctactattatcaacataaaaccccctgcaatatcccagtatcaaactcccctgtttgtatgatcagtactaattacagcagttctactcttactatccctgcctgtactggctgctggaattacaatacttttaacagaccggaatcttaatacaacattttttgatcccgctggaggaggagaccctatcctatatcaacacctattctgattcttcgggcaccctgaagtttacattcttatcctgcccggattcggaataatttctcacattgtcacttactactcagggaaaaaagagcctttcggctatataggaatagtatgagcaataatatccattgggtttttaggctttatcgtatgagctcaccatatgtttaccgtaggaatagatgtagacacacgagcatactttacatccgccactataattatcgctattccaacgggagtaaaagtatttagttgactggcaacacttcatggaggcaatattaaatgatctccagctatgctatgagctttagggtttattttcttatttacagtaggcgggttaacaggtattgtcctagctaattcgtccttagacatcgttcttcatgatacatattatgttgtagctcattttcactatgtgctttcaataggagcagtttttgccattatgggaggatttgcccactgattccctttattctcaggttatactcttaacgatacttgagcaaagattcactttacaattatgtttgtgggagtaaatataactttcttccctcaacatttcctaggcttatctggaatacctcgtcgatactctgactacccagatgcatatactacctgaaataccgtctcctctataggatcgtttatctcgcttacagcggtgatgcttataatttttatgatctgggaagcctttgcatccaaacgagaagttgctatagtagaacttactacaactaacattgagtgactacatggatgtccccctccatatcacacgttcgaagaacctacgtatgtgatccaaaaataagaaaggaaggaatcgaaccccctaaaattggtttcaagccaatgtcataaccattatgtctttctcaatcaggaggtattagtaaaacattacatgactttgtcaaagttaaattataggtgaaacccctatatatctctatggcgtacccatttcaactcggattacaggacgcaacctcccctattatagaggagctacttcattttcatgaccatacactaataattgtattcttaatcagttctttagttctctatatcatttcactaatattgactacaaaattaacccatacaagcacaatagacgcacaagaagtggaaacagtatgaaccattctacccgccattatcctaatcctaatcgctctaccttccctccgaatcctttatataatggacgaaattaataacccctctttaaccgtgaaaacaataggccaccaatgatactgaagctatgaatatactgactatgaagacttaaactttgactcctacataatcccaacacaagaattaaagccaggagaactccgactattagaagtagacaaccgagttgtcctcccaatagaaataaccatccgaatacttatctcttcagaagacgttttgcattcgtgagccgttccatcactaggtctaaaaactgacgctattccaggacgactaaaccaaaccacccttatagccatacgaccaggactgtactatggccagtgctctgaaatctgcggatctaaccacagctttatacccattgttcttgaaatagtccccctatcttactttgagacctgatctgccttaatagtataacctagactagatttactcattaagaagctataaagcattaaccttttaanttaaagactgggagttttaacctctccttaatgaaatgccacagctagatacatccacctgatttattataatcttttcaatatttctcaccctcttcattctatttcaactaaaaatttcaaatcactactacccagaaaacccgataaccaaatctgctaaaattactggtcaacataatccttgagaaaacaaatgaacgaaaatttattcgcttctttcgctgccccctcaataataggtctccctattgtggtactgatcgtcatattcccttccattttattcccaacacccagtcgcctaatcaataatcggttaatctccattcagcaatgactaattcaactaacatcaaaacaaatactagcaattcataaccaaaagggacgaacctgagctctcatacttatatcactaattctatttattggctcaactaatctacttggactactacctcactcatttacgcccacaacacaactctctataaacctcggaatagcaatccccctatgagcagggacagtaattaccggtttccgctataaaaccaaagcatccttagcacactttctaccccaaggcacccctcttcccctaattccaatactagtaatcatcgaaactattagtctatttattcaacccatagctctagccgttcgattaaccgccaatattactgcaggacacctcctaatccacttgattggaggggctaccttagctcttatcaatattagcgcggccacagcttttatcacttttattattctaatcctacttacgatcctagaatttgctgttgccttaattcaagcctatgtttttaccttactagtgagtctatacttacatgacaacacttaatgacccaccaaactcacgcttaccatatagtcaacccaagcccatgaccgctgacaggagccctttctgccctccttataacatcgggtcttatcatatgatttcactataactcgatatccctacttacactaggattcacaaccaacctgttaaccatataccagtgatgacgagatgtgatccgagaaggcacattccaaggacatcatacccctattgtacaaaaaggactacggtacggaatagttctttttatcgtatcagaagtatttttctttgcaggcttcttctgagccttttaccattccagcctagcccctactcctgaacttgggggttgctggcctcctaccggcattattcctcttaacccattagaagtgcctctactcaacacctcagtcctcctagcctccggagtatctattacttgagcccatcatagtttaatagaaggtaatcgcaaacatatacttcaagccttattcattacaatctccttaggcgtatattttacgctattacaggcctccgaatactatgagacatcttttacaatctccgatggggtatacggatctaccttttttatagccactggatttcacggattacacgtaattattggctctacattcctcatcgtgtgcttcctccgacagctatgctaccacttcacatcaaaccaccacttcggatttgaagccgctgcatgatattgacactttgttgatgtagtctggctattcttgtatgtatctatttattgatgaggatcctatttctttagtataactagtacaattgacttccaatcagttagctccagatcaacctggaaagaagtaataaacgttatattaactttgataactaatgtaaccctagcatccttacttgtactaatcgcattctgacttccccagctaaatatctatacagacaagacaagcccctacgaatgtggttttgaccccatgggatctgctcgcctacctttctctataaaatttttcctagttgccatcacatttctgcttttcgacctagaaattgcactcctactcccacttccctgagcgtcacaaaccaacaagctaacaacaatacttatcatagcactcctactaatctccctcctagctgcgagcctagcgtatgaatggaccgaaaaggggctagaatgaaccgaatatgataattagtttaagccnaaaaacaaatgatttcgactcattagattatgatttatctcataattnnnnnnnnnccntagtatatattaatatctttctggcattcattctttctctaataggtatacttgtttatcgatcacacctaatatcatcgctactatgcttagagggcataatattatcactatttgtaataatatctgtaactattctcaacaatcacctcacattagccagcatgataccaatcgtactactagtatttgctgcctgcgaagcagcattaggactatctctactagttatagtatctaacacctacgggactgattacgtacaaaacctaaaccttttacaatgctaaaaattatcatccctactatcatactaatcccccttacatgaatatcaaagcctaacataatctgaattaacacgacaacatatggtttgctaatcagcttaatcagcttattctacctaaaccaaccaaatgataatacattgaactcctccttaatatttttctctgattccctatcggcaccactattagcacttacaacatgacttctgccccttatacttatagcgagtcaacaccatttatcaaaagaacccttaactcgaaaaaaactatatatttcaatactaattcttctccagttgttcctaattataactttcactgcctctgaactcattttcttttacatcctatttgaagcaacactgattccgaccctgatcattattacccgatgaggaaatcaaactgaacgactaaacgcagggctctacttcttattttatactttaataggatccctcccactcctagtagctctcctttatatccacaatttcatgggctccctaaattttctcataattcaatactgaatccagcctctgccaaactcctgatctaacattttcctatgacnngcatgcataatagcattcatagtaaagatacctctatacggcctccacttgtgactaccaaaagcacacgtagaggcccctattgccggctccatagtacttgccgctgtactcctaaaactaggaggctatggcatgatacgaattacaaccctactaaatcccctgaccaacttcatagcataccccttcataatattatctctatgaggcataatcataacaagctctatctgtctccgtcaaacagatctaaaatccctaattgcatactcctcagttagtcatatggcactggttatcgtagcggttcttattcaaacaccatgaagttatataggtgcaacagctctaataattgcccatggtttaacatcctcaatactattctgcttagccaactccaattacgaacgaatccatagccgtactataattctcgcacgaggacttcaaaccctccttcccctaatagcagcctgatgactattagcaagcctcacaaatctggctctccctccaacaattaatcttatcggagaactatttgtagtgatatcctcattctcatgatccaacattactattatcctaataggaattaacattaccatcaccgccctatactcactttatatattaatcaccacacaacgtggtaaatattcccaccatatcaaaaatattaaaccatcattcacacgagaaaatgccctaatgaccttgcacctactgcccctactcctcctatcccttaaccctaaaattattctcggtcccatctactgtaagcatagtttaacaaaaacattagattgtgagtctaacaataaaagctcaaacctttttgcttaccgaaaaagtactgcaagaactgctaattcatgctcccatgnataagaacatggctttttcaacttttataggatagaagtaatccgttggtcttaggaaccaaaaaattggtgcaactccagataaaagtaataaatatattttcttcatgcataatcacagccctagttattcttactttgcccatcattatatcctctactaaactttacaagaataagctatacccatactatgtaaaaaccactacttcttacgcattcataattagcataattcccacaataatattcatctactcaggacaggaaacaattatttcaaactggcattgaataacaatccagactataaaactatccatgagtttcaaattagactacttctcaataatctttgtacctgtagccctttttgtcacgtggtctatcatagaattctctatatgannnatnnnntccgatccttacattaaccgatttttcaagtaccttctcttattcctcatcactataatagtcctagttaccgcaaacaacatattccaactattcattggctgagaaggagttggcattatatcattcctacttattggatgatggtacggccgaaccgatgcaaatacagccgccctacaagccgtcctctacaaccgtattggagatgtaggcttcattataaccatagcatgatttctactaaacttaaacacatgagaccttcaacaaatcttcattacgacaaacgataattttaatctgccactacttggcctactactagcagctaccggtaaatctgctcaattcggcttacatccctgactcccctcagccatagaaggccccactcctgtatcagccctacttcactcaagcacaatagttgtagcaggagtatttcttcttatccgctttcatccactaatagagcataaccaaactattcaaaccctcactttatgcttaggggccattactacactatttaccgcaatctgcgctcttacacagaacgatatcaaaaaaattgtagcgttctccacctcaagccaactaggcctaataatagtaacaattggcattaaccagccctacttagccttcttacacatctgcactcacgcattttttaaagccatactattcatatgctcagggtcaattatccacagcctaagcgatgaacaagacattcgaaaaatgggtggcctatttaaagtccttcccttcaccacaacctccctcattatcggaagcctcgcattaacaggcatgcctttccttacaggattctactccaaagacctgatcatcgagtccgctaacacgtcgaataccaacgcctgagccctcttaattacactcgttgccacatccctaaccgctgcctacagcacccgaattatattctttgctctactaggccagccccgcttctcccctataatccttatcaacgagaataatcctctcctaattaactctattaaacgactccttatcggaagtgtatttgcagggtatattatctcccacagcatcacacccactaccatcccacagataactatgcctcattatctaaaaatgacagcccttgcagtaaccatcttgggtttcatcctggcactagaactaaaccttaccacacaaggactcaaatttaactatccttctaattactttaaattctccagcctccttggctactatccaaccattatgcaccgcctcacacctaaaacaagtttaaccattagccagaaatcagnnnntatacttctggactccatctgactagaaaacatcctacccaaatcaatctcgtatttccaaataaaatcttctacccttatttcaaatcaaaaaggtctcatcaaactctatttcctatcgttcatactaactataatcctcagtctactaatccttaattaccacgggtaacttccatgataaccaacacaccaattaataatgatcagcctgtaacaaccaccaaccaagttccataactgtacagagccgcaatacccatagcctcttcactaaaaaatccagagtcccccgtatcatagatcactcaatcccctattccattaaactttaatactacctccacctcatcatccttcaaaatataacaagcagtcaacaattcagacaacaaaccagtaataaaagccgctagaacagccttatttgaaactcacacctcagggtattgctcagtagccatagcagttgtataaccaaatactactaatataccccccaaataaattaaaaatactatcaaccctaaaaaagaacccccaaaattcagaacaatcgcacaaccaaccccaccgctaataattagcacaagcccaccataaataggagatggtttagtggcaaaacccacaaaactcatcacaaaaacgatacttaaaataaatacaatgtatgttatcattattcctacatggaatttaaccatgacnaatgacatgaaaaatcatcgttgtatttcaactataagaacattaatgaccaacattcgaaaaacccacccactagccaaaattgttaataactcattcattgacctcccagcgccgtctaacatctctgcttgatgaaacttcggatccttactaggagtatgcttgattctacagattctaacaggtttattcttagctatacactatacatcggacacagccacagctttttcatcagtcacccacatctgccgagacgttaactacggctgaattatccgctatatacacgcaaatggcgcttccatattctttatctgcctattcatacatgtaggacgaggcctatattacggatcctatgtattcatagaaacatgaaacattggaattgtactattattcgcaaccatagccacagcattcatgggctatgtactgccatgaggacaaatatcattttgaggggcaactgtaatcactaatcttctctctgccatcccttatatcggaactgacttagtagaatggatctgaggcggcttctcagtggacaaagcaaccctaacacgattctttgcattccatttcatcctccctttcatcatcgcagctctagcaatagtacacctcctatttctacacgaaaccggatccaacaacccttcaggaatcacatcagactcagacaaaattccatttcacccttactacacaatcaaggatatcctaggagccttactcctactcctaatcctaatatcactagttttattttcacctgacctattaggagacccagataactacacccctgcaaaccccctaaacacccctccacatattaaacctgagtggtattttctattcgcctatgctatcctacgatccattcctaataaattaggaggtgtactcgccctagtattctccatcctaatcttggcattcattccactcctccacacatctaagcaacgcagcataatattccggccccttagccaatgcctattctgacttttagtcgccgatcttctcactttaacatgaattggaggacaaccagttgaacaccctttcatcattatcggacaagtcgcttcaatcctatatttcaccatcttattgatcctaataccaacagttagcgttatcgaaaataaccttctaaaatgaagagtctttgtagtataatcattaccttggtcttgtaaaccaagaatggagagtaaccgccctccctaagactcaaggaagaagctcttgctccaccatcagcacccaaagctgaaattcttcttaaactattccctg
>CGG22
nnnnntgtagcttaattaataaagcaaggcactgaaaatgccaagatgagtcgcacgactccataaacataaaggtttggtcctagccttcctattagtttttagtagacttacacatgcaagcctccacgccccagtgagaatgcccttaaaatcaccagtgatctaaaggagcaggtatcaagcacactcttaagtagctcataacaccttgctaagccacacccccacgggatacagcagtgataaaaattaagccataaacgaaagtttgactaagccatactaaatagggttggtaaatttcgtgccagccaccgcggtcatacgattaacccaaactaataggcctacggcgtaaagcgtgttcaagatactcttacactaaagttaaaacttaactaagccgtaaaaagctacagttatcataaaataaaccacgaaagtgactttataataatctgactacacgatagctaagacccaaactgggattagataccccactatgcttagccctaaacatagataattttacaacaaaataattcgccagaggactactagcaatagcttaaaactcaaaggacttggcggtgctttatatccctctagaggagcctgttctataatcgataaaccccgataaacctcaccacctttcgctaattcagtctatataccgccatcttcagcaaaccctcaaaaggtagaacagtaagcacaatcattttacataaaaaagttaggtcaaggtgtaacttatgaggtgggaagaaatgggctacattttctancccaagaacatttcacgaatgtttttatgaaattaaaaactgaaggaggatttagtagtaaattaagaatagagagcttaattgaatagggccatgaagcacgcacacaccgcccgtcaccctcctcaagtaataagacacaaccataaccatattaacttaactaaaacacaagaggagacaagtcgtaacaaggtaagcataccggaaggtgtgcttggattaatcaaagtgtagcttaactaaagcgtctggcctacacccagaagatttcattacttatggccactttgaacaaaagctagcccaactaaccccaaacttaagtattacagacacataaaataaaacatttagttaaacaataaaagtataggagatagaaattttanattggagcgatagagatagtaccgtaagggaatgatgaaagacatcttaacagtattaaacagcaaagattaccccttctaccttttgcataatgaactagccagaaataacttaacaaagagaacttaagctaagctccccgaaaccagacgagctacccataaacaatctaaaaggatcaactcatctatgtagcaaaatagtgagaagatttgtgggtagaggtgaaaagcctaacgagcctggtgatagctggttacccacaaacagaattttagttcaactttaaatttaccnnnnnnnnnnnnnnnnnnnnnnnnnnnnnnnnnnnnnnnnnnnnnnnggtannnnnnnntagaatcaggatacaacctttattagagagtatatactaatatcaccatagttggcttaaaagcagccaccaattgagaaagcgttccagctcaacaaacaatataacttaatcccaaccatactacatcaactcctaattatanccccctgggtcattctatttaagtatagaagcaataatgctagtatgagtaacaagaaccattttctccccgcataagcttatatcaggaacggatagaccactgatagttaacaatctgataatatcaacccaaaaatgaaatacttatccaccccattgttaacccaacacaggtatgcattcaaggaaagattaaaaggagtaaaaggaactcggcaaacacaaaccccgcctgtttaccaaaaacatcacctccagcatttctagtattggaggcactgcctgcccggtgacacttgtttaacggccgcggtatcctgaccgtgcaaaggtagcataatcatttgttctctaaatagggacttgtatgaatggccacacgagggtttaactgtctcttactcccaatcagtgaaattgaccttcccgtgaagaggcgggaataccacaataagacgagaagaccctatggagctttaattaactaacccaaacttatggatactagatacctacaaggcataacataacaccattattatgggttagcaatttaggttggggtgacctcggaatataaaaaaactcccgagtgattaaaatttagacccacaagtcaaaatacaacatcacttattgatccaataatttttgatcaacggaacaagttaccctagggataacagcgcaatcctattcaagagtccatatcgacaatagggtttacgacctcgatgttggatcaggacatcctaatggtgcagcagctattaagggttcgtttgttcaacgattaaagtcctacgtgatctgagttcagaccggagtaatccaggtcggtttctatctattatacaacctcccccagtacgaaaggacaagggatgtaaggcctacctcacagaggcgccttaaaactaatagatgaagtcaactcaatctaaccagtttatctcctcataagcccgagaaaaggggctttgttagggtggcagagcccggtaactgcgtaaaacttaaacctttactatcagaggttcaattcctctccctaacaaaatgttctttatcaacattatctctcttattatcccaatccttcttgccgtagccttcctcaccctcgttgaacgaaaagtcttaggctatatacaacttcgaaaaggacctaatattgtaggcccctacggcctccttcaaccaatcgcagacgcagtaaaactcttcacaaaagaacctctacgaccacttacatcctctatatcaatattcattctagcccccattctagctctatcactagccctaactatgtgaattcccctcccaataccctacccactcattaatataaacttgggagtcctattcatactagcaatatcaagcctcgccgtgtactccatcctctgatcaggatgagcctcaaactccaaatacgccctaatcggagcccttcgagcagtagctcaaacaatctcatatgaagtaacgctagcaattattctcctatcagtcctcctaataaacgggtcatttacactatccacgctaattattacccaagaacatatatgattaatctttccggcctgacccctagccatgatatgattcatctctaccctagcagaaactaatcgagcccccttcgacttaactgaaggagaatccgaactagtctctggatttaacgtagagtatgcagcaggtccttttgccctattctttctagcagagtacgcaaatattattataataaacatcctcacaacaattctattcttcggcgcattccacaacccattcataccagaactctactctattaacttcactataaaaaccctcttattaaccatctgcttcctatgaattcgagcatcataccctcgattccgctacgatcaattaatacacttattatgaaaaaattttctgcccttaactttagccctatgcatatgacatgttgccttacccattatcaccgcaagtatcccaccccaaacataagaaatatgtctgataaaagagttactttgatagagtaaataatagaggtttaaatcctcttatttctagaataataggcttcgaacctaatcttaagaattcaaagatcttcgtgctaccaaacttacactatattctacagtaaggtcagctaaattaagctatcgggcccataccccgaaaatgttggtttatacccttcccgtactaataaaaccccctattctcattatcatcatagcaactatcatgacaggaaccataatcgtcatactaagctcgcactgattactgatctgaattggattcgaaataaacatgctagccatcatccctattctcataaaaaagtacaatccacgagccatagaggcctctacaaaatattttcttacacaagctacagcctcaatattactaataataggagtcactatcaacctcctttactccggccaatgggtaatctcaaaaatctcaaaccccatcgcatccatcatgataaccactgccctaacaataaaactaggcctatctccattccacttctgagttcccgaagtaacacagggaattacgctcatatcaggaataatcctactaacatgacaaaaaatcgcacctatatccatcctatatcaaatctctccatcaattaacactaaccttcttatactaatagcccttacatccgttctagtaggaggctgaggcggactaaatcaaactcaactacgaaaaatcatagcatactcctccattgcccacataggctgaatagccgctatcattactnnnnnnnnnnnnnnnnnnnnnnnnnnnnnnnnnnnnnnnnnnnnnnnnnnnnnnnnnnnnntcatactatttatattaaactcatccaccacgaccctatctttatcccacatatgaaacaaatttcccctaatcacttccataatcttaatcttaannnnnnnnnnnnnnnnnnnnnnnnnnnnnnnnggcttcatccccaaatgaataattattcaagaattaacgaaaaataacataattattattccaacactaatggctatcaccgctctacttaacttatatttctacctgcgactcacatatagcaccgcacttaccatatttccatccacaaacaacataaaaataaaatgacagttcgaatacacaaaaaaggcaaccctattaccccccttaattattacctcaactatactactcccactaacacctatattatcagtcttggactaggagtttaggttagaccagaccaagagccttcaaagctctaagcaagtgctatacacttaacccctgatcaaatcacctctaagggctgcaagaatctatcttacatcaattgaatgcaaatcaaacactttaattaagctaagccctccctagattggtgagcttctacctcacgaaattttagttaacagctaaataccctagtaactggcttcaatctaccttctcccgccgcgtagaaaaaaaaggcgggangaagccccggcggcgtctaggctgcttctttgaatttgcaattcaatatgaaaattcaccacggagcttggcaaaaagaggacttaaacccctatctttagatttacagtctaatgcttttatcagccattttacctatgttcattaaccgatgattgttctccactaatcacaaggatattggtactttatacttactatttggagcatgagccggtatagtaggcactgccttgagcctcctcatccgagccgaactaggtcagcccggtactttactaggtgacgatcaaatttataatgtcatcgtaaccgcccatgctttcgtaataatcttcttcatagtcatgcccatcataattgggggctttggaaactgactagtgccgttaataattggtgctccggacatggcattcccccgaataaataacatgagcttctgactccttcctccatcctttcttctactattagcatcttctatggtagaagcaggtgcaggaacgggatgaaccgtataccccccactggctggcaatctggcccatgcaggagcatccgttgaccttacaattttctccttacacttagccggagtctcttctattttaggggcaattaatttcatcactactattatcaacataaaaccccctgcaatatcccagtatcaaactcccctgtttgtatgatcagtactaattacagcagttctactcttactatccctgcctgtactggctgctggaattacaatacttttaacagaccggaatcttaatacaacattttttgatcccgctggaggaggagaccctatcctatatcaacacctattctgattcttcgggcatcctgaagtttacattcttatcctgcccggattcggaataatttctcacattgtcacttactactcagggaaaaaagagcctttcggttatataggaatagtatgagcaataatatctattgggtttttaggctttatcgtatgagctcaccatatgtttaccgtaggaatagatgtagacacacgagcgtactttacgtccgccactataattatcgctattccaacgggagtaaaagtatttagttgactggcaacacttcatggaggcaatattaaatgatctccagctatgctatgagctttagggtttattttcttatttacagtaggcgggttaacaggtattgtcctagctaattcgtccttagacatcgttcttcatgatacatattatgttgtagctcattttcactatgtactttcaataggagcagtttttgccattatgggaggatttgcccactgattccctttattctcaggttatactcttaacgatacttgagcaaagattcactttacaattatgtttgtgggagtaaatataactttcttccctcaacatttcctaggtttatctggaatacctcgtcgatactctgactacccagatgcatatactacctgaaataccgtctcctctataggatcgtttatctcgcttacagcggtgatgcttataatttttatgatctgggaagcctttgcatccaaacgagaagttgctatagtagaacttactacaactaacattgagtgactacatggatgtccccctccataccacacgttcgaagaacctacatatgtgatccaaaaataagaaaggaaggaatcgaaccccctaaaattggtttcaagccaatgtcataaccattatgtctttctcaatcaggaggtattagtaaaacattacatgactttgtcaaagttaaattataggtgaaacccctatatatctctatggcgtacccatttcaactcggattacaggacgcaacctcccctattatagaggagctacttcattttcatgaccatacactaataattgtattcttaatcagttctttagttctctatatcatttcactaatattgactacaaaattaacccatacaagcacaatagacgcacaagaagtggaaacagtatgaaccattctacccgccattatcctaatcctaatcgctctaccttccctccgaatcctttatataatggacgaaattaataacccctctttaaccgtgaaaacaataggccaccaatgatactgaagctatgaatatactgactatgaagacttaaactttgactcctacataatcccaacacaagaattaaagccaggagaactccgactattagaagtagacaaccgagttgtcctcccaatagaaataaccatccgaatacttatctcttcagaagacgttttgcattcatgagccgttccatcactaggtctaaaaactgacgctattccaggacgactaaaccaaaccacccttatagccatacgaccaggactgtactatggccagtgctctgaaatctgcggatctaaccacagctttatacccattgttcttgaaatagtccccctatcttactttgagacctgatctgccttaatagtataacctagactagatctactcattaagaagctataaagcattaaccttttaagttaaagactgggagttttaacctctccttaatgaaatgccacagctagatacatccacctgatttattataatcttttcaatatttctcaccctcttcatcctatttcaactaaaaatttcaaatcactactacccagaaaacccgataaccaaatctgctaaaattgctggtcaacataatccttgagaaaacaaatgaacgaaaatctattcgcttctttcgctgccccctcaataataggtctccctattgtggtactgatcgtcatattcccttccattttattcccaacacccagtcgcctaatcaataatcggttaatctccattcagcaatgactaattcaactaacatcaaaacaaatactagcaattcataaccaaaagggacgaacctgagctctcatacttatatcactaattctatttattggctcaactaatctacttggactactacctcactcatttacgcccacaacacaactctctataaacctcggaatagcaatccccctatgagcagggacagtaattaccggtttccgctataagaccaaagcatccttagcacactttctaccccaaggcacccctcttcccctaattccaatactagtagtcatcgaaactattagtctatttattcaacccatagctctagccgttcgattaaccgccaatattactgcaggacacctcctaatccatttgattggaggggctaccttagctcttatcaatattagcgcgaccacagcttttatcacttttattattctaatcctacttacgatcctagaatttgctgttgccttaattcaagcctatgtttttaccttactagtgagtctatacttacatgacaacacctaatgacccaccaaactcacgcttaccacatagtcaacccaagcccatgaccgctgacaggagccctttctgccctccttataacatcgggtcttatcatatgatttcactataactcgatatccctacttacattaggattcacaaccaacctgttaaccatataccagtgatgacgagatgtgatccgagaaggcacattccaaggacatcatacccctattgtacaaaaaggactacgatacggaatagttctttttatcgtatcagaagtatttttctttgcaggcttcttctgagccttttaccactccagcctagcccctactcctgaacttgggggttgctggcctcctaccggcattattcctcttaacccattagaagtgcctctactcaacacctcagtcctcctagcctccggagtatctattacttgagcccatcatagtttaatagaaggtaatcgcaaacatatacttcaagccttattcattacaatctccttaggcgtatattttacgctattacaggcctccgaatactatgagacatcttttacaatctccgatggggtatacggatctaccttttttatagccactggatttcacggattacacgtaattattggctctacattcctcatcgtgtgcttcctccgacagctatactaccacttcacatcaaaccaccacttcggatttgaagccgctgcatgatattgacactttgttgatgtagtctggctattcttgtatgtatctatttattgatgaggatcctatttctttagtataactagtacaattgacttccaatcagttagctccagatcaacctggaaagaagtaataaacgttatattaactttgataactaatgtaaccctagcatccttacttgtactaatcgcattctgacttccccagctaaatatctatacagacaagacaagcccctacgaatgtggttttgaccccatgggatctgctcgcctacctttctctataaaatttttcctagttgccatcacatttctgcttttcgacctagaaattgcactcctactcccacttccctgagcgtcacaaaccaacaagctaacaacaatacttatcatagcactcctactaatctccctcctagctgcgagcctagcgtatgaatggaccgaaaaggggctagaatgaaccgaatatgataattagtttaagccaaaaaacaaatgatttcgactcattagattatgatttatctcataattatcanntgtccatagtatatattaatatctttctggcattcattctttctctaataggtatacttgtttatcgatcacacctaatatcatcgctactatgcttagagggcataatattatcactatttgtaataatatctgtaactattctcaacaatcacctcacattagccagcatgataccaatcgtactactagtatttgctgcctgcgaagcagcattaggactatctctactagttatagtatctaacacctacgggactgattacgtacaaaacctaaaccttttacaatgctaaaaattatcatccctactatcatactaatcccccttacatgaatatcaaagcctaacataatctgaattaacacgacaacatatggtttgctaatcagcttaatcagcttattctacctaaaccaaccaaatgataatacattgaactcctccttaatatttttctctgattccctatcggcaccactattagcacttacaacatgacttctgccccttatacttatagcaagtcaacaccatttatcaaaagaacccttaactcgaaaaaaactatatatttcaatactaattcttctccaattgttcctaattataactttcactgcctctgaactcatcttcttttacatnctatttgaagcaacactgattccgaccctgatcnnnattacccgatgaggaaatcaaactgaacgactaaacgcaggactctacttcttatttnnnnnnnnnnnnngatccctcccactcctagtagctctcctttatatccacaatttcatgggctccctaaattttctcataattcaatactgaatccagcctctgccaaactcctgatctaatattttcctatgactggcatgcataatagcattcatagtaaagatacctctatacggcctccacttgtgactaccaaaagcacacgtagaggcccctattgccggctccatagtacttgccgctgtactcctaaaactaggannnnntggcatgatacgaattacaaccctactaaatcccctgaccaatttcatagcataccccttcataatattatctctatgaggcataatcataacaagctctatctgtctccgtcaaacagatctaaaatccctaattgcatactcctcagttagtcatatggcactggttatcgtagcggttcttattcaaacaccatgaagttatataggtgcaacagctctaataattgcccatggtttaacatcctcaatactattctgcttagccaactccaattacgaacgaatccatagccgtactataattctcgcacgaggacttcaaactctccttcccctaatagcagcctgatgactattagcaagcctcacaaatctggctctccctccaacaattaatcttatcggagaactatttgtagtgatatcctcattctcatgatccaacattactattatcctaataggaattaacattaccatcacnnnnnnnnactcactttatatattaatcaccacacaacgtggtaaatattcccaccatatcaaaaatatcaaaccatcattcacacgagaaaatgccctaatgaccttgcacctactgcccctactcctcctatcccttaaccctaaaattattctcggtcccatctactgtaggcatagtttaacaaaaacattagattgtgagtctaacaataaaagctcaaacctttttgcttaccgaaaaagtactgcaagaactgctaattcatgctcccatgcataagaacatggctttttcaacttttataggatagaagtaatccgttggtcttaggaaccaaaaaattggtgcaactccagataaaagtaataaatatattttcttcatgcataatcacagccctagnnnnnnnnnnnnnnnccannnnnnnnncctcnnnnnnnnnnnnnnnnnnnnnnnnnnncccatactatgtaaaaaccgctacttcttacgcgttcataattagcataattcccacaataatattcatctactcaggacaggaaacaattatttcaaactggcattgaataacaatccaaactataaaactatccatgagtttcaaattagactacttctcaataatctttgtacctgtagccctttttgtcacgtggtctatcatagaattctctatatgatatatacactccgatccttacattaaccggtttttcaagtaccttctcttattcctcatcactataatagtcctagttaccgcaaacaacatattccaactattcattggttgagaaggagttggcattatatcattcctacttattggatgatggtacggccgaaccgatgcaaatacagccgccctacaagccgtcctctacaaccgtattggagatgtaggcttcattataaccatagcatgatttctactaaacttaaacacatgagaccttcaacaaatcttcattacgacaaacgataattttaatctgccactacttggcctactactagcagctaccggtaaatctgctcaattcggcctacatccctgactcccctcagccatagaaggccccactcctgtatcagccctacttcactcaagcacaatagttgtagcaggagtatttcttcttatccgctttcatccactaatagagcataaccaaactattcaaaccctcactttatgcttaggggccattactacactatttaccgcaatctgcgctcttacacagaatgatatcaaaaaaattgtagcgttctctacctcaagccaactaggcctaataatagtaacaattggcattaaccagccctacttagccttcttacacatctgcactcacgcattttttaaagccatactattcatatgctcagggtcaattatccacagcctaaacgatgaacaagacattcgaaaaatgggtggcctatttaaagtccttcccttcaccacaacctcccttattatcggaagcctcgcattaacaggcatgcctttccttacaggattctactccaaagacctgatcatcgagtccgctaacacgtcgaataccaacgcctgagccctcttaattacactcgttgccacatccctaaccgctgcctacagcacccgaattatattctttgctctactaggccagccccgcttctcccctataatccttatcaacgagaataatcctctcctaattaactctattaaacgactccttatcggaagtgtatttgcagggtatattatctcccacagcatcacacccactaccatcccacagataactatgcctcattatctaaaaatgacagcccttgcagtaaccatcttgggtttcatcctggcactagaactaaaccttaccacacaaggactcaaatttaactatccttctaattactttaaattctccagcctccttggctactatccaaccattatgcaccgcctcacacctaaaacaagtttaaccattagccagaaatcagcatctatacttctggactccatctgactagaaaacatcctacccaaatcaatctcatatttccaaataaaatcttctacccttatttcaaatcaaaaaggtctcatcaaactctatttcctatcgttcatactaactataatcctcagtctactaatccttaattaccacgggtaacttccatgataaccaacacaccaattaataatgatcagcctgtaacaaccaccaaccaagttccataactgtacagagccgcaatacccatagcctcttcactaaaaaatccagagtcccccgtatcatagatcactcaatcccctattccattaaactttaatactacctccacctcgtcatccttcaaaatatagcaagcagtcaacaattcagacaacaaaccagtaataaaagccgctagaacagccttatttgaaactcacacctcagggtattgctcagtagccatagcagttgtataaccaaatactactaatataccccccaaataaattaaaaatactatcaaccctaaaaaagaacccccaaaattcagaacaatcgcacaaccaatcccaccgctaataattagcacaagcccaccataaataggagatggtttagtggcaaaacccacaaaactcatcacaaaaacgatacttaaaataaatacaatgtatgttatcattattcctacatggaatttaaccatgactaatgacatgaaaaatcatcgttgtatttcaactataagaacattaatgaccaacattcgaaaaacccacccactagccaaaattgttaataactcattcattgacctcccagcgccgtctaacatctctgcttgatggaacttcggatccttactaggagtatgcttgattctacagattctaacaggtttattcttagctatgcactatacatcggacacagccacagctttttcatcagtcacccacatctgccgagacgttaactacggctgaattatccgctatatgcacgcaaatggcgcttccatattctttatctgcctattcctacatgtaggacgaggcctatattacggatcctatgtattcatagaaacatgaaacattggaattgtactattattcgcaaccatagccacagcattcatgggctatgtactaccatgaggacaaatatcattttgaggggcaactgtaatcactaatcttctctctgccatcccttacatcggaactgacttagtagaatggatctgaggcggcttctcagtggacaaagcaaccctaacacgattctttgcattccatttcatcctccctttcatcatcgcagctctagcaatagtacacctcctatttctacacgaaaccggatccaacaacccttcaggaatcacatcagactcagacaaaattccatttcacccttactacacaatcaaggatatcctaggagccttactcctactcctaatcctaatatcactagttttattttcacctgacctattaggagacccagataactacacccctgcaaaccccctaaacacccctccacatattaaacctgagtgatattttctattcgcctatgctatcctacgatccattcctaataaattaggaggtgtactcgccctagtattctccatcctaatcttggcattcattccactcctccacacatctaagcaacgcagcataatattccggccccttagccaatgcctattctgacttttagtcgccgatcttctcactttaacatgaattggaggacaaccagttgaacaccctttcatcattatcggacaagtcgcttcaatcttatatttcaccatcttattgatcctaataccaacagttagcgttatcgaaaacaaccttctaaaatgaagagtctttgtagtataatcattaccttggtcttgtaaaccaaaaatggagagtaaccgccctccctaagactcaaggaagaagctcttgctccaccatcagcacccaaagctgaaattcttcttaaactattccctg
>Ms25
gttaatgtagcttaattaataaagcaaggcactgaaaatgccaagatgagtcgcacgactccataaacacaaaggtttggtcctagccttcctattagtttttagtagacttacacatgcaagcctccacgccccagtgagaatgcccttaaaatcaccagtgatctaaaggagcaggtatcaagcacactcttaagtagctcataacaccttgctaagccacacccccacgggatacagcagtgataaaaattaagccataaacgaaagtttgactaagccatactaaatagggttggtaaatttcgtgccagccaccgcggtcatacgattaacccaaactaataggcctacggcgtaaagcgtgttcaagatgcttttgcactaaagttaaaacttaactaagccgtaaaaagctgcagttaccataaaataaaccacgaaagtgactttataataatctgactacacgatagctaagacccaaactgggattagataccccactatgcttagccctaaacatagataattttacaacaaaataattcgccagaggactactagcaatagcttaaaactcaaaggacttggcggtgctttatacccctctagaggagcctgttctataatcgataaaccccgataaacctcaccacctttcgctaattcagtctatataccgccatcttcagcaaaccctcaaaaggtagaacagtaagcacaatcattttacataaaaaagttaggtcaaggtgtaacttataaggtgggaagaaatgggctacattttctancccaagaacatttcacgaatgtttttatgaaattaaaaactgaaggaggatttagtagtaaattaagaatagagagcttaattgaatagggccatgaagcacgcacacaccgcccgtcaccctcctcaagtaataagacacaaccataatcatattaacttaactaaaacacaagaggagacaagtcgtaacaaggtaagcataccggaaggtgtgcttggattaatcaaagtgtagcttaactaaagcgtctggcctacacccagaagatttcattacttatggccactttgaacaaaagctagcccaactaaccccaaacttaagtattacagacatataaaataaaacatttagttaaacaataaaagtataggagatagaaattttanattggagcgatagagatagtaccgtaagggaatgatgaaagacatcttaacagtattaaacagcaaagattaccccttctaccttttgcataatgaactagccagaaacaacttaacaaagagaacttaagctaagctccccgaaaccagacgagctacccataaacaatctaaaaggatcaactcatctatgtagcaaaatagtgagaagatttgtgggtagaggtgaaaagcctaacgagcctggtgatagctggttacccacaaacagaattttagttcaactttaaatttacctnaaaaaaaataaaattttaatgtaaatttaaaatatagtctaagaaggtacagcttcttagaatcaggatacaacctttattagagagtatatactaataccaccatagttggcttaaaagcagccaccaattgagaaagcgttccagctcaacaaacaatataacttaatcccaaccatactatatcaactcctaattatanccccctgggtcattctatttaagtatagaagcaataatgctagtatgagtaacaagaaccattttctccccgcataagcttatatcaggaacggataaaccactgatagttaacaatctgataatatcaacccaaaaatgaaatacttatccaccccattgttaacccaacacaggtatgcatttaaggaaagattaaaaggagtaaaaggaactcggcaaacacaaaccccgcctgtttaccaaaaacatcacctccagcatttctagtattggaggcactgcctgcccggtgacacttgtttaacggccgcggtatcctgaccgtgcaaaggtagcataatcatttgttctctaaatagggacttgtatgaatggccacacgagggtttaactgtctcttactcccaatcagtgaaattgaccttcccgtgaagaggcgggaataccacaataagacgagaagaccctatggagctttaattaactaacccaaacttatgggtactaaacacctacaaggcataacataacaccattattatgggttagcaatttaggttggggtgacctcggaatataaaaaaactcccgagtgattaaaatttagacccacaagtcaaaatacaacatcacttattgatccaataatttttgatcaacggaacaagttaccctagggataacagcgcaatcctattcaagagtccatatcgacaatagggtttacgacctcgatgttggatcaggacatcctaatggtgcagcagctattaagggttcgtttgttcaacgattaaagtcctacgtgatctgagttcagaccggagtaatccaggtcggtttctatctattatacaacctcccccagtacgaaaggacaagggatgtaaggcctacctcgcagaggcgccttaaaaccaatagatgaagtcaactcaatctaaccagtttatctcctcataagcccaagaaaaggggctttgttagggtggcagagcccggtaactgcataaaacttaaacctttactatcagaggttcaattcctctccctaacaaaatgttctttatcaacattatctctcttattatcccaatccttcttgccgtagccttccttaccctcgttgaacgaaaagtcttaggctacatacaacttcgaaaagggcctaatattgtaggcccctacggcctccttcaaccaatcgcagacgcagtaaaactcttcacaaaagaacctctacgaccacttacatcctctatatcaatattcattctagcccctattctagctctatcactagccctaactatgtgaattcccctcccaataccctacccactcattaatataaacttgggagtcctattcatactagcaatatcaagcctcgccgtgtactccatcctctgatcaggatgagcctcaaactccaaatacgccctaatcggagcccttcgagcagtagctcaaacaatctcatatgaagtaacgctagcaattattctcctatcagtcctcctaataaacgggtcatttacactatccacgctaattattacccaagaacatatatgattaatccttccggcctgacccctagccatgatatggttcatctctaccctggcagaaactaatcgagctcccttcgacttaactgaaggagaatccgaactagtctctggatttaacgtagaatatgcagcaggtccttttgccctattctttctagcagagtacgcaaatattattataataaacatcctcacaacaattctattcttcggtgcattccacaacccattcataccagaactctactctattaacttcactataaaaaccctcttattaaccatctgcttcctatgaattcgagcatcataccctcgattccgctacgatcaattgatacacttattatgaaaaaattttctgcccttaactttagccctatgcatatgacatgttgccttacccattatcaccgcaagtatcccaccccaaacataagaaatatgtctgataaaagagttactttgatagagtaaataatagaggtttaaatcctcttatttctagaataataggcttcgaacctaatcttaagaattcaaagatcttcgtgctaccaaacttacactatattctacagtaaggtcagctaaattaagctatcgggcccataccccgaaaatgttggtttatacccttcccgtactaataaaaccccctattctcattatcattatagcaactatcatgacaggaaccataatcgtcatactaagctcgcactgattactgatctgaattggattcgaaataaacatgctagccatcatccctattctcataaaaaagtacaatccacgagccatagaggcctccacaaaatattttcttacacaagctaccgcctcaatattactaataataggagtcactatcaacctcctttactccggccaatgggtaatctcaaaaatctcaaaccccatcgcatccatcatgataaccactgccctaacaataaaactaggcctatctccattccacttctgagttcccgaggtaacacagggaattacgctcatatcaggaataatcctactaacatgacaaaaaatcgcacctatatccatcctatatcaaatctctccatcaattaacaccaaccttcttatactaatagcccttgcgtccgttctagtaggaggctgaggcggactaaatcaaactcaactacgaaaaatcatagcatactcctccattgcccacataggctgaatagccgctatcattacttacaaccctacaataataattctaaacttaactttatatattctaataacactatctaccttcatactatttatattaaactcatccaccacgaccttatctttatcccacatatgaaataaatttcccctaatcacttccataatcttaatcttaatactatccctaggaggactacccccattatctggcttcatccccaaatgaataattattcaagaattaacaaaaaataacataattattattccaacactaatggctatcaccgctctacttaacttatatttctacctgcgactcacatatagcaccgcacttaccatatttccatccacaaacaacataaaaataaaatgacagttcgaatacacaaaaaaggcaaccctattaccccccttaattattacctcaactatactactcccactaacacctatattatcagtcttggactaggagtttaggttagaccagaccaagagccttcaaagctctaagcaagtgctatacacttaacccctgaccgaatcacctctaagggctgcaagaatctatcttacatcaattgaatgcaaatcaaacactttaattaagctaagccctccctagattggtgagcttctacctcacgaaattttagttaacagctaaataccctagtaactggcttcaatctaccttctcccgccgcgtaggaaaaaaaggcgggangaagccccggcggcgtctaggctgcttctttgaatttgcaattcaatatgaaaattcaccacggagcttggcaaaaagaggacttaaacccctatctttagatttacagtctaatgcttttatcagccattttacctatgttcattaaccgatgattgttctccactaatcacaaggatattggtactttatacttactatttggagcatgagccggtatagtaggcactgccttgagcctcctcatccgagccgaactaggtcagcccggtactttactaggtgacgatcaaatttataatgtcatcgtaaccgcccatgctttcgtaataatcttcttcatagtcatgcccatcataattgggggctttggaaactgactagtgccattaataattggtgctccggacatggcattcccccggataaataacatgagcttctgactccttcctccatcctttcttctactattagcatcttctatggtagaagcaggtgcaggaacggggtgaaccgtataccccccactggctggcaatctggcccatgcaggagcatccgttgaccttacaattttctccttacacttagccggagtctcttctattttaggggcaattaatttcatcactactattatcaacataaaaccccctgcaatatcccagtatcaaactcccttgtttgtatgatcagtactaattacagcagttctactcttactatccctgcctgtactagctgctggaattacaatacttttaacagaccggaatcttaatacaacattttttgatcccgctggaggaggagaccctatcctatatcaacacctattctgattcttcgggcatcctgaagtttacattcttatcctgcccggattcggaataatttctcacattgtcacttactactcagggaaaaaagagcctttcggctatataggaatagtatgagcaataatatctattgggtttttgggctttatcgtatgagctcaccatatgtttaccgtaggaatagatgtagacacacgagcatactttacatctgccactataattatcgctattccaacgggagtaaaagtatttagttgactggcaacacttcatggaggcaatattaaatgatctccagctatgctatgagctttagggtttattttcttatttacagtaggcgggttaacaggtattgtcctagctaattcgtccttagacatcgttctgcatgatacatattatgttgtagctcattttcactatgtgctttcaataggagcagtttttgccattatgggaggatttgcccactgattccctttattctcaggttatactcttaacgatacttgagcaaaaattcactttacaattatgtttgtgggagtaaatataactttcttccctcaacatttcctaggtttatctggaatacctcgtcgatactctgattacccagatgcatatactacctgaaataccgtctcctctataggatcgtttatctcgcttacagcggtgatgcttatagtttttatgatctgggaagcctttgcatccaaacgagaagtcgctatagtagaacttactacaactaatattgagtgactacatggatgtccccctccatatcacacgttcgaagaacctacatatgtgatccaaaaataagaaaggaaggaatcgaaccccctaaaattggtttcaagccaatgtcataaccattatgtctttctcaatcaggaggtattagtaaaacattacatgactttgtcaaagttaaattataggtgaaacccctatatatctctatggcgtacccatttcaactcggattacaggacgcaacctcccctattatagaggagctacttcattttcatgaccatacactaataattgtattcttaattagttctttagttctctacatcatttcactaatattgactacaaaattaacccatacaagcacaatagacgcacaagaagtggaaacagtatgaactattctacccgccattatcctaatcctaatcgctctgccttccctccgaatcctttacataatggacgaaattaataacccctctttaaccgtgaagacaataggccaccaatgatactgaagctatgaatatactgactatgaagacttaaactttgactcctacataatcccaacacaagaattaaagccaggagaactccgactattagaagtagacaaccgagttgtcctcccaatagaaataaccatccgaatacttatctcttcagaagacgttttgcattcatgagccgttccatcactaggtctaaaaactgacgctattccaggacgactaaaccaaaccacccttatagccgtacgaccaggactgtattatggccagtgctctgaaatctgcggatctaaccacagctttatgcccattgttcttgaaatagtccccctatcttactttgagacctgatctgccttaatagtataacctagactagatttactcattaagaagctataaagcattaaccttttaagttaaagactgggagttttaacctctccttaatgaaatgccacagctagatacatccacctgatttattataatcttttcaatatttctcaccctcttcattctatttcaactaaaaatttcaaatcactactacccagaaaacccgataaccaaatctgctaaaattactggtcaacataagccttgagaaaacaaatgaacgaaaatttattcgcttctttcgctgccccctcaataataggtcttcctattgtggtactgatcgtcatattcccttccattttattcccagcacccagtcgcctaatcaataatcggttaatctccattcagcaatgactaattcgactaacatcaaaacaaatactagcaattcataaccaaaagggacgaacctgagctctcatacttatatcactaattctatttattggctcaactaatctacttggactactacctcactcatttacgcccacaacacagctctctataaacctcggaatagcaatccccctatgagcagggacagtaattaccggtttccgctataagaccaaagcatccttagcacactttctaccccaaggcacccctcttcccctaattccaatactagtaatcatcgaaactattagtctatttattcaacccatagctctagccgttcgattaaccgccaatattactgcaggacacctcctaatccatttgattggaggggctaccttggctcttatcaatattagtgcggccacagcttttatcacttttattattttaatcctacttacgattctagaatttgctgttgccttaattcaagcctatgtttttaccttactagtgagtctatacttacatgacaacacttaatgacccaccaaactcacgcttaccatatagtcaacccaagcccatgaccgctgacaggagccctttctgccctccttataacatcgggtcttatcatatgatttcactataactcgatatccctacttacactaggattcacaaccaacctgttaaccatataccagtgatgacgagatgtgatccgagaaggcacattccaaggacatcatacccctattgtacaaaaagggctacggtacgggatagttcttttcattgtatcagaagtatttttctttgcaggcttcttctgagccttttaccattccagcctagcccctactcctgaacttgggggttgctggcctcctaccggcattattcctcttaacccattagaagtgcctctactcaacacctcagtcctcctagcctccggagtatctattacttgagcccatcatagtttaatagaaggtaatcgcaaacatatacttcaagccttattcattacaatctccttaggcgtatattttacgctattacaggcctccgaatattatgagacatcttttacaatctccgatggggtatacggatctaccttttttatagccactggatttcacggattacacgtaattattggctctacattcctcatcgtgtgcttcctccgacaactacactaccacttcacatcaaaccaccacttcggatttgaagccgctgcatgatactgacactttgttgatgtagtctggctattcttgtatgtatctatttattgatgaggatcctatttctttagtataactagtacaattgacttccaatcagttagctccagatcaacctggaaagaagtaataaacgtaatattaactttgataactaatgtaaccctagcatccttacttgtactaatcgcattctgacttccccagctaaatatctatacagacaagacaagcccctacgaatgtggttttgaccccatgggatctgctcgcctacctttctctataaaatttttcctagttgccatcacatttctgcttttcgacctagaaattgcactcctactcccacttccctgagcgtcacaaaccaacaagctaacaacaatacttatcatagcactcctactaatctccctcctagctgcgagcctagcgtatgaatggaccgaaaaggggctagaatgaaccgaatatgataattagtttaagccnnaaaacaaatgatttcgactcattagattatgatttatctcataattatcatatgtccatagtatatattaatatctttctggcattcattctttctctaataggtatacttatttatcgatcacacctaatatcatcgctactatgcttagagggcataatattatcactatttgtaataatatctgtaactattctcaacaatcacctcacattagccagcatgataccaatcgtactactagtatttgctgcctgcgaagcagcattaggactatctctactagttatagtatctaacacctacgggactgattacgtacaaaacctaaaccttttacaatgctaaaaattatcatccctactatcatactaatcccccttacatggatatcaaagcctaacataatctgaattaacacgacaacatatggtttgctaatcagcttaatcagcttactctacctaaatcaaccaaatgataatacattgaactcctccttaatatttttctctgattccctatcagcaccactattagctcttacaacatgacttctgccccttatacttatagcgagtcaacaccatttatcaaaagaacccttaactcgaaaaaaactatatatttcaatactaattcttctccagttgttcctaattataaccttcactgcctctgaactcatcttcttttatatcctatttgaagcaacactaattccgaccctggtcattattacccgatgaggaaatcaaactgaacgactaaacgcagggctctacttcttattttatactttaataggatccctcccactcctagtagctctcctttatatccacaatttcatgggctccctaaattttctcatagttcaatactgaattcagcctctgccaaactcctgatctaacattttcttatgactggcatgcataatagcattcatagtaaagatacctctatacggcctccacttgtgactaccaaaagcacacgtagaggcccctattgccggctccatagtacttgccgctgtactcctaaaactaggaggctatggtatgatacgaattacaaccctactaaatcccctgaccaacttcatagcgtaccccttcataatattatctctatgaggcataatcataacaagctctatctgtctccgtcaaacagatctaaaatccctaattgcatactcctcagttagtcatatggcactggttatcgtagcggttcttattcaaacaccatgaagttatataggtgcaacagccctaataattgcccatggtttaacatcctcaatactattctgcttagccaactccaattacgaacgaatccatagccgtactataattctcgcacgaggacttcaaaccctccttcccctaatagcagcctgatgactattagcaagcctcacaaatctggctctccctccaacaattaatcttatcggagaactatttgtagtgatgtcctcattctcatgatccaacattactattatcctaataggaattaacattaccatcaccgccctatactcactttatatattaatcaccacacaacgtggtaaatattctcaccatatcaaagatattaaaccatcattcacacgagaaaatgccctaatgaccttgcacctactgcccctactcctcctatcccttaaccctaaaattattctcggtcccatctactgtaagcatagtttaacaaaaacattagattgtgagtctaacaataaaagctcaaacctttttgcttaccgaaaaagtactgcaagaactgctaattcatgctcccatgtataagaacatggctttttcaacttttataggatagaagtaatccgttggtcttaggaaccaaaaaattggtgcaactccaaataaaagtaataaatatattttcttcatgcataatcacagccctagttattcttactttgcccatcattatatcctctactaaactttacaagaataagctatacccatactatgtaaaaaccgctacttcttacgcattcataattagcataattcccacaataatattcatccactcaggacaggaaacaattatttcaaactggcattgaataacaatccagactataaaactatccatgagtttcaaattagactacttctcaataatctttgtacctgtagccctttttgtcacgtggtctatcatagaattctctatatgatatatacactccgacccttacattaaccgatttttcaaataccttctcttattcctcattactataatagtcctggttaccgcaaacaacatattccaactattcattggctgagaaggagttggcattatatcattcctacttattggatgatggtacggccgaaccgatgcaaatacagccgccctacaagccgtcctctacaaccgtattggagatgtaggcttcattataaccatagcatgatttctattaaacttaaacacatgagaccttcaacaaatcttcattacgacaaacaataattttaatttgccgctacttggcctactactagcagctaccggtaaatctgctcaattcggcttacatccctgactcccctcagccatagaaggccccactcctgtatcagccctacttcactcaagcacgatagttgtagcaggagtatttcttcttatccgttttcatccactgatagagcataaccaaactattcaaaccctcactttatgcttaggggccattactacactatttaccgcaatctgcgctcttacacagaacgatatcaaaaaaattgtagcgttctctacctcaagccaactaggcctaataatagtaacaattggcattaaccaaccctacctagccttcttacacatctgcactcacgcattttttaaagccatactattcatatgctcagggtcaattatccacagcctaaacgatgaacaagacattcgaaaaatgggtggcctatttaaagtccttcccttcaccacaacctccctcattatcggaagcctcgcattaacaggcatgcctttccttacaggattctactccaaagacctgatcatcgagtccgctaacacgtcgaataccaacgcctgagccctcttaattacactcgttgccacatccctaaccgctgcctacagcacccgaattatattctttgctctactaggccagccccgcttctcccctataatccttatcaacgagaataatcctctcctaattaactctattaaacgactccttatcggaagtgtatttgcagggtatattatctcccacagcatcacacccactaccatcccacagataactatgcctcattatctaaaaatgacagcccttgcagtaaccatcttgggtttcatcctggcactagaactaaaccttaccatacaaggactcaaatttaattatccttctaattacttcaaattctccagcctccttggctactatccaaccattatgcaccgcctcgcacctaaaacaagtctaaccattagccagaaatcagcatctatacttctggactccatctgactagaaaacatcctacccaaatcaatctcgtatttccaaataaaatcttctacccttatttcaaatcaaaaaggcctcatcaaactctatttcctgtcgttcatactaactataatcctcagtctactaatccttaattaccacgggtaacttccatgataaccaacacaccaattaataatgatcagcctgtaacaatcaccaaccaagttccataactgtatagagccgcaatacccatagcctcttcactaaaaaatccagagtcccccgtatcatagatcactcaatcccctattccattaaactttaatactacctccacctcatcatccttcaaaatatagcaagcagtcaacaattcagacaacagaccagtaataaaagccgctagaacagccttatttgaaactcacacctcagggtattgctcagtagccatagcagttgtataaccaaatactactaatataccccccaaatagattaaaaatactatcaaccctaaaaaagaacccccaaaattcagaacaatcgcacaaccaatcccaccgctaataattagcacaagcccaccataaataggagatggtttagtggcaaaacccacaaaactcatcacaaaaacgatacttaaaataaatacaatgtatgttatcattattcctacatggaatttaaccatgactaatgacatgaaaaatcatcgttgtatttcaactataagaacattaatgaccaacattcgaaaaacccacccactagccaaaattgttaataactcattcattgacctcccagcgccgtctaacatctctgcttgatggaatttcggatccttactaggagtatgcttgattctacagattctaacaggtttattcttagctatacactatacatcggacacagccacagctttttcatcagtcacccacatctgccgagacgttaactacggctgaattatccgctatatacatgcaaatggcgcttccatattctttatctgcctattcatacatgtaggacgaggcctatattacggatcctatgtattcatagaaacatgaaacattggaattgtactattattcgcaaccatagccacagcattcatgggctatgtactaccatgaggacaaatatcattttgaggggcaactgtaatcactaatcttctctctgccatcccttatatcggaactgacttagtagagtggatctgaggcggcttctcagtggacaaagcaaccctaacacgattctttgcattccatttcatcctccctttcatcatcgcagctctagcaatagttcacctcctatttctacacgaaaccggatccaacaacccttcaggaatcacatcagactcagacaaaattccatttcacccttactacacaatcaaggatatcctaggagccttactcctactcctaatcttaatatcactagttttattttcaccagacctattaggagacccagataactacacccctgcaaaccccctaaacacccctccacatattaaacctgaatggtattttctattcgcctatgctatcctacgatccattcctaataaattaggaggtgtactcgccctagtattctccatcctaatcttggcattcattccactcctccacacatctaagcaacgcagcataatattccggccccttagccaatgcctattctgacttttagccgccgatcttctcactttaacatgaattggaggacaaccagttgaacaccctttcatcatcatcggacaagtcgcttcaatcctatatttcaccatcttattgatcctaatgccaacagttagcgttatcgaaaacaaccttctaaaatgaagagtctttgtagtataatcattaccttggtcttgtaaaccaaaaatggagagtaaccgccctccctaagactcaaggaagaagctcttgctccaccatcagcacccaaagctgaaattcttcttaaactattccctg
>CGG21
[truncated: 1,702,025 more chars]
